# Supplementary material for: DNA methylation signatures of early life adversity are exposure-dependent in wild baboons
Source: bioRxiv. 2023 Jun 5:2023.06.05.542485. Preprint. [Version 1] doi: 10.1101/2023.06.05.542485 (PMC10274726; doi:10.1101/2023.06.05.542485)
Supplement: Supplement 3 [file media-3.txt]

habitat_quality_bhat	cumulative_bhat	male_rank_bhat	female_rank_bhat	age_bhat	habitat_quality_se_beta	cumulative_se_beta	male_rank_se_beta	female_rank_se_beta	age_se_beta	habitat_quality_pvalue	cumulative_pvalue	male_rank_pvalue	female_rank_pvalue	age_pvalue
chr1_100004771	0.194083562748458	-0.0286293365666649	0.115040913457373	-0.0379896750683268	-0.0820335973607692	0.2797	0.08551	0.1265	0.11	0.07436	0.505280867643362	0.738696067043197	0.36699915266513	0.731399190678707	0.271270695067817
chr1_100010	0.00166454356483075	0.152656633937861	0.312282140749637	-0.018884066737648	-0.123003567725723	0.2044	0.07491	0.1171	0.09321	0.07563	0.993639628291765	0.0421393403945973	0.00808614321612122	0.840139541531794	0.104861627003231
chr1_100073	-0.433009928777713	0.0975731058517824	0.162434105728044	0.0121036514541411	0.0497284421506232	0.2384	0.07322	0.1344	0.09254	0.07616	0.0777408953243943	0.183839762956178	0.23106429271072	0.896382492980528	0.515013843899425
chr1_100094	0.260017575994074	-0.00805314686494719	0.0172758735389917	0.108974266899527	-0.278188361176633	0.1689	0.05806	0.09189	0.07866	0.05651	0.129176042025383	0.889869062461704	0.851495513177381	0.167251012671308	8.88051137293289e-07
chr1_100119	0.200888374396553	-0.0127489451320931	0.00668307951969035	-0.0755128331254158	-0.216464845016413	0.1478	0.05527	0.08912	0.06738	0.05542	0.17886335532681	0.817847741919234	0.940460346035404	0.263501194761203	9.62345148733945e-05
chr1_1001328	0.236646757131739	0.0111665188878078	-0.00275887164624539	-0.105998963234973	0.0600253839386228	0.2339	0.08278	0.1187	0.1107	0.08116	0.325273759342029	0.893061812684496	0.981587998858229	0.341275318852324	0.461029102807438
chr1_1001342	0.00822764839235874	0.0286924562331552	0.0124504842112031	-0.0409642745391888	0.156986043119361	0.2165	0.08605	0.1204	0.1076	0.08692	0.970403945795175	0.739736306855177	0.918235137219226	0.705060250657355	0.0719771657067665
chr1_1001372	-0.0539888609614874	0.122928182705006	0.0911986271237361	-0.147286280626897	0.019055661570417	0.2345	0.08208	0.1269	0.107	0.08743	0.822905158354441	0.135539423061056	0.475935322983618	0.171122844187716	0.828115813162505
chr1_1001378	-0.294729238637322	-0.0688316957786081	0.122208567537896	-0.227440980638632	-0.0148784591608937	0.2709	0.09427	0.1461	0.1212	0.1032	0.294969738966585	0.467285252307568	0.407955667133289	0.0624985971769125	0.885973230806348
chr1_100145074	0.0493103410187875	0.0207920698756387	0.0214489160563598	0.00971046319506537	-0.00637450267576029	0.1066	0.03258	0.05241	0.04477	0.03861	0.645560863448038	0.523573745831268	0.682767245160168	0.828458377501297	0.868962338190827
chr1_100145170	-0.0250503600799486	-0.0365402672800627	0.0167481526874837	-0.0386413390294387	-0.0560384682237765	0.1095	0.03709	0.05362	0.04588	0.03742	0.820116787910944	0.324869466584956	0.755116791619624	0.4001578677758	0.134522083184723
chr1_100155	-0.0444253216554168	-0.0912974193262804	0.0526078521316991	0.0141532355399945	-0.169460608259837	0.1338	0.0488	0.07001	0.06133	0.04613	0.74212368640374	0.0616757329876655	0.453501918099397	0.817829601424925	0.000242898158649862
chr1_100205822	-0.137613244232233	0.033747731836382	-0.059499832805164	-0.153293279093803	-0.16745730862	0.2545	0.08739	0.1378	0.1051	0.09003	0.601032983679102	0.700462358127766	0.668895183864905	0.146927786703424	0.0639593187049591
chr1_100205856	0.268768147088944	0.0330364378268736	-0.0585665673649268	-0.0569816754954917	-0.216734012324596	0.2399	0.08279	0.1251	0.1019	0.08413	0.276763936967371	0.690874122440952	0.642303722317081	0.578018560003744	0.0102568779162152
chr1_100205867	0.393451881866072	-0.0573686731185227	0.0659528775356016	-0.00595547575581798	-0.176888923187497	0.2335	0.07796	0.1157	0.1016	0.07846	0.101330053628148	0.463172113030238	0.57125423769827	0.953498863077585	0.0246042089637567
chr1_100211921	0.220700534893617	0.0182639436905251	0.00439392385091623	0.0356146614547596	-0.158667485487833	0.1781	0.05917	0.09167	0.07003	0.06486	0.222698967348872	0.757984806874261	0.961931304163473	0.611934276823243	0.0146403209553317
chr1_10021625	0.450237332749389	0.0950689373699653	0.129091617977354	-0.107754248355827	0.00231104410284601	0.2937	0.09938	0.1668	0.1201	0.102	0.142818477344243	0.341155448168108	0.445410691273457	0.373084632472178	0.9820179037117
chr1_10021632	0.221680586992842	-0.14125461068169	0.0194873733290013	0.197961101909211	-0.175339553575804	0.2792	0.09041	0.1532	0.1115	0.08408	0.445815047345527	0.119712929880679	0.89996894276539	0.0776705395337508	0.0377088798631038
chr1_10021638	0.255231000780992	0.0229832624366182	0.116245513776719	-0.0226158994844704	-0.121363664132379	0.2153	0.0702	0.126	0.09307	0.06815	0.247000701043487	0.743978619242835	0.360070543986432	0.808823483832221	0.0756190638964838
chr1_10021666	-0.42911170445583	0.0531678010685805	-0.0752588720806655	0.140085694397005	0.00481300024098341	0.2761	0.1178	0.1453	0.1305	0.1009	0.13523406943013	0.65401099588926	0.608330263241058	0.287204704198275	0.962148794225464
chr1_100238	0.148662300459367	-0.0611045780514849	-0.210710673420106	-0.235862426656015	-0.169567256122952	0.1713	0.05643	0.08743	0.07316	0.06273	0.392540126403717	0.279646813034459	0.0163583302205123	0.00130314353051952	0.00697983412682845
chr1_1002510	0.515139684192261	0.0399055266887104	-0.010843989769821	0.0355052002191671	-0.0529222670525044	0.2656	0.0875	0.15	0.1169	0.09742	0.0615018189068898	0.649602883549605	0.943019451064475	0.762926188493715	0.588745933431264
chr1_1002553	0.0927024837170582	0.000318191376385438	-0.130935674818827	-0.0824814344397467	-0.0700600092636147	0.1896	0.07072	0.101	0.07951	0.06652	0.631178669682207	0.996419068533269	0.197132743174754	0.301095219792171	0.293311668796878
chr1_1002593	0.110167190741701	-0.0622549530483706	-0.0427744880514209	-0.0876390261204429	0.00136979962360251	0.2288	0.07965	0.1265	0.115	0.08015	0.639264479654417	0.435907149044591	0.737306889155761	0.449036399502866	0.986408320871758
chr1_1002631	0.0888742514908284	-0.0296712244761136	0.0324297838798022	-0.0554674510282727	-0.0172453366571935	0.1063	0.04155	0.05547	0.04978	0.03833	0.405785530210201	0.475541234111503	0.559397729477648	0.265764142902455	0.653008377116574
chr1_1002634	-0.0111281991489945	-0.020388408676442	0.159464803357348	-0.132521985682659	-0.159600905324753	0.2137	0.06585	0.1052	0.08341	0.06136	0.959428323010335	0.757361885622987	0.131704587366719	0.113360927675743	0.00942730861684016
chr1_100265852	-0.177537072856222	0.014442757032616	0.0637461140634014	-0.0696114600525668	-0.174035299793916	0.175	0.05441	0.08998	0.07499	0.05546	0.31787110450627	0.790971055174288	0.480453208088687	0.354621241034362	0.00172909752683748
chr1_100265897	-0.343989017123165	0.0881605721891169	0.229771898547244	0.188494492044064	0.156056484556274	0.3345	0.106	0.1471	0.14	0.08973	0.332480625246617	0.40822697170716	0.122341570851545	0.182489369248862	0.0832445713253133
chr1_100265947	-0.0566670389998304	0.0286915577551428	0.0572133371506177	-0.132231694416356	-0.0334865311163057	0.182	0.06509	0.09655	0.08394	0.06615	0.759484933968954	0.660035982568619	0.555318810616867	0.116472705239523	0.613479892819569
chr1_1002680	0.320392678203436	-0.0389560927785936	0.0817140040786859	0.0106789100335981	-0.105042439806891	0.1666	0.0633	0.09542	0.08033	0.0649	0.057927152536194	0.539092483620906	0.393962213738409	0.894582184484116	0.10628571656876
chr1_1002731	0.0621199441307045	-0.00349060460453548	-0.00231601565816482	0.0621962246590973	-0.0836519404709085	0.1084	0.03632	0.05883	0.0468	0.03818	0.568891118001792	0.923485988744501	0.96865140508348	0.184335746746932	0.0285684339638087
chr1_1002794	0.474595488072297	0.0928799303759023	0.0443077632412091	0.00932818712499678	-0.0441459444608501	0.192	0.06724	0.1081	0.08099	0.06994	0.015272054426022	0.168143570170345	0.68365865365817	0.908604713596582	0.52892249035081
chr1_1002816	0.165269152311524	-0.08672252228181	0.0654024606258127	0.197063444343154	0.106721867632684	0.4062	0.1325	0.2185	0.1825	0.1475	0.710050599630424	0.516507224487593	0.770216158617013	0.288387621012108	0.474223509162628
chr1_100321	-0.0854483435621824	0.024681630494619	-0.0786509579300036	0.0915240920692754	-0.183621653857903	0.2982	0.1087	0.1579	0.1243	0.1023	0.784461068975614	0.82142193549876	0.622820125393971	0.465020004013771	0.0741776377559391
chr1_100405211	0.532949990594741	-0.0292042162004782	0.0204124792232698	-0.191460611775848	-0.243496645955753	0.3012	0.0969	0.1718	0.142	0.09921	0.0915548950459886	0.764202465632172	0.906821384444377	0.18199051974706	0.014596142134401
chr1_100405255	0.370737854004621	0.0738966851583064	0.162772533087725	-0.0499378177812434	-0.102155295692198	0.2014	0.06119	0.09829	0.09147	0.06676	0.0713750413836847	0.22805026566578	0.0993475807139841	0.586676291529534	0.126817362822714
chr1_100405295	-0.470679044615288	-0.0390518843742734	0.345853219893477	0.0339491391382798	0.00778570286950761	0.2643	0.08496	0.1468	0.1188	0.09256	0.0858832329982875	0.646960838920062	0.019783727305261	0.776607017497034	0.933251940928747
chr1_10044326	-0.13456873089765	0.0944660737937593	-0.0419772928333082	0.0080966607504958	-0.230347274837173	0.2855	0.08584	0.1518	0.1391	0.09655	0.651466300519659	0.272891445404486	0.784602930369495	0.954034105833216	0.0175662548436607
chr1_100447334	-0.0113831137708613	-0.0378333098136592	0.0271756576144369	0.1490616911831	-0.0974171054128736	0.1973	0.05936	0.1144	0.08828	0.0685	0.954895417398936	0.524626705758614	0.813440517121512	0.092584767159782	0.155955272312644
chr1_100447355	1.21844438286045	-0.0926617728245454	0.0545023156411328	0.0450039902641609	-0.0280443627478635	0.4789	0.1256	0.1964	0.1822	0.1468	0.0255143448599986	0.464223089297871	0.785543638316009	0.808107056352315	0.850117720096894
chr1_100448325	0.0491221619649738	-0.0614310681256163	0.0323122057653433	0.151479619655911	-0.173695126882716	0.2367	0.07772	0.1183	0.1053	0.08635	0.840204583261623	0.430682458790468	0.786221960054205	0.152557717710821	0.0450688796769241
chr1_100448353	0.0238645833333333	-0.0667667349532239	0.156313556061256	0.120965943680743	-0.0986560018930461	0.2	0.06778	0.1016	0.1023	0.07641	0.906929706185689	0.325713094313219	0.125878687076512	0.239491349831779	0.197967007771203
chr1_100448380	-0.00831936976488295	-0.0292393905719774	-0.0141649400804444	-0.0581318223354033	-0.0365605957408437	0.2191	0.0639	0.09008	0.08718	0.06418	0.97044668869978	0.647926018389037	0.875552884324946	0.506521693317897	0.56970724435425
chr1_100448408	-0.0991346419476552	-0.00430061709939979	-0.0493304538440976	-0.136732895731682	-0.122296645014517	0.1682	0.05627	0.08782	0.0826	0.05695	0.561248227886413	0.93917474008306	0.575785036838824	0.0990032461213599	0.0320365992823417
chr1_100448416	0.0545066982858141	0.0429499071921717	0.0873525463066068	-0.0763755516130366	-0.116615692779191	0.1566	0.04823	0.0766	0.07105	0.05203	0.731020134738702	0.373741779873273	0.255529029272665	0.28361300741336	0.0252027626638386
chr1_100448474	-0.0889085454639318	-0.0031813911351408	0.00724911587716754	-0.0137458816495149	-0.161123091822079	0.1324	0.0482	0.0696	0.06376	0.04478	0.505664935919854	0.947435745927935	0.917247605392549	0.829651003519586	0.000325021979059259
chr1_100448564	0.25943335528018	0.110935144980992	-0.0117044840161031	-0.0101486899148161	-0.102553380300292	0.1866	0.06263	0.0989	0.08227	0.06649	0.171970822642988	0.0770942255373532	0.906252718020502	0.902154486806857	0.123810431572633
chr1_100449563	-0.353280534044188	-0.0524109952835777	-0.139153888695178	-0.038597311176487	-0.0168222568027047	0.2874	0.09777	0.1381	0.1223	0.08525	0.239048247585065	0.593690334305634	0.318290747485486	0.754108790878982	0.844132611998408
chr1_100449624	0.280189521568832	0.0344718593713016	-0.0405380483080255	0.00748278946655403	-0.0678087331600683	0.2025	0.06415	0.09657	0.07562	0.06856	0.17542207471331	0.591781267436658	0.676080968270408	0.921400933204276	0.323782385449608
chr1_100471676	1.09109094251576	0.0782520564734721	-0.371308016877637	-0.151378341164881	-0.0245005062965897	0.3533	0.1165	0.185	0.1449	0.107	0.00386319951234326	0.504696943826537	0.0485610694282644	0.301284145542181	0.819908904429719
chr1_100471765	-0.322234927702388	0.0844993875716441	0.0860785578393552	-0.0947529004098463	-0.0722977120511638	0.1892	0.07045	0.118	0.08973	0.07228	0.0944487791575948	0.231523598927947	0.468830715950027	0.292928831704206	0.318459396700953
chr1_100521147	0.22925424558544	-0.0485393997244498	0.0432661423504579	0.145227832286529	-0.286081838800079	0.1598	0.05359	0.07989	0.07993	0.05552	0.156717993477526	0.365755112260547	0.589307097843418	0.0701215982596752	2.67773001993987e-07
chr1_100521192	0.342405066299948	-0.0172216026129181	-0.0141913880775213	0.0725609582957196	-0.225913587974823	0.1548	0.04915	0.07573	0.05997	0.04768	0.0288700682797146	0.726364827534525	0.851773221123997	0.227133211513787	2.2151820350258e-06
chr1_100521208	0.352184486967812	-0.0214321540517017	-0.00681593765975197	0.0511659892841741	-0.0925347575242212	0.1758	0.04933	0.07937	0.06345	0.05247	0.0485953666884115	0.664334942242441	0.931780763552724	0.42095028552682	0.0782138228898899
chr1_100572366	0.0462966199715945	-0.0169167805261965	0.00655569793354187	0.0905010429611795	0.0803660056341004	0.2484	0.08657	0.1227	0.1152	0.08755	0.856730442668563	0.84564506668471	0.957712025529409	0.435173673750083	0.360496560624906
chr1_100572372	-0.0383725277755572	0.084538647818501	0.106128100316404	0.072645204454411	-0.0276318940756009	0.2273	0.06867	0.1031	0.09277	0.07166	0.869416268512366	0.219379580948703	0.305889597185953	0.435572824164863	0.700529453972589
chr1_100572381	-0.0437603874333446	-0.024512747667364	0.167691296222973	0.0290837089515581	-0.0670686126036808	0.1977	0.06782	0.1062	0.1055	0.07612	0.828225019566128	0.718393893780915	0.116395470042326	0.78397971884728	0.379653881351722
chr1_100572458	-0.347826618711465	-0.00670703872422617	0.0708710837037179	-0.00818620698465466	0.0474842909119332	0.1593	0.05466	0.07978	0.07265	0.05318	0.0311159576532674	0.902486212750267	0.375887074884769	0.910520280065153	0.372589121880907
chr1_10061085	-1.47429290603169	0.086116274757699	0.17251531174293	0.195942520005997	0.147388225787467	0.4483	0.1549	0.1836	0.2051	0.1246	0.00328581971205466	0.582842579480345	0.35566689745039	0.349766986024926	0.240526087966272
chr1_100687597	0.247500031573651	-0.0563243651724934	-0.0910080597716902	0.0601566919211127	-0.158424602318148	0.1928	0.06851	0.1068	0.08422	0.06279	0.207803260068214	0.41210106104493	0.396849312384493	0.476624149569118	0.0117987182522437
chr1_100687646	0.190724651848593	-0.0257110057915369	0.0276718219295036	0.0387980398501438	-0.251773137745347	0.134	0.04454	0.06902	0.05277	0.04335	0.158397448488257	0.564153172298218	0.689179649526838	0.462823986573064	6.53506360137612e-09
chr1_100687671	0.128567879880032	0.123831638503886	0.26218899507899	0.0503152130863485	-0.1269035513056	0.2867	0.09973	0.1279	0.1217	0.08438	0.667475640691801	0.216652437712966	0.0420407112811195	0.681539445990716	0.133980199539109
chr1_100687691	0.357174492745742	-0.122039341629868	0.159031744567451	0.0861770543879451	-0.164981329797495	0.1831	0.06	0.09151	0.08183	0.05936	0.0551453647473852	0.0423235607721006	0.0835284634180333	0.293906134695252	0.00552978354957734
chr1_100700255	0.21935647849477	0.060327155692977	-0.0577469525456324	0.16833871610855	-0.160475994247375	0.2821	0.1075	0.1642	0.1252	0.1052	0.455665880820963	0.576891613705566	0.728656485550955	0.182210801535261	0.1292735803467
chr1_100700269	0.658674662713695	-0.16063925871053	-0.0628876496507954	-0.0135974464667769	-0.315919711866637	0.3665	0.1154	0.1928	0.1349	0.1128	0.0944948434118105	0.166750321437723	0.748922107012514	0.920443460190018	0.00538867422612466
chr1_100700895	0.242454514576289	-0.0145469276055479	0.00967637518479273	-0.190911700808466	-0.144439488112834	0.2541	0.1005	0.1213	0.1256	0.09983	0.35608440427657	0.885490433098785	0.936886896400428	0.13156458495076	0.149973017773854
chr1_100700913	-0.159474018087752	-0.0916937073807954	0.0181726318803254	0.184142969923053	0.125418520996722	0.3981	0.1418	0.1728	0.1766	0.1136	0.713263947612544	0.522103038787443	0.91749974010853	0.304739096809048	0.272689755295394
chr1_100700978	0.147152967557121	-0.124827038414366	-0.0889786811152299	0.141188456370862	-0.151220535053772	0.2494	0.09502	0.1332	0.1245	0.08984	0.567739790284513	0.19095870220427	0.507935579507239	0.26049559958852	0.0936571342821074
chr1_100707587	0.00122913820576561	0.0261352291800457	0.268363679301825	-0.016469892622876	-0.198410711633312	0.2118	0.0664	0.1033	0.08532	0.05985	0.995474712406582	0.694515807447534	0.00976596031313914	0.847481505991085	0.000935662308681362
chr1_100707596	0.0411867853807076	-0.110206752258428	0.114604762615858	-0.00550606333479931	-0.230686472773183	0.1815	0.06781	0.1067	0.09343	0.06199	0.823414533653659	0.104913075503896	0.285542014514387	0.953211195977824	0.000203853362098716
chr1_100707617	0.334791744876463	-0.0244008279363457	0.124906929383249	-0.0160535136359854	-0.133119339651373	0.2037	0.07597	0.1169	0.09455	0.07351	0.107595963567913	0.74876964769922	0.288613599543813	0.865774631379973	0.0709180790130957
chr1_100707648	0.371967252583427	-0.0863427717075262	0.123958606725988	-0.0523200771354352	-0.247273860945419	0.221	0.07321	0.1257	0.1016	0.0689	0.100695151093171	0.239506926472883	0.327913799303708	0.60844342023304	0.000343132044482219
chr1_1007384	-0.370897660632628	0.000128618167453709	-0.0896677452916883	0.15008296859382	0.0304360885466122	0.2281	0.09324	0.1412	0.1027	0.08426	0.113383849204065	0.998904168169388	0.529559704447434	0.1460446332276	0.71889815024336
chr1_1007388	-0.3937037286059	0.0856377268306307	0.14552335906719	-0.0450886257348436	-0.156488028848009	0.251	0.08896	0.1368	0.1123	0.09418	0.128931935934808	0.33764057870316	0.291989863517402	0.689921347347105	0.0980870713531137
chr1_1007390	-0.30075632541216	0.123899665949536	-0.128608869573814	0.146671109345765	0.100464564164009	0.3177	0.0984	0.1604	0.1324	0.1058	0.369387077931425	0.21019396828267	0.428699356493366	0.272189084733921	0.345046498782345
chr1_1007400	-0.0904361049874058	0.0197509264677944	-0.22181754843644	0.0828978659338219	-0.024485157781728	0.2397	0.09571	0.1504	0.1192	0.08696	0.714148974594724	0.837248020531591	0.144819973617002	0.489883891995724	0.779092838632007
chr1_1007444	0.217499956561334	-0.0169764889078458	-0.028368106228766	0.0745730024323128	-0.134276471278214	0.147	0.05233	0.08565	0.06782	0.05295	0.143325695541283	0.745962505896723	0.741405594246665	0.272623579652855	0.0113299791031561
chr1_1007553	-0.209262571775972	-0.0321424457810443	0.195364009986556	0.175823174869383	-0.140655941167415	0.3247	0.1017	0.1657	0.1639	0.1209	0.542153359884615	0.753207467881462	0.244941570905602	0.28994610942191	0.248142299441894
chr1_100765640	0.130742925025638	0.0529034861054691	0.144645912006425	0.0834450756630215	-0.199294936131656	0.2799	0.08947	0.1693	0.1293	0.09751	0.653839121656751	0.555910102832043	0.399763867267135	0.522209818776111	0.0419413960108398
chr1_100765644	0.338947224790992	0.0459537440345532	0.016280632430613	0.0397582584234842	-0.171975673192964	0.3211	0.1026	0.1771	0.1206	0.09871	0.317463695798625	0.655937812013522	0.927909042882268	0.743468018998837	0.0829672644904031
chr1_100765684	0.142745804411558	-0.0275576687103128	-0.0101718733220656	0.0893451521453798	-0.14902397186749	0.2058	0.07564	0.1181	0.09493	0.0697	0.497285661510896	0.716393539067046	0.931842775374984	0.348800526732514	0.0329347959906677
chr1_100765700	0.132327437237875	0.0802071811622188	0.0859514394182016	-0.0722344531951052	-0.133152402461482	0.191	0.07212	0.1041	0.09223	0.06441	0.496467020936003	0.267327080606884	0.411545863574623	0.435472757500595	0.0391154542641117
chr1_100765714	0.0848064298701138	-0.0931748904964392	0.0605073887948733	0.080483061423553	-0.3141582717339	0.2911	0.08881	0.1365	0.1176	0.09024	0.780464209271009	0.296021575616011	0.66056840987786	0.496738203002523	0.000525988638985675
chr1_1007826	0.291902400446466	-0.0164374994659572	0.060402235527059	0.0118569396876747	-0.278845392929441	0.2198	0.07296	0.1138	0.09042	0.06683	0.19512739002623	0.82221715006536	0.597966340845206	0.896095956664835	3.13914073902799e-05
chr1_10086504	-0.152229577650078	0.00818590456780386	0.065454080683077	0.104997628146065	-0.151368562270845	0.2502	0.08264	0.1345	0.1068	0.07575	0.555807678026312	0.921363628742135	0.629645718798899	0.328321229683106	0.0463136476054985
chr1_10086518	-0.0940348523981491	0.104323377010199	0.140334868368341	0.0589588534963243	-0.140134927320131	0.2508	0.08884	0.1396	0.1127	0.08168	0.716637655920219	0.242145622202144	0.319531776705432	0.603192030507493	0.0872797261358758
chr1_10086538	0.232892373133972	-0.0928773866174114	-0.236808508506385	-0.106730102080167	-0.0840895199677324	0.2371	0.07816	0.1182	0.1029	0.06629	0.339959607533057	0.236150724049635	0.0466558048496439	0.302205312226143	0.205613465480327
chr1_100909205	0.199158585296786	0.0973222646638083	-0.0808256915674683	-0.092405680532749	-0.339960819134017	0.3987	0.1528	0.234	0.1989	0.1313	0.646880299931779	0.529056796380183	0.737007202610747	0.648892610049865	0.0102648941807567
chr1_100974659	-0.0519414975653177	0.0177407712291201	-0.0369145675174574	0.10386904748522	-0.201650342270184	0.1963	0.06316	0.1085	0.09147	0.06865	0.795284586116198	0.779227889703538	0.735198999185213	0.258142340482728	0.00338483876768958
chr1_100974707	0.0918735363824648	0.054290663772587	0.0206191650554967	0.0118478346393654	-0.0994731388073255	0.1317	0.04306	0.06576	0.05651	0.04172	0.489238344646321	0.207797497711957	0.754377084971993	0.834195276674177	0.0172082622632049
chr1_101058958	0.623331392410207	0.0767991889889628	0.0247029930885571	-0.0304532664173559	-0.380331772259226	0.2741	0.08379	0.1523	0.122	0.0783	0.0287420324956913	0.361061485617594	0.872638936992419	0.804326044643166	1.28245780661729e-06
chr1_101129633	0.116725085563338	-0.0314293120166099	-0.0492504166797103	0.00206453779750509	-0.0685517859051106	0.3223	0.1084	0.1662	0.1312	0.1262	0.731721118055123	0.773170838973994	0.770125408115214	0.987553677356639	0.589985810922788
chr1_101129664	0.0588668600000743	0.225586290819963	0.134967679630751	-0.111375995034591	-0.030561133748087	0.2506	0.08117	0.1432	0.09829	0.09065	0.820106450445399	0.00560541357320554	0.350924280576017	0.259467876298351	0.737062972130538
chr1_101129685	0.329425673890537	0.247449284390108	-0.119916371614948	-0.0925589629375821	-0.156278009037851	0.3014	0.1015	0.1586	0.1225	0.09725	0.297338075603973	0.0152943328748975	0.455351418925375	0.453319328524845	0.109741801842734
chr1_101129689	0.383156203575963	0.0270554713131982	-0.219392123287671	-0.110736468093233	-0.12336298757589	0.3209	0.113	0.168	0.1543	0.1089	0.258114967432937	0.811962219998592	0.197974185642067	0.478277853831403	0.260134767543664
chr1_101129694	0.0305087093141529	0.0132500351477113	-0.143988147480297	-0.295071396870328	-0.0845749558398861	0.2896	0.09518	0.1685	0.1231	0.09448	0.919682739371067	0.88978340494156	0.399614056262132	0.0173702896966903	0.372844277095011
chr1_10113830	-0.559638913440277	-0.000868590072523262	0.0269122475714116	0.365274542849878	0.0495009105108775	0.5517	0.1648	0.244	0.2309	0.1386	0.397527959438528	0.995852210735875	0.914818791068072	0.123752701272894	0.723561939754796
chr1_101170949	-0.194576337559352	-0.0584452390041392	0.0141828289068473	0.0418454916362866	-0.247508383612035	0.318	0.1026	0.1767	0.1396	0.09008	0.561838238230108	0.570961828610851	0.937031008706862	0.76660575301864	0.00621003110718688
chr1_101222383	0.620688413622749	-0.0447153911986139	0.0202529943641634	-0.0555854888091367	-0.197248652105531	0.2058	0.07408	0.1161	0.08541	0.06935	0.00316317635092933	0.547206784112745	0.862443352954296	0.516707121860846	0.00454824595188841
chr1_101222397	0.694237922458041	0.0496719892464502	0.140200814777239	0.0894700770272006	-0.25682817923206	0.2316	0.08418	0.1463	0.1003	0.08437	0.00354468282004505	0.556549502132556	0.34312983092367	0.374795543089812	0.00241962121138006
chr1_101222457	0.00783277375546908	0.00162779097865145	-0.0037622037245512	0.0092304309044806	-0.3168210703261	0.2245	0.08142	0.1265	0.09898	0.07987	0.972877736536272	0.984102290630406	0.976464365945344	0.926064376055776	7.68435859826999e-05
chr1_1012342	-0.306976139333193	-0.126219674302775	0.0111417381056699	0.0807960128641056	-0.0268375531946206	0.2386	0.07551	0.1167	0.09609	0.07662	0.211513914862247	0.0955561434057176	0.924457018241281	0.402622920505569	0.726910198480838
chr1_1012382	0.142499048460041	0.00967672454510274	0.0113981438505363	-0.0817372865309151	-0.100049137155299	0.1567	0.04846	0.0828	0.06794	0.05468	0.369110533610235	0.841910613010538	0.89088373917637	0.230022603638641	0.0677022535040099
chr1_1012401	0.173382387054486	0.0415306124912211	-0.0865524251554353	-0.0197513063632516	-0.091205431724825	0.1477	0.04671	0.07388	0.06416	0.04629	0.245638966496551	0.374462430523249	0.242675485424781	0.758683324967869	0.0490458118058068
chr1_1012449	0.0661115783428015	-0.0531781398544517	-0.0590252933700691	0.000100686762187472	-0.0428275042988857	0.1669	0.05278	0.08388	0.06953	0.05238	0.696123285663482	0.314348693614611	0.483173566800787	0.998847375810915	0.414209401522817
chr1_1012460	0.00517628290264437	0.0148312218743476	0.0661793919140041	-0.0507472156724559	-0.116581034490701	0.1537	0.05272	0.08055	0.06837	0.05717	0.973453170271322	0.778764570350813	0.412829645862511	0.458992368163142	0.0417639847793194
chr1_10128573	0.066638602838338	0.0923577432991773	0.194359195508501	-0.230324524910551	0.00976738100842002	0.3089	0.1208	0.1823	0.1386	0.09985	0.83743273876644	0.447881302775519	0.294507433773117	0.0998143712070153	0.922462996152109
chr1_101316005	0.101573853662944	0.0177867313161695	-0.131982270415594	0.00119889803724247	-0.285839733235678	0.2195	0.08441	0.1315	0.09962	0.07574	0.651653940182056	0.833694003166813	0.319759717915992	0.990445683388806	0.000167806819616478
chr1_101316010	-0.176644011889551	0.033899513957485	-0.0683222006396171	-0.173613363806824	-0.238406937620425	0.2039	0.07277	0.1199	0.1022	0.06814	0.39636743776577	0.642211083360609	0.571587003634427	0.0910535997069458	0.000481848790126693
chr1_101316021	0.0242780846229122	-0.0891957177895887	-0.153878899836731	0.0181465299557587	-0.21013937756992	0.188	0.07069	0.1105	0.08986	0.06686	0.899070139718178	0.208163877638962	0.166345806589478	0.840600625584406	0.00171302374293825
chr1_101316035	-0.125582688416057	-0.0323444584017579	-0.00124666611756645	-0.0471552028197887	-0.0788874796699039	0.1825	0.06683	0.1121	0.07777	0.06443	0.498680177348839	0.629167364730058	0.991182819855721	0.54550767861296	0.221765682860307
chr1_101316066	-0.0553724094597118	-0.221176928292593	-0.00979678113045399	-0.0894285245333555	-0.25671812799076	0.2861	0.09212	0.1644	0.1205	0.09904	0.852874491217185	0.0168137119202789	0.953127087988013	0.461281899600871	0.00989947215629072
chr1_10133156	-0.156256206111458	-0.00119228347395175	-0.0312097354981509	-0.0264825018111759	0.184409011462377	0.2473	0.08824	0.1187	0.1186	0.08097	0.540390284905234	0.989261500907808	0.794038014352112	0.824534490052936	0.0232063753898273
chr1_10134287	-0.362894993123677	0.0850382076581659	-0.196819820536734	0.0304081152873191	0.205147766453828	0.2233	0.06399	0.1062	0.09033	0.06797	0.113168640917097	0.184771455378088	0.0653562873047808	0.737430904152803	0.0026019128798046
chr1_10135121	-0.930536173986412	0.0755220285854289	0.314790474496214	0.164935608476225	0.182754912009592	0.4301	0.1338	0.1877	0.1832	0.1159	0.0507960958705072	0.57591302874664	0.0994993466116084	0.376120766343065	0.117300336654269
chr1_10138833	-0.0833774707419735	0.0899592716096018	0.19580384915668	-0.00335663871055938	-0.0483620339809874	0.3787	0.1211	0.178	0.1409	0.1247	0.83853370290525	0.460888877297042	0.279050482678351	0.981183490904672	0.700385695745381
chr1_101407524	-0.1939873148408	0.0470465886032298	0.0897362904337066	0.0327867193035732	-0.167680156848423	0.2627	0.0941	0.1391	0.11	0.1001	0.476154604828859	0.618663586576416	0.522921127081357	0.767037390245673	0.0955715023551278
chr1_101407552	0.211224240017515	0.0651727374079278	0.111239442453299	0.0905626743327687	-0.0690981903191401	0.2366	0.07958	0.1214	0.1073	0.07872	0.38572255697739	0.414293461515164	0.363071574676469	0.401390198311887	0.381547900323397
chr1_101407582	-0.238657725198083	-0.0294109469612824	0.0529811283943893	0.0115517621717539	-0.0982899347018213	0.2427	0.08469	0.126	0.1068	0.08194	0.340112026035529	0.729320142672797	0.676580411040899	0.914357473170881	0.231891061377039
chr1_1014203	-0.393937244801626	-0.114036504339441	0.284469091398418	0.208457066658531	-0.0313868669098127	0.2561	0.07471	0.1196	0.1211	0.07716	0.137036620663235	0.127978272327961	0.018204530568662	0.0875075781707529	0.685063215902748
chr1_1014265	0.107328910624359	-0.0118679163061311	0.0244339085919944	0.0556326295636757	-0.0590741342461842	0.1535	0.0485	0.07403	0.06604	0.05108	0.489612959437998	0.806912260883851	0.742043458697067	0.400589385172067	0.248093498679398
chr1_1014295	0.274012055613163	0.0461701445141084	-0.0891726071433842	0.0579586162128517	-0.103871261357768	0.2499	0.07212	0.1127	0.1066	0.07416	0.288373215994043	0.523136562695155	0.431751605391527	0.588780684244162	0.162479608253673
chr1_101434484	0.0809497841467816	0.018318521289947	0.0774250018277377	-0.100205631118827	-0.00311072846852713	0.3458	0.1255	0.2336	0.1631	0.1172	0.826141766234692	0.884860678403522	0.747246227334545	0.544412029307083	0.978970890129387
chr1_101434488	0.331256009275341	-0.00400848288250115	-0.177740726983504	0.162278758902194	-0.19659694964784	0.2706	0.0967	0.1489	0.1185	0.08726	0.238604153120877	0.967089813183095	0.23784714409264	0.173895756704907	0.0248061604075537
chr1_101434509	-0.0532355196685437	0.112848039707583	0.149998894744986	-0.197576685365714	-0.173658982949826	0.2893	0.09637	0.1932	0.1268	0.09774	0.860179106779915	0.243801705660994	0.446200807826565	0.122201532072285	0.0770212628138444
chr1_1014408	-0.0879870775587188	-0.0263530427026082	0.0475484133542235	0.0570823785302475	-0.0500434127807155	0.09276	0.02957	0.04775	0.04235	0.03267	0.344936773095935	0.373026262199325	0.319910206386999	0.178088883335296	0.125777492948963
chr1_1014428	-0.326908799075557	0.110196932374797	0.200893810635593	-0.0280542344885125	-0.088533735423851	0.2164	0.0736	0.1045	0.09705	0.06231	0.14024655538506	0.135390030049927	0.0558885991003953	0.773572290771747	0.1561620886427
chr1_1014446	0.209229098656826	-0.0302432965518568	-0.0928366235104201	-0.0118036038115369	-0.0640914531936456	0.1922	0.06385	0.09205	0.08416	0.06387	0.285383039278512	0.636430687413437	0.315251517821594	0.888854068310428	0.316624573670133
chr1_1014506	0.136051428308211	-0.0290896576302866	0.0610288521870771	-0.0298766120239486	-0.0574061274730208	0.08791	0.03193	0.0526	0.04353	0.03394	0.12316352774645	0.362516619379467	0.246603704332569	0.492905616307347	0.0909465082161355
chr1_1014586	0.00970704014574793	-0.0112526956530094	0.0153937516667811	-0.100305413171921	-0.199281437125749	0.128	0.04491	0.07804	0.05518	0.04375	0.9400456907875	0.802349001183504	0.844099050989187	0.0695214303996716	5.34822479303365e-06
chr1_1014590	-0.134214946088706	-0.0841625233809293	0.182702504950942	-0.0531551396593044	-0.276760142531575	0.423	0.1397	0.1901	0.1853	0.1181	0.773722902425104	0.550811781288927	0.345394218446826	0.778026277346001	0.0199631950135143
chr1_1014608	0.0262582557119759	0.118147094931763	0.0691598120736527	-0.0769848179372023	0.0271891593599973	0.194	0.07952	0.1115	0.09152	0.07651	0.894367090668983	0.138593722436353	0.537630781243712	0.402227284088455	0.723094774698037
chr1_1014615	0.237704918032787	-0.0109926442224354	0.0703218239136047	0.0371366867314479	0.0667838980303447	0.22	0.07549	0.1223	0.09662	0.07967	0.291880592423879	0.884551613018627	0.56821787255868	0.702046112368885	0.403384492193598
chr1_1014620	0.50910502058976	0.0669149502166147	0.032339098547628	-0.131918962089765	0.038118086910456	0.3159	0.115	0.174	0.1409	0.121	0.126245673322865	0.563258234242874	0.85478094291231	0.353968483149881	0.754500340987996
chr1_101464604	-0.459999627960641	-0.019951667237725	-0.0404569802040703	-0.00821457314268991	-0.240930498362646	0.2813	0.103	0.1489	0.1424	0.08475	0.116594035160787	0.84721330276218	0.788178402589727	0.954466543236538	0.00461696907175158
chr1_101484917	0.473139606914971	0.157781543085598	0.491274989829598	0.306942620723417	-0.130011234378415	0.7093	0.2235	0.3717	0.2728	0.1842	0.638205650859472	0.491389979435601	0.219821921202413	0.279039332710094	0.487846379589285
chr1_101484955	0.222603791437364	0.0215218314251911	0.119587687411154	-0.0605555448722613	-0.0516335461009871	0.2836	0.09684	0.1471	0.1117	0.09057	0.451633275400429	0.824939362485374	0.421324865202802	0.590070416857425	0.570203089571926
chr1_101484964	0.0267810674767298	0.139429443104054	0.180985994664959	-0.092650790447289	0.0439869271901086	0.2221	0.07233	0.1172	0.0918	0.06691	0.906408791704988	0.0545258118801307	0.125126451385296	0.314893863957359	0.511868425598327
chr1_101484971	0.0761896025891628	-0.011425725048511	-0.0631825689131588	-0.0449800111484307	-0.217988735650074	0.1239	0.04745	0.07679	0.05775	0.04735	0.541735961039218	0.809924199197729	0.41200672085882	0.436819739952742	4.25317093766253e-06
chr1_101484985	-0.0903030983475344	-0.0996242375776894	0.0325283618772588	0.0199427236312679	-0.0755493448921084	0.1597	0.05963	0.09083	0.07177	0.05859	0.576709651931035	0.095368600629508	0.721358922712724	0.781662362805047	0.198009641985422
chr1_101485016	0.21324237315455	0.0120950982709557	-0.00256668447067414	-0.0354759753569425	-0.118415971518933	0.286	0.1017	0.1773	0.1206	0.08795	0.474943651528745	0.905820012035756	0.988632801669961	0.770274941408524	0.179860853209047
chr1_1014891	-0.338878548717307	-0.0058604396209425	0.140445634098399	0.0289648958744058	-0.12720412060101	0.2067	0.07207	0.1177	0.09742	0.0744	0.108699707352526	0.935358861555456	0.236034497700646	0.767302200091573	0.0881954979460633
chr1_1014972	-0.208359540975497	0.0691270794626484	0.0732688596443407	-0.0513000325159107	-0.0654623009109014	0.1991	0.06983	0.1185	0.08493	0.07642	0.30510136126032	0.323389101169151	0.539250955241804	0.547277430900211	0.393045606999899
chr1_1014975	-0.20791749833666	-0.0700603943393205	-0.158045815897508	0.0447440757700422	-0.0108110694694225	0.2024	0.07072	0.1244	0.07968	0.06873	0.31441600613824	0.323058353123123	0.20745444822574	0.575641995551464	0.875303391966792
chr1_101504009	-0.0205900029706636	-0.0452177031608142	0.0810604571250744	-0.0525258733427996	0.102571309733658	0.2148	0.08769	0.1122	0.1074	0.0809	0.925411701097508	0.607484374342293	0.4728176696719	0.626797792851277	0.206329852230434
chr1_101504064	-0.592443189156292	-0.037138646366	0.0970303904909153	-0.0405628071402296	-0.0602267383520543	0.1942	0.0611	0.09633	0.09058	0.06655	0.00276605916552053	0.544051234961261	0.316060470041531	0.655618133057523	0.366537289833578
chr1_1015065	0.238753287330367	-0.106243064898259	-0.0362788446971368	0.194796041623663	-0.177291422213925	0.2293	0.08908	0.1327	0.09331	0.07478	0.310829002716183	0.23486148250875	0.786412456171512	0.0376620176397094	0.0180689636167739
chr1_1015148	-0.217173543482508	-0.0666127462039452	-0.0805064443828278	0.0621080255703013	-0.0642803839457298	0.194	0.06852	0.1269	0.08398	0.07383	0.272124416417977	0.33210622637876	0.529165972541888	0.461155911570795	0.385242252950868
chr1_1015154	0.272725419973061	0.00624641936362936	0.0132910725925005	-0.097918061750071	-0.00612647444399759	0.2355	0.07944	0.1199	0.0963	0.07821	0.260377954622024	0.937524067154515	0.912368428654352	0.311501445880712	0.937753516487512
chr1_101524360	0.319070886544027	0.0284383532853215	0.0244262884462611	0.136022013543582	-0.138148030245695	0.2902	0.09155	0.1536	0.1092	0.09116	0.292721146938057	0.757072470165712	0.875135948657484	0.215651639183326	0.131264087854865
chr1_101524494	-0.183747247785789	-0.0431888725799035	0.129528046715033	0.0924475442940376	-0.129059631276985	0.1902	0.06613	0.105	0.08239	0.06585	0.342906251497088	0.514619975821917	0.219904772797456	0.263457020156572	0.0505064716747931
chr1_101524530	0.114558189357934	0.0661615236341487	0.0232270193360084	-0.0904770998695452	-0.0829455918102842	0.1404	0.04625	0.07395	0.05826	0.04856	0.419171463525095	0.153007502679243	0.754105269165131	0.121057415478565	0.0879912942999875
chr1_101524567	0.0277943164034495	0.0809964173976736	-0.072608394146027	-0.0489570097919773	-0.181904567691485	0.1546	0.04667	0.07123	0.06013	0.04716	0.859020921858775	0.0829850911273683	0.309266626080015	0.416382701743068	0.000116733065204322
chr1_101524608	0.328447246967305	-0.0153651170827308	0.0621145183962802	-0.0980462509312644	-0.293630579930645	0.2452	0.06992	0.1065	0.09667	0.0698	0.194075834143676	0.826482574403383	0.56196999488987	0.312741421538735	2.71093459001115e-05
chr1_101545566	0.47075949471197	0.0143252652085951	0.129436491812031	0.145445779660677	-0.065748006847583	0.2666	0.1007	0.1372	0.1323	0.09537	0.0887777165318295	0.887448308315501	0.350049574921845	0.275845447344338	0.492551123346273
chr1_101545624	-0.127796967642107	-0.0475665088913766	0.248162533769606	-0.149361589654791	-0.0836367047875277	0.2548	0.08411	0.1563	0.1146	0.08995	0.627673917586924	0.573078509271303	0.116830189483637	0.195408884513145	0.354423071705074
chr1_101545700	-0.135500168858776	-0.104189253968098	0.112302628186358	-0.00986434753467631	0.00225436361061151	0.1488	0.05269	0.08454	0.06629	0.05313	0.367863921323976	0.0483074109538258	0.185622363283805	0.881965031690176	0.966202821292413
chr1_101545778	-0.125948480624675	-0.0035429505893801	0.0779162222227414	0.069839465904338	-0.10600881344827	0.1702	0.06275	0.08965	0.08707	0.0621	0.465875758373128	0.955062912752455	0.386700747541173	0.424255121967749	0.0884237869992032
chr1_10158641	0.26643905702837	-0.0315799447855581	0.051608119558418	-0.126848348473417	-0.0380169368633215	0.2344	0.07957	0.1204	0.1031	0.08221	0.269151958245351	0.692382318267589	0.670457122959435	0.221032833424333	0.644890759877551
chr1_10158710	0.416767619579243	0.0179636480991903	0.162961673209762	-0.0650084422899023	-0.19669002655466	0.1876	0.06403	0.09141	0.09016	0.05923	0.0290997294047074	0.779496841291825	0.0758497458112385	0.472697093583998	0.000916582908785268
chr1_101616768	-0.031892690486503	-0.0436923904264451	0.0234322926482795	0.0677505195992738	-0.114329968749061	0.1958	0.07293	0.1058	0.09336	0.07423	0.873092815089893	0.550170263843818	0.825688770821237	0.469973869818014	0.124547403034318
chr1_101616782	0.0165325651269189	-0.0483009643946118	0.0368350583903758	0.00939775099505225	0.0166633583934733	0.1284	0.04572	0.07088	0.06338	0.05101	0.898392330707474	0.291266743462563	0.604196725899215	0.882359995263598	0.744240367168322
chr1_101616811	-0.253379543115977	-0.0779155940612706	0.106669668800495	0.118611862186549	-0.0166324289071767	0.1924	0.06943	0.1091	0.08768	0.06599	0.196240627242999	0.262922683256291	0.331106483726336	0.177796307175556	0.8014311943959
chr1_101634753	-0.119970147479703	-0.00786788563129572	-0.0436364231403938	-0.0910908894943541	0.085585503376393	0.1651	0.05624	0.08649	0.08256	0.06535	0.473571909319049	0.888915220918298	0.615220884124122	0.271522609284795	0.191264134909597
chr1_101634769	-0.110555782953559	-0.0108575538317549	0.00390730786881802	-0.0308575509187552	0.133492602459335	0.1962	0.06618	0.1003	0.08774	0.07203	0.580583109353431	0.86996630849457	0.969081924984986	0.726085992126227	0.0645332631558853
chr1_101636801	-0.603928000043279	-0.0368320752432494	0.253923106724209	0.313939404104306	0.416639675396902	0.3893	0.131	0.2282	0.1529	0.1204	0.153022665357366	0.780445944980165	0.278647865949286	0.0424490319059527	0.000591921885352509
chr1_101644761	0.293102549724483	-0.0182127352125063	0.144551319971616	0.023976023976024	0.0575521319707264	0.3495	0.1178	0.1735	0.155	0.1252	0.432015955809612	0.877979717384338	0.411923622027151	0.878544493914588	0.648343545609077
chr1_101644775	0.115500798786622	-0.00558358630728719	0.244151526564382	-0.0441616538054125	-0.120541589709791	0.3355	0.1148	0.1747	0.1521	0.1202	0.74570246666596	0.961464442695997	0.168804455623267	0.774136797273785	0.31945866174254
chr1_101644786	-0.794781653465623	0.0568745641001962	-0.0109389744870108	-0.414167827366568	0.070491520232265	0.4331	0.1497	0.234	0.1843	0.1405	0.0981154253222813	0.707182745893465	0.963748725567023	0.0271918371077112	0.619370793858322
chr1_101644791	-0.130128779845999	0.0122284453000229	0.247914154399708	-0.153698665403461	-0.0501491343612816	0.4058	0.1208	0.1959	0.1633	0.1339	0.769459339928671	0.919957274914607	0.214608314461014	0.353111962101202	0.710522759105653
chr1_101729217	0.397560848573661	0.0616129347170157	0.0144003247778046	-0.305562366553485	-0.064666306675999	0.4374	0.1443	0.243	0.1868	0.1235	0.413722583481632	0.672653309405922	0.954159383710924	0.108058775654849	0.603338681379878
chr1_101729250	-0.477015904358601	0.0223297039430864	-0.134954047092636	0.115097420947622	0.0513895545249348	0.3199	0.1569	0.227	0.1559	0.1098	0.157719480245728	0.888221199027841	0.562595002031333	0.465848626648094	0.641789034869918
chr1_101729261	0.0741990923487158	-0.0193018615970247	-0.166499998228832	0.0233169058282336	-0.0254286592886128	0.2115	0.08573	0.1429	0.0942	0.07646	0.73168361507345	0.822509709097145	0.248831316796189	0.80535335922995	0.740190483085828
chr1_101733625	0.460528887128914	0.0758096074097799	0.0112978524743231	-0.155894862764518	0.0993626092773576	0.2754	0.08819	0.19	0.1073	0.07852	0.107933103170271	0.391849849784502	0.953446566516787	0.148598423463465	0.207115686504075
chr1_101733659	0.172981680750241	-0.0660456646792298	-0.160411786204147	-0.135456692910886	-0.261364535767812	0.2009	0.06803	0.1276	0.08404	0.06382	0.3989607261105	0.332753629061745	0.212445393081495	0.108249705307174	4.37005269342539e-05
chr1_1017427	-0.0579553806136575	0.0530835191344976	0.109637022777526	-0.111969653105866	-0.278736714994697	0.2642	0.09037	0.146	0.1106	0.09156	0.83244455036198	0.558548719772586	0.457547131207307	0.314332420447839	0.00243326439814628
chr1_1017442	0.183474825472033	-0.0327849594692509	-0.0517833243763954	-0.0387445799256898	-0.225893557210566	0.1864	0.06416	0.1043	0.08106	0.06632	0.333516050396365	0.61009721292401	0.621464010878993	0.633788589552969	0.00067727667725781
chr1_1017449	0.204911610024413	0.00211416886434754	0.0563034865438911	-0.0337752780881937	-0.144036487071569	0.1876	0.06216	0.1018	0.07796	0.06103	0.283322040782253	0.972920248569497	0.582178003300572	0.665799563664851	0.0184881497751149
chr1_1017460	0.124977718927453	0.0326503251467948	0.168841109957071	-0.0482129469198642	-0.118674795571559	0.135	0.04641	0.08221	0.0616	0.04812	0.358992742312146	0.482204630255998	0.0406751453237891	0.434689966571142	0.0137638166971646
chr1_1017513	0.0109748188638516	0.102412693496073	0.177078627155493	-0.0263727462736884	-0.0513900445180322	0.1639	0.06348	0.103	0.08549	0.07382	0.947334078964735	0.107386375761844	0.0872536494207997	0.758569459899619	0.487522927271637
chr1_1017526	0.527050483096515	-0.0726219087248466	0.207846769041853	-0.0102530054847776	0.114529237727358	0.3445	0.09254	0.1378	0.1336	0.1036	0.150931499098397	0.434570258808937	0.135193209805303	0.939374491124738	0.271530001329764
chr1_101761762	NA	NA	NA	NA	NA	NA	NA	NA	NA	NA	NA	NA	NA	NA	NA
chr1_10178491	0.783307931776117	-0.175197664774399	-0.0258039069729005	0.237813291847325	-0.328390586173221	0.4573	0.1433	0.2087	0.1705	0.1373	0.127683426824226	0.22628826075733	0.903755564266928	0.169324901812767	0.0178303301683943
chr1_10179680	0.127560209729542	-0.0612989552453951	0.00128999184013649	0.0268161330262383	-0.140899378951479	0.1647	0.0525	0.07871	0.07871	0.05324	0.444912796827373	0.243618917330957	0.986964481155964	0.734128865961126	0.00822378387763278
chr1_10179805	0.162103872677848	0.194264112235104	-0.071863004413553	-0.168436025483172	-0.0914886625041078	0.2854	0.08973	0.1451	0.1251	0.105	0.586190428548499	0.0310640073739853	0.624116937990025	0.181603584610161	0.386213763429367
chr1_10179831	-0.135887420187181	-0.0837548689363353	0.114950968408937	0.163276684476267	-0.229361494934061	0.1602	0.05832	0.08604	0.06897	0.05762	0.4024347757377	0.151663134392459	0.18316815484259	0.0181903390567076	7.06830297269034e-05
chr1_10179858	0.230730010193682	0.00470840973078897	0.00637754044437907	0.0246043375079386	0.00996176103007195	0.1354	0.04702	0.07252	0.06512	0.0478	0.0913403339215603	0.920324030654483	0.930106964101687	0.706152226544497	0.835098714700153
chr1_10179919	0.0411530145749415	-0.0142301286892155	-0.0323404870868293	-0.0287571324986922	-0.0560725398303411	0.118	0.03761	0.06352	0.05179	0.0448	0.729103876634316	0.705361842943833	0.611375867056886	0.579223688460048	0.211167143275851
chr1_10179930	-0.0512209467980628	0.00765036347250058	0.00774234946046757	0.0320847702792851	-0.0278950221361665	0.1266	0.04333	0.07308	0.06236	0.04828	0.688174635863458	0.859983940487016	0.915851963275438	0.607596403157996	0.563870447861914
chr1_1018308	0.212005687253106	-0.176928098491796	0.0724810075850866	-0.0368871487295366	-0.119053812608787	0.2003	0.06415	0.08719	0.08668	0.06174	0.299740022607334	0.00591680586091037	0.407594780376483	0.67159952626576	0.0542755956425819
chr1_10183236	0.384030365741	-0.0728402674068266	-0.0918805371327383	0.146049277168306	-0.132883060514449	0.2553	0.09944	0.1572	0.1241	0.09028	0.145839776581444	0.466078688438509	0.563794358938161	0.242899494266183	0.14267863968625
chr1_1018342	-0.385150021411404	0.0219530588084518	-0.141581598863363	-0.0360812301618272	-0.0112105897217198	0.4116	0.1286	0.1739	0.1715	0.1159	0.393770740792868	0.865568060565653	0.422697453959249	0.835799685045555	0.923461364303191
chr1_1018352	0.287846763882499	-0.0984098864657475	-0.107431762499638	-0.106777035546418	-0.107147511792867	0.1763	0.05333	0.08799	0.06684	0.05695	0.108024544939252	0.0653765150480682	0.223901666402608	0.110951816168295	0.0603295025076012
chr1_101836383	-0.380036720279414	-0.0138786066610595	-0.11843942403723	0.0385031661066553	0.1220900178317	0.1559	0.05918	0.08906	0.07083	0.05652	0.0160450425885749	0.814904144979026	0.185304225166252	0.58765704941625	0.0310315729771627
chr1_101836432	0.0265925799427208	0.106228113784136	-0.0302833090306258	0.102444085439659	0.0573200049211075	0.1361	0.04634	0.07565	0.06584	0.05446	0.84651108428455	0.0220270772143298	0.689774572545126	0.120523745101207	0.293279848025436
chr1_101836462	0.121244541575499	-0.0435319875198706	-0.0939428185116118	0.10090578720053	0.000390540114008278	0.2341	0.09244	0.1269	0.1197	0.09248	0.614594429896027	0.639137414495734	0.46276270435867	0.402633022314217	0.996645008228941
chr1_1018374	0.448065352400319	-0.0305008596917361	-0.0545311783256269	0.0255103182842115	-0.154242905112239	0.302	0.09069	0.1242	0.1221	0.09672	0.157248909946075	0.737674820258969	0.663083533237406	0.835723672401194	0.11245384046761
chr1_101839614	-0.0868520366047349	-0.0822481388508524	-0.219874081645098	-0.275481448205973	0.0030092780030253	0.2939	0.09789	0.1856	0.1187	0.1113	0.777587359045568	0.403056747278008	0.244390271324638	0.0211994632103352	0.97856378030564
chr1_101839652	0.336117928020538	-0.0254170829773887	-0.0187378075042436	0.0152359192059992	-0.204067012555367	0.1968	0.07071	0.115	0.09091	0.07231	0.0940292914812574	0.719927615824374	0.871418901028706	0.86744916610002	0.00488189008629614
chr1_101839693	0.226079029994357	-0.0278108667372797	-0.0685000388585538	-0.139192615294191	-0.169561502081293	0.1948	0.07117	0.1127	0.08008	0.06246	0.254979826346784	0.696702337295951	0.545885945028206	0.0831690507316606	0.00674007797476117
chr1_101839704	0.260154239435465	0.0160471551911575	0.0646172959813307	0.0266379762166239	-0.165038470092154	0.1792	0.05968	0.09774	0.07197	0.05712	0.153218893140833	0.788385763763922	0.510571086723971	0.712003773926447	0.00391896818221482
chr1_101839713	-0.0177777503270921	0.0144409755810699	0.0665164959546304	-0.0552152100197739	-0.134456532756681	0.169	0.06498	0.1001	0.07312	0.05827	0.917422753723684	0.824494840123756	0.508507833544683	0.451383782953466	0.0212477111813789
chr1_101839727	-0.0414493616431318	0.0670219950171154	-0.0991494904377993	0.0699656845829459	-0.18067321711628	0.138	0.05211	0.07968	0.0639	0.04545	0.766097067806381	0.19899631750448	0.214831322452978	0.274531270946402	7.15414268157577e-05
chr1_101839734	0.370307777465251	0.0434393895128257	-0.0428296106967141	-0.0559072575971785	-0.220975320196333	0.1867	0.06775	0.1241	0.08742	0.07293	0.0513476766575983	0.522368566373985	0.732009351592807	0.524075078631431	0.00251196820655375
chr1_101839738	0.170330504962523	0.0274624444146705	0.0793050532224798	-0.0129868984544141	-0.158089796099471	0.1973	0.07202	0.1258	0.0818	0.06108	0.397364616443644	0.703702911279147	0.531710105958173	0.874274001538272	0.00978292676821912
chr1_1018429	-0.048494674610933	-0.0291727558783831	-0.0618143617817505	0.0302473764845905	-0.0831323155847714	0.1714	0.06217	0.1112	0.08078	0.0651	0.780439924436549	0.639545774290412	0.580649000931651	0.708986415264194	0.202562336629526
chr1_1018459	-0.187396740727408	-0.0983963708720719	0.0060948619929224	-0.0165082958500493	-0.0872847203887658	0.1366	0.05203	0.08188	0.06432	0.05295	0.174144878079232	0.0589474130537044	0.940861929215466	0.797852487347109	0.0997381991054886
chr1_1018488	0.246665556039189	-0.0886546601360646	0.0615996264976978	-0.0155655366225271	-0.17305596346468	0.1581	0.06144	0.1019	0.07413	0.05668	0.12342277958733	0.149804913096556	0.547597655199539	0.834137178499153	0.00230138506657851
chr1_1018499	0.198617099238157	-0.050433971700411	0.110930001844148	-0.10130714927262	-0.101496852785739	0.2034	0.06664	0.1053	0.08926	0.06253	0.33903559132409	0.450171001957872	0.294818531321312	0.258292315056485	0.105233540946787
chr1_1018519	-0.0551914110666599	-0.0161131073209352	0.150502253922763	-0.123926120165607	-0.133310036556838	0.1714	0.05741	0.09302	0.07108	0.05546	0.751062712565883	0.779320729333052	0.107192628265098	0.082023519604486	0.0163943770210662
chr1_1018526	-0.186274540345893	-0.118870136701032	0.191423440734316	0.0795540829709395	-0.18506880697531	0.2567	0.09034	0.1636	0.122	0.09207	0.483093983339319	0.190051052596951	0.248375027142268	0.51749496896935	0.0453331212179123
chr1_10185311	0.0432687953457667	-0.0609230564308393	0.0647424826213412	0.043515304429783	-0.180054212339228	0.1579	0.06185	0.0836	0.07954	0.05548	0.786707206371053	0.325544844896339	0.440279909653765	0.585510273168735	0.00119365899028101
chr1_10185330	0.144607660944449	0.0113758073488026	-0.0700244911763963	-0.0233963171465133	-0.0325056448621573	0.1418	0.04763	0.0741	0.06074	0.05133	0.312737105895312	0.811442168341582	0.34598691363723	0.700625114014808	0.52710387048641
chr1_10185347	-0.129531209916139	-0.0286879895558089	0.0587659234070869	0.100566762164466	0.0393041188568357	0.1189	0.0409	0.06469	0.06039	0.04039	0.279392522975602	0.483408537681963	0.364660242328833	0.0964628706416087	0.330890865552653
chr1_10185379	0.0197742478806659	-0.0637501058005214	0.0221774400326845	0.0474064572681132	-0.15780481617744	0.1412	0.04688	0.07277	0.06101	0.04395	0.889733718117952	0.174348820091558	0.761163884291303	0.43799691061735	0.000334396839381745
chr1_10185388	0.171807267098064	0.00327294194943233	-0.0209854590993354	0.0638818978130693	-0.146081015992031	0.1449	0.04926	0.07732	0.06524	0.04386	0.240722845974211	0.947090003816296	0.786700252600719	0.328521165774976	0.000876555936382917
chr1_10186257	-0.173460473749518	-0.123473644011434	0.166871043524225	-0.1050131528974	-0.00914324005687063	0.2796	0.0888	0.1581	0.1314	0.1083	0.551412565186991	0.166059841563291	0.29731748517254	0.428210575846598	0.933113240689364
chr1_10186267	-0.115086913105292	0.0509792176236481	-0.0209981250588768	-0.134364019239861	-0.0476343536429215	0.147	0.07267	0.113	0.08019	0.0605	0.438694824495685	0.484138472504395	0.853516186966681	0.0948847950054055	0.431924651922401
chr1_10186322	0.111365222256655	0.0206265932119545	0.129052069131251	0.00967583087533156	-0.10006213619985	0.1604	0.05682	0.09029	0.06957	0.0531	0.4931500847849	0.717030762716562	0.154600428367324	0.889652822696057	0.0598698561367219
chr1_10186400	0.410370811459296	-0.0570745253266615	0.0454476242533288	-0.178372331460583	-0.158929475287673	0.294	0.1012	0.1511	0.1224	0.0981	0.182160781149029	0.574741556734965	0.766218351194321	0.14808390622453	0.106904968253894
chr1_10186408	0.241310772627213	0.024024276820018	-0.0701984761629971	-0.115760247736644	-0.186432278902282	0.3128	0.09662	0.1509	0.1084	0.09357	0.463716070264325	0.804533901763794	0.645608332656801	0.288414489500942	0.0472898464862895
chr1_10189945	0.0797076738389711	-0.0968434684093162	0.0923523194496167	0.0987745298018742	-0.173740618747119	0.1826	0.06767	0.1219	0.08015	0.06529	0.667795012077941	0.153339844019425	0.452076753911267	0.219294536593461	0.00792185604196693
chr1_101929447	0.94547107714496	0.0992204228707131	-0.0904393836077063	-0.201975879870836	-0.32062026215962	0.4186	0.1274	0.2116	0.1455	0.1276	0.0402435625849238	0.439839643458198	0.676145095052589	0.169634856100022	0.0126969378033627
chr1_101929491	0.278535988466914	-0.0569277818922998	0.000755907423103178	0.0827984083138011	-0.337403118586741	0.2113	0.0711	0.1179	0.103	0.06893	0.197593462241425	0.424495885862913	0.99492013323568	0.423946902993601	1.04365391284666e-06
chr1_101929496	0.711951008309485	-0.118302881002589	-0.117158484248426	0.191814199063486	-0.20911872726864	0.3349	0.1164	0.1562	0.1517	0.1053	0.0451664711719131	0.312764110882036	0.458785767895289	0.211373595565179	0.0482804008143864
chr1_101929506	0.0160087835773815	0.0646530466175508	-0.00905835561961429	-0.133800547720582	-0.134220792358261	0.2289	0.07797	0.1347	0.1059	0.0782	0.945721125334723	0.408418575697772	0.946871884934583	0.208986728204684	0.08705853131306
chr1_101929540	0.494423821954134	-0.144520438416255	-0.00258464233719338	-0.00868075795140427	-0.171640921388676	0.2688	0.08805	0.1454	0.1088	0.08153	0.0764480188212744	0.102055287529554	0.985968188092721	0.936783873841497	0.0358839472256266
chr1_101929551	-0.248187116868838	-0.147017597976165	0.0208444971847549	-0.138821455638491	-0.0061944082226761	0.3273	0.1016	0.1631	0.1265	0.1096	0.473670146900114	0.149998792933632	0.899660193744343	0.276336076958041	0.955200131156747
chr1_101940208	-0.307149352176009	0.019862148448214	-0.362105668109921	0.114719374775007	-0.272361182019376	0.4779	0.1712	0.2205	0.2133	0.1403	0.57237145154041	0.908996511806712	0.109203603014828	0.599267717632308	0.0545961905214694
chr1_101940211	-0.305321403117593	-0.176013570240704	-0.123031190257918	-0.093442299713686	-0.0686776467526747	0.3745	0.1171	0.1961	0.162	0.1187	0.449680859531553	0.135499074189554	0.538416975021887	0.569230482798887	0.565635444725549
chr1_101940222	0.100515907062564	-0.0402718809088537	0.00875298454944352	-0.0151846096597011	-0.0483904557528894	0.2897	0.09078	0.1481	0.1243	0.1237	0.739823749006229	0.658641965092608	0.953390107593318	0.903521866889347	0.697877241536122
chr1_10197366	0.145842378247998	0.0487014407088824	0.0706175935498983	-0.0290460596745584	-0.13567832517063	0.2118	0.07041	0.1076	0.09204	0.07574	0.50097055006496	0.490214994623706	0.51408702392417	0.753337786259006	0.0740630028165513
chr1_10197458	-0.308634522464454	-0.0944765138533325	0.0581460071916939	-0.0743166257622797	-0.265224813063734	0.1991	0.06719	0.09953	0.0896	0.05905	0.128734045624423	0.160637052541735	0.561034910452013	0.408752737666071	7.33625892856971e-06
chr1_102035121	-0.0826105093820187	-0.0633091050080644	0.19961238533992	-0.00597271163039895	0.0787177412624787	0.1676	0.05608	0.09788	0.0784	0.0561	0.627016279542034	0.259687342284883	0.0424007036446985	0.939460424770397	0.161226477240039
chr1_102035136	-0.220197972243394	0.0173119016077119	0.167556847920577	0.0285844845054968	-0.0993166993502083	0.1808	0.07286	0.1186	0.1015	0.06855	0.230980147578516	0.812677343936045	0.160671027864268	0.77935005944342	0.148341857747688
chr1_102035160	0.0301009652652351	-0.0382594770410574	-0.0861716717026719	0.139999165122913	-0.0793730720132447	0.1493	0.04836	0.08145	0.06542	0.04932	0.84198563246003	0.429403244488342	0.291674650206146	0.0327266124927238	0.107968831555042
chr1_102035192	-0.283816850633293	-0.0234160205771282	0.0544995188814085	0.106815672609903	-0.0595632521011129	0.1988	0.07039	0.1141	0.1022	0.07252	0.161766695750147	0.740013075247773	0.635123733200003	0.298483702371257	0.412687767353565
chr1_102037323	0.057895263828951	-0.00241578373631179	0.0975576751915871	-0.0886051406854785	-0.0561198935398423	0.1271	0.04893	0.07957	0.06678	0.04811	0.651402027904436	0.960669777450679	0.221642014308776	0.1855496504221	0.243962128068548
chr1_102079584	-0.0843540743962793	0.073241805645573	0.186339573859886	-0.16036174685189	0.0387341507278428	0.2517	0.09361	0.1256	0.1239	0.08565	0.745674796431438	0.435992258160039	0.141062282405358	0.199033215763889	0.652295340398867
chr1_10209925	-0.0359917897585876	0.047591659205674	0.0812562729364433	-0.0940091922799457	-0.110291905975712	0.166	0.05056	0.08274	0.07287	0.05961	0.830695363754072	0.347173018076151	0.327728107794765	0.19821114732357	0.0647566021015479
chr1_10210032	-0.123289497967729	0.0486462520494506	-0.0831611102834994	-0.152722352505728	-0.011952571502607	0.1583	0.05846	0.0905	0.07338	0.05968	0.441884878874626	0.40613990882409	0.360119965519577	0.0379270596648389	0.841542609003708
chr1_1021140	0.269919025116331	-0.0171036562237229	-0.0364618744251494	0.039000391396397	-0.0515180287348079	0.1702	0.05601	0.09099	0.07851	0.05711	0.118110396630575	0.760451045428225	0.68984774682307	0.620442247895728	0.367794703909923
chr1_10211772	-0.330163417555039	-0.164099133608287	-0.0797049519240724	-0.0654913055997221	-0.218150039099072	0.2788	0.09558	0.1682	0.1273	0.08697	0.255423493077022	0.08744779635799	0.640414865001025	0.609856185307247	0.0124603226385747
chr1_10211834	0.436604892171248	0.0207535517759788	-0.0896888122421178	0.0554333079447475	-0.190266477258889	0.1791	0.06345	0.09613	0.07637	0.06347	0.0164688973454876	0.74410202038309	0.353057990655201	0.469230245375432	0.00277433716205633
chr1_10211851	0.107803981346092	0.0164966942781308	0.0398587867095057	-0.165667823117021	-0.14778193009346	0.2044	0.07656	0.1256	0.1033	0.07274	0.605657727076659	0.82989078552882	0.75288773657136	0.110673186909956	0.0427377338452744
chr1_10211860	0.147088431724249	-0.143433344635154	0.0571924287398196	-0.100905732361212	-0.0994833355130023	0.1914	0.06645	0.1147	0.08363	0.07042	0.450681465590426	0.0312602143476609	0.620363396364055	0.229229265197438	0.158773950661381
chr1_10211868	0.192756335130333	-0.0300686806724114	-0.00944229478698234	0.0550307044358466	-0.105525774381427	0.1886	0.06012	0.09106	0.07514	0.06352	0.31552500594203	0.617610525240226	0.91775478831913	0.46520365376244	0.0973285502990292
chr1_10211888	0.221571393594139	0.0133231503278102	0.00393044180158612	-0.0490456773492489	-0.169590544820321	0.1709	0.05691	0.09361	0.06932	0.05901	0.201452683558607	0.815194823030102	0.966655707865737	0.480297800533518	0.00411874951103708
chr1_10212120	0.0921262447490455	0.00860303262880334	-0.0101796625007644	-0.0390031904896416	-0.224766328981166	0.2182	0.07777	0.1291	0.09516	0.08077	0.680312626046679	0.912182206706512	0.937676018118394	0.683266626157243	0.00554223061589187
chr1_10218284	0.0726563549199772	-0.0355217995613358	0.0600521546191588	-0.050982504098104	-0.211803793463219	0.1894	0.07154	0.1026	0.1022	0.07219	0.706418946346299	0.620417758882264	0.560421988537575	0.619726299600587	0.0034299586603046
chr1_102209003	NA	NA	NA	NA	NA	NA	NA	NA	NA	NA	NA	NA	NA	NA	NA
chr1_102255595	0.361196242482554	0.0588182676184479	0.110114877063808	-0.0651357411713077	-0.0589537390025184	0.329	0.09477	0.1541	0.1394	0.09515	0.29985568576015	0.53667496113811	0.480168028069907	0.643582576898017	0.537382301730975
chr1_102296639	-0.0296696015710633	-0.0112498920873135	0.0211715588584543	0.0202794011806906	-0.0140452380582142	0.1231	0.04205	0.06926	0.0585	0.04239	0.810960438179011	0.789238614401144	0.760405538116478	0.729295557296732	0.740617340894401
chr1_102296675	0.435117948401698	0.0236934771377354	-0.0648390576639233	0.0152073315492794	-0.186016348506417	0.1479	0.05176	0.07646	0.06654	0.04731	0.0036186951368079	0.647568326016448	0.397814791388742	0.819616933696931	8.58482582610787e-05
chr1_102296738	0.209458336558614	0.0635343468108558	-0.0380341370676188	-0.0273994399389819	-0.0931337632454419	0.1409	0.05086	0.07846	0.0632	0.05116	0.141089991014553	0.212183455585689	0.628908348914524	0.665255433102324	0.0690554043932184
chr1_10236051	0.058162851530047	-0.00637726021131055	-0.104964390350707	-0.0724840671189121	-0.0809254342148042	0.1736	0.06417	0.1007	0.08503	0.05834	0.741435996455557	0.920998621175294	0.299712999331675	0.39567788045232	0.166122188674173
chr1_10236082	NA	NA	NA	NA	NA	NA	NA	NA	NA	NA	NA	NA	NA	NA	NA
chr1_10236115	NA	NA	NA	NA	NA	NA	NA	NA	NA	NA	NA	NA	NA	NA	NA
chr1_1023815	0.497736153321342	-0.0283145190241733	-0.10948007631042	-0.13914988858201	-0.110389677993917	0.402	0.1412	0.1954	0.1456	0.1122	0.256920862931937	0.842639266562178	0.582671500804334	0.34439580851887	0.328246099405928
chr1_1023819	-0.330323385819614	0.318166733833475	-0.370764263058564	-0.0902052027318574	-0.138086145876354	0.4753	0.1831	0.2456	0.207	0.1519	0.540895875763738	0.087582544450147	0.143361097725147	0.66986341259619	0.368913341393047
chr1_102398870	0.0212100054876932	0.00320655943664697	0.120673771267086	0.212201694156075	0.036304390075491	0.4918	0.1643	0.2334	0.2214	0.1383	0.97004544356892	0.984640657773089	0.615143035381813	0.349959407832668	0.794877612617874
chr1_102404354	0.37898125403694	0.00927051176262382	0.205967630940492	0.049450169649225	-0.216044167613656	0.2098	0.05922	0.09774	0.08652	0.05869	0.077363892290842	0.875821104675968	0.0359748546300797	0.569082763040436	0.000238071534023443
chr1_102404383	0.299186213499282	0.0203280139558431	-0.108232243510092	-0.0767475620562888	-0.218890965781964	0.1644	0.0486	0.07643	0.06632	0.04736	0.072636826382572	0.676109708381441	0.157963450139473	0.248220149531029	3.89952398238691e-06
chr1_102404470	0.520445712948375	0.102847869570948	0.0257422488135431	0.0325575475220289	-0.216866490953758	0.1923	0.06599	0.09899	0.09233	0.06321	0.00790938446583433	0.119912723546895	0.7958113684988	0.725501841200834	0.000617002562914082
chr1_102514842	0.0196197011984188	-0.130066511284179	0.14281901997506	-0.0606959363250415	-0.282657993606994	0.269	0.1025	0.1739	0.1362	0.1057	0.943996830939108	0.206855941453506	0.418654638288011	0.658861515413251	0.00783327826591462
chr1_102514866	-0.0507495422141704	0.0427660337330901	0.249053981002394	-0.0572715536621173	-0.206396660223614	0.2729	0.09377	0.126	0.1329	0.0933	0.858012189747608	0.649782606329721	0.0498946889398277	0.669295896402227	0.0276276522383185
chr1_102514902	-0.00388227574646492	-0.0137395898543698	0.0961831769620326	-0.166819713346468	-0.258861981290846	0.2614	0.08075	0.1373	0.1229	0.08925	0.98856234356018	0.865329381443204	0.48774581370551	0.177957269667094	0.00386666323440721
chr1_102514942	-0.0624094828754924	0.265269603242373	0.144077816907399	0.0640568413046462	-0.274127299445791	0.4326	0.1449	0.244	0.2097	0.1458	0.896512450610437	0.0700809109557988	0.566891417197327	0.765186434429446	0.0628758241871021
chr1_102514962	0.0060707831447737	0.100508232958133	0.0231438158558149	-0.154234712941476	-0.270208677107016	0.2761	0.09506	0.149	0.1307	0.09041	0.983139607052874	0.292558460098355	0.877930079933719	0.242023501904155	0.00291593710927074
chr1_102514992	0.156598577935968	-0.0337546834049515	-0.107853118083173	-0.0347663126710079	-0.209386553069629	0.1822	0.06547	0.1034	0.09232	0.06129	0.398054606151416	0.606924357271246	0.299514114435362	0.707677872871917	0.000649861761086945
chr1_102529125	-0.238246958849023	-0.0924675083162015	0.0736559439395707	0.0253324917350344	-0.180902645518771	0.2033	0.07261	0.1078	0.1056	0.06661	0.251205963559817	0.204041796136318	0.496958483847316	0.811454761161025	0.00673204429432506
chr1_102529189	0.105831965849994	0.00510706814522176	0.00786338805466389	-0.0319991814679797	-0.215689974630708	0.1577	0.05948	0.07763	0.07689	0.0523	0.50752308477307	0.931697015776807	0.919560397348279	0.67818855062913	3.81434042051598e-05
chr1_102529200	0.150462818642426	-0.0116637860031185	0.0708347793257813	0.0434645374694435	-0.189406631898223	0.194	0.06127	0.09086	0.08091	0.06108	0.446748651515167	0.849301809626032	0.437525319760825	0.592349184904047	0.00196700097434732
chr1_102529208	-0.255743074602293	-0.140165289609491	0.1298503201774	0.000933809210098574	-0.0322645373794942	0.5278	0.1639	0.2246	0.2193	0.1311	0.680663635041186	0.398880043145651	0.573183330113023	0.996685212365158	0.807244602490622
chr1_102529283	0.187115744453355	0.163104215276455	-0.0870721763701156	0.0721702354711517	-0.235461373537521	0.247	0.08228	0.1269	0.1079	0.08649	0.462899259465623	0.0482017490046543	0.496124114631524	0.506077833663424	0.00668362570942838
chr1_1025657	-0.00322000330942532	0.0351392131759709	-0.0168384540001728	0.0189598575695233	-0.00706562375372974	0.1169	0.04105	0.06376	0.05128	0.04056	0.978175726720171	0.392391436498223	0.792123739891829	0.711944698676005	0.861819550945647
chr1_1025686	0.13265942616753	-0.0478352637988656	-0.0305942449869935	-0.0552805530581557	-0.182871798134048	0.1389	0.04691	0.07327	0.05715	0.04509	0.344243772958224	0.308392125589765	0.677093523777258	0.334190398496832	5.08726251899905e-05
chr1_1025755	-0.0488956284071423	-0.0158509442092299	0.0298849839433104	-0.0249260738177983	-0.0634635792555371	0.1066	0.03635	0.05927	0.04743	0.03629	0.648339922538744	0.662999037981141	0.614731368065654	0.599623187827526	0.0805267651037487
chr1_10258063	0.313547883698552	-0.0210487400720826	-0.060307858104699	0.017377201816027	-0.228110929326849	0.3172	0.1065	0.1517	0.1118	0.0891	0.348532460211822	0.844205754921526	0.69435945358103	0.877249647354944	0.0107727564667618
chr1_10258145	0.642396643117798	-0.13603912287862	0.08666632891417	-0.0157839147115376	-0.224723055393093	0.2569	0.07371	0.1251	0.09211	0.07673	0.0156642154768701	0.0656833172736349	0.491872243849719	0.864513977935176	0.00349900378658452
chr1_102585417	2.28305966348854	-0.0866417326750301	1.00402969882616	0.46902241951095	0.0625171221149236	0.7051	0.2964	0.4645	0.3499	0.256	0.0216737726809171	0.780108145059198	0.0555957572410073	0.209219885274784	0.813378563580199
chr1_102585613	-0.363166756005689	-0.0965421555541801	0.207520132793449	-0.14534294962698	-0.130624066194676	0.2077	0.07067	0.1102	0.08471	0.06912	0.0871946504451692	0.172982578742994	0.0612545544724804	0.0873391667554092	0.0593898859126588
chr1_102585627	-0.236344303388438	-0.0322152927495387	0.158327762705546	-0.0714651307911974	-0.124902397755082	0.1559	0.05717	0.08806	0.06745	0.05676	0.134272821362549	0.573722049573635	0.0732983491010035	0.290459286670201	0.0280213061557382
chr1_102585634	-0.0400972340647293	-0.0656880303760234	0.171909746081269	-0.269366057691306	-0.142541841066345	0.2123	0.08441	0.1301	0.09172	0.07685	0.85357005691043	0.438088759005672	0.19014990850752	0.00345064520546268	0.0644115158106592
chr1_102585671	0.0194478450642382	-0.0116652021480469	0.150811837689602	0.128224960467606	-0.196274194281294	0.3032	0.1036	0.1631	0.1193	0.1028	0.95126156209558	0.910829282936601	0.361622855686514	0.285910861243067	0.0575425540878092
chr1_102585681	0.146213761288018	-0.034138111653856	0.329617414746218	0.0286909718085328	-0.0227412766606126	0.3818	0.122	0.1717	0.1423	0.1151	0.723377879879526	0.781219356549931	0.0585950713500779	0.841815851849811	0.844402519386731
chr1_10264211	-0.254888546273292	0.0250704538971082	0.388385059197346	0.135927263025624	-0.0796710022900822	0.289	0.09995	0.1521	0.1251	0.09313	0.39848337985068	0.802916874552821	0.0116102072989017	0.281027915914407	0.394345285234202
chr1_10264343	0.116265816043811	-0.0426166918130903	0.103158867224304	0.0717495440344444	-0.0793647648648382	0.2913	0.09276	0.1378	0.1293	0.07975	0.702596397080124	0.647348502104525	0.45840775259412	0.58214834294889	0.321197648612973
chr1_1026952	-0.402592425226785	-0.0882916652138671	0.100301900050457	-0.00501939987397623	0.0211808028413447	0.2854	0.09288	0.1395	0.1201	0.0898	0.176389663440837	0.34389862972031	0.476477404163982	0.966904471951985	0.81427590364361
chr1_1026968	-0.663429377021386	-0.0121765335000273	0.135418086466629	-0.135201733402723	0.171669656242445	0.3235	0.1097	0.1925	0.1465	0.1098	0.052317522220144	0.912148793767313	0.489997028529154	0.361283837755557	0.12017900695546
chr1_10269693	0.23847473861682	-0.0369359290647596	-0.0281700368451463	0.0186175633464471	-0.0913898386349102	0.1673	0.05839	0.08838	0.07601	0.06098	0.1599196626685	0.527717838528031	0.750871512470607	0.807054920349375	0.134680660636451
chr1_1027008	0.0192556583259571	-0.18902635370582	0.0311140730816525	0.122545609747089	-0.209734890931317	0.2721	0.08986	0.1536	0.1292	0.07356	0.945708626187366	0.0361661157526886	0.84135407601761	0.346937735158607	0.00446232636682242
chr1_10271	-0.276430783464024	-0.112754942559793	-0.0660839836931696	0.089196396802502	-0.133380731719224	0.1736	0.06352	0.1103	0.08177	0.07144	0.116842519133495	0.0764735088239105	0.551526797887053	0.276962727384336	0.0625663007418458
chr1_102731363	-0.0531304050082902	-0.0183088349657396	-0.00487388864521159	-0.0338136955544803	0.124169853186909	0.3287	0.1068	0.1645	0.1401	0.1088	0.878669190798446	0.864655825879832	0.976685241704695	0.811126043572019	0.256588192480545
chr1_102731403	0.330465460548645	0.00243040715178454	-0.137819389702202	0.0709238874815137	-0.170357529137986	0.2198	0.08463	0.1269	0.09675	0.08243	0.142453655168726	0.977171644137496	0.281360969975827	0.465619787025186	0.0394310509459986
chr1_102731437	0.207183520282136	-0.0467487445675831	-0.0455615392321669	-0.106516698461534	-0.127009879841722	0.1769	0.06008	0.09504	0.07609	0.06336	0.249025734020899	0.437334215218875	0.633203118078674	0.162768873074922	0.0454411864595599
chr1_102731448	-0.283305915616389	-0.152756479605686	0.150579038206734	-0.115571956266804	-0.191800271386502	0.2507	0.08701	0.1453	0.1007	0.07574	0.273967762718313	0.0802976724357716	0.305205586980608	0.253515590394092	0.0115672887356446
chr1_102731453	0.0647548961475057	-0.00224618449560035	0.14751307943374	0.0011808458194383	-0.195831171796878	0.253	0.08222	0.1279	0.1043	0.07929	0.804427461015298	0.97827891911495	0.25267563540932	0.991016106483281	0.0138151863801357
chr1_102773860	-0.0698565170822921	0.0492544462629282	-0.000439316863811772	0.0809479974335015	-0.227265632945361	0.2503	0.09173	0.151	0.1154	0.083	0.787000838074749	0.592866712993754	0.99770526839571	0.48594710043797	0.00635859981873255
chr1_102773876	0.41557974889082	0.0636104532785259	0.0347762330676	0.118911896767168	0.0448277145866047	0.1801	0.05887	0.112	0.08263	0.06969	0.0232219667234078	0.280743741459497	0.757665027286264	0.151524494843343	0.521080552720388
chr1_102773921	0.635487728027686	0.0331967428176577	-0.0869616835208398	0.186601672806288	-0.179840759377278	0.2827	0.09768	0.1536	0.1247	0.09256	0.0310660052090788	0.735192296652073	0.575862647557953	0.137616804442058	0.0530365520578574
chr1_10279050	0.67246730157837	0.0629100303222894	-0.00281927918122403	0.030062474502093	-0.158695550694823	0.2111	0.05914	0.0928	0.08407	0.06126	0.00184725139763675	0.288287589198735	0.975868417263709	0.721598915965705	0.00971929178446507
chr1_10279144	0.221677356317007	0.107396993880029	0.0105736307422433	0.0218969230690258	-0.19033807004904	0.2493	0.09139	0.1244	0.1018	0.07385	0.389169818261537	0.241907380479844	0.932788664365897	0.830562637998455	0.0101603844617737
chr1_102815	0.196903301120307	0.00685954336557957	0.0881855654130693	-0.106020795719375	-0.23880404187008	0.3082	0.09775	0.1699	0.1346	0.1024	0.543332180321974	0.944322369126316	0.609002584394983	0.435093532279646	0.0203510640609794
chr1_10281563	0.353634333398246	0.0357054908941506	-0.0129339581881234	0.249254429530528	-0.108902653355017	0.186	0.06808	0.1055	0.08855	0.07439	0.0617505882596074	0.600802443736789	0.902968248829513	0.00505063426059915	0.144321447771266
chr1_10281591	0.0854656858815379	-0.0978145157369474	0.184483190856349	-0.14042811722641	0.127821130784948	0.3335	0.1137	0.2054	0.1444	0.1432	0.809092018495174	0.392713300087505	0.379393197537621	0.335898142726156	0.377016807898806
chr1_10281640	0.474487586950256	-0.168565457109919	-0.252598406362186	0.220588625672868	-0.293761558769334	0.2754	0.09324	0.1541	0.1221	0.08578	0.0976654893498506	0.0718621131523427	0.105317081345834	0.0729561131313687	0.000644952183154079
chr1_10281645	0.338981194736086	-0.0609068494285388	-0.0543843210316709	0.00515602504398298	-0.0676150474418595	0.2074	0.06742	0.1162	0.0985	0.08113	0.109844320321782	0.367408169431506	0.642036766665594	0.958456280806889	0.40616078015949
chr1_10281682	0.15822528028172	-0.312604166666667	0.321146386294705	-0.205831764895285	0.0109955080347138	0.5789	0.2	0.3232	0.2294	0.1848	0.82364042251367	0.125660338905453	0.347054626044468	0.382481357163732	0.953370520995517
chr1_10281729	-0.725519102031366	-0.143735171009459	0.0902763694205122	-0.0550307425978988	0.0110024584382133	0.2657	0.09638	0.1849	0.1168	0.1011	0.00847725281298162	0.137704056347687	0.631351364633262	0.639835516823125	0.913781614969286
chr1_10282310	0.0505272122664063	-0.0108503092049928	0.0554482487349595	0.0391728870658785	-0.270334707368522	0.3049	0.1053	0.1671	0.1291	0.09092	0.874593445513893	0.918384408510096	0.743545932779565	0.76349735481724	0.00306631919967959
chr1_10282400	0.110426057491296	0.0121703966694023	-0.0126716881965069	0.145644283521062	-0.202503348015426	0.1933	0.06435	0.1164	0.09243	0.06679	0.575142888545051	0.850299605665503	0.913897891109094	0.116652634927716	0.0024849261397667
chr1_10282422	-0.000127296279527542	0.0386982011672824	-0.253612420288838	-0.0904646265949281	-0.148722103784725	0.5256	0.1715	0.2738	0.2161	0.1582	0.999835603301022	0.824078521785246	0.372997281777993	0.682736095886715	0.353277544338522
chr1_10282432	-0.263138498890824	-0.0458005660880958	-0.0181206096452608	0.0522702356035845	-0.399340255772762	0.3675	0.121	0.1695	0.1509	0.124	0.505463291416901	0.707113228328917	0.916090679883963	0.732032282130046	0.00139525464027568
chr1_10283738	0.089260193358554	-0.0601143108458682	-0.0827034470383765	0.0510667143890309	-0.188480888394372	0.22	0.07345	0.1096	0.09457	0.07214	0.692261607230429	0.414369826814146	0.453226004827283	0.590875045760896	0.00916325483608726
chr1_10283787	-0.43776368167351	-0.154874422452547	-0.136233424898771	0.0564217203223908	-0.0915572282295724	0.3744	0.1264	0.1864	0.1626	0.1204	0.278276764156846	0.224196469191149	0.472722258661449	0.732065511588417	0.450302847876822
chr1_10283843	0.265237828043518	-0.0284349062531413	-0.00385270864727841	0.0805888343394452	-0.200990428673329	0.1773	0.06074	0.09214	0.08475	0.05861	0.140944700294932	0.64030171350997	0.966789060935981	0.343394449539847	0.000618451623182081
chr1_10283910	0.17284631065325	-0.0168261999345781	-0.0286882426082639	-0.026119854610663	-0.124310292850848	0.114	0.03946	0.0642	0.04787	0.04113	0.13198729197018	0.670049958175174	0.655643824949728	0.585742596404916	0.00252926873852855
chr1_10283942	0.285006869201117	-0.173081473248581	0.15926664015877	0.0852080692294283	-0.0755876463570861	0.2185	0.08934	0.1219	0.1038	0.08114	0.203067199972241	0.0536579611584141	0.194702915386781	0.414241259280472	0.353148764424965
chr1_102851747	0.120820907210199	-0.037199761940304	0.0532288928054148	0.148467948444163	-0.194147719037252	0.1528	0.05674	0.09285	0.07192	0.05776	0.434551097167508	0.512749969094554	0.56813398361031	0.0394939768753337	0.000791725349434613
chr1_102855271	0.602403198383232	0.0851298119736928	0.0612129360010079	-0.00560045377896103	-0.131815806870814	0.2228	0.07269	0.1201	0.09205	0.06835	0.0083933575369739	0.242791848448937	0.612860948934564	0.951691215224085	0.0543506536110806
chr1_102855278	0.127042052714057	-0.00101825891576131	0.107344943313791	0.0272694710910185	-0.0582730217844482	0.1171	0.0471	0.07125	0.05728	0.04404	0.281284521121043	0.982770948677665	0.132899224545847	0.634579195954839	0.186201395984662
chr1_102855312	-0.131436226926794	-0.0693292600427706	-0.0469949268229979	0.00621458749332738	0.00365244651392421	0.2247	0.08139	0.1242	0.09792	0.07482	0.568689353724438	0.395887182360801	0.707324839152967	0.949638325734924	0.961174620261665
chr1_102887	0.411954022988506	-0.093552164671501	0.308367697356424	-0.0913983259342477	-0.102849074608252	0.275	0.08786	0.1437	0.1116	0.09086	0.149794556226871	0.288840329792947	0.033700157694508	0.415722058720139	0.259628782995959
chr1_102892346	0.155645055039076	0.0350022587997344	0.174898739697836	0.0216872281221561	-0.0314400958064241	0.1466	0.05134	0.07926	0.06342	0.04372	0.293613240939426	0.495950878298468	0.0278279339225261	0.732897639282041	0.472488332599033
chr1_102892353	-0.0126712020183817	0.0171576597333962	0.26087285130443	0.0127957888654597	-0.0483620228258464	0.1408	0.04685	0.08473	0.05982	0.04593	0.929004174372398	0.714496965520554	0.00215640506278758	0.830919989322623	0.292873230566247
chr1_102892387	-0.0976739299211026	-0.00100987865111697	0.158273859154419	-0.134322386120718	-0.0313936522919021	0.1485	0.05339	0.08237	0.06807	0.05162	0.51540534525486	0.984930333235949	0.0554964274254179	0.0489851497905605	0.543613634034252
chr1_10290257	0.368353546223715	-0.0301991585692012	-0.0184469116947254	0.0490580611878471	-0.0343768133703281	0.1432	0.04426	0.06864	0.05853	0.04727	0.0109030578663357	0.495464066321431	0.788610901655764	0.402742895868057	0.467574698616067
chr1_10290331	0.0321075112281042	-0.0499145283203756	0.0530746862167063	-0.0492992341951093	-0.107730522856885	0.1536	0.05381	0.07941	0.07526	0.05539	0.836359202696542	0.354309321792505	0.505249983134801	0.513630888992137	0.052142008268675
chr1_10290345	0.10421802665937	-0.0627019974947056	0.148968425639531	-0.0776930713810786	-0.0746285872384715	0.2407	0.08106	0.1234	0.109	0.08416	0.674303450900476	0.440718636866422	0.230927548551808	0.478613987178519	0.376911871296521
chr1_102908	-0.42222754142519	-0.00134889614138943	0.331205961007022	0.1951006096581	-0.100633491717536	0.2258	0.07651	0.1324	0.0987	0.08361	0.06851188269159	0.98597499133411	0.0131554621805652	0.0491772784492965	0.2303757248777
chr1_10294271	NA	NA	NA	NA	NA	NA	NA	NA	NA	NA	NA	NA	NA	NA	NA
chr1_10295977	0.411223335701191	0.132315832088157	0.00315290827136773	-0.0351345231985601	0.0262492489189071	0.1569	0.05606	0.08708	0.06843	0.05831	0.00964047999013318	0.0184459745663273	0.971226948127484	0.608487327421773	0.653142235000665
chr1_10296075	-0.0670907031178474	-0.0570124207121887	0.180445064052425	-0.114834898903995	0.0205135797273754	0.2281	0.07973	0.114	0.1037	0.09962	0.774591252620907	0.47597435801408	0.115827123254837	0.270720086280713	0.83765497619076
chr1_10296386	0.725277892652606	-0.0722179749302009	-0.047527246870344	0.178635276220765	-0.186474417672657	0.206	0.06841	0.1121	0.09856	0.07936	0.000570525035403224	0.292253509509224	0.673536360203317	0.0712897310195616	0.0191644269776088
chr1_10296412	0.00869518219282989	-0.0622681789351638	0.0239222999856018	-0.00854665525018539	-0.104880986398947	0.1399	0.05197	0.07979	0.06897	0.05176	0.950927880720383	0.231487033306385	0.76504697351804	0.901613492838909	0.0430135871745109
chr1_10302332	0.281259954242066	-0.027320855994894	0.0368431893685624	0.0897627629935355	-0.176954488468883	0.1983	0.06651	0.1059	0.08396	0.06949	0.164471433347718	0.681902335550408	0.729380950057971	0.286722768295331	0.0110751585013686
chr1_10302349	-0.0288628936656009	0.0193595446908211	0.145668903652839	-0.0122571372152973	-0.134632652634577	0.1919	0.0641	0.09694	0.07933	0.06855	0.882650139488953	0.763109596523793	0.13475961177764	0.877592960821203	0.0500675246624865
chr1_10302416	0.0739824851528791	0.0371541904241135	-0.0449413760815601	0.0702471316852477	-0.00115602927773144	0.149	0.05035	0.08052	0.06281	0.05119	0.623437682562241	0.461133034474561	0.577987323498627	0.264337168784603	0.982006436313034
chr1_10305229	-0.064620222825758	0.0151342697996329	-0.0356527793223269	-0.147706756624325	-0.00368433279262544	0.2334	0.07462	0.1076	0.101	0.07958	0.78776198410667	0.839719389302955	0.741836870599254	0.145679000197601	0.963190385049573
chr1_10305250	0.089231801359241	-0.0206995234056078	0.0863684007027276	0.0941833794158793	-0.0899410041417984	0.2339	0.07274	0.1107	0.1027	0.07611	0.710702270571785	0.776552306470945	0.438099124488825	0.361650974996241	0.238678542529428
chr1_10305303	-0.160686017522159	0.0131353815952187	-0.0194937112927455	-0.052929276771021	0.0595801766875608	0.1575	0.0519	0.07294	0.06288	0.05185	0.313696865437548	0.800462094455334	0.78981956877899	0.40086081939748	0.251157830581494
chr1_10306021	0.0831146638377787	-0.0298688866220374	0.088284032090588	-0.0942559788858414	-0.169344610980931	0.1729	0.06819	0.1077	0.07749	0.06631	0.635878135289037	0.662107812889486	0.415098764554208	0.225242366438048	0.0108276847247581
chr1_10306032	0.0656791603402754	0.0837474983989388	0.159502859201077	-0.0757570974930714	-0.11342509772745	0.2424	0.08517	0.1439	0.1076	0.08529	0.792648607754949	0.327221777244068	0.272688509077717	0.483943137882226	0.18516125122204
chr1_10306053	0.279009200477799	-0.0341055556380212	-0.0313114022410456	0.109041256592992	-0.0464801560974991	0.2151	0.0795	0.1227	0.09772	0.07901	0.205244302992194	0.668911160149845	0.800068530523173	0.266777813083986	0.557577944565618
chr1_103087761	-0.0528077638100328	-0.0111365758621531	0.154621510438498	0.0609843948036845	-0.039531605716328	0.1252	0.03858	0.0634	0.05192	0.04256	0.675604665485463	0.773004603198123	0.014936351622323	0.240795945242224	0.353406270000649
chr1_103087802	0.191551573459937	0.0638989498714028	0.167473548128858	-0.0782327467463175	-0.194434086249683	0.1418	0.05142	0.08371	0.06619	0.04725	0.181154951041234	0.214589950880601	0.0461938432179538	0.23825878344282	3.94955414851905e-05
chr1_103087806	-0.264871933909604	0.00527075321628554	0.269654395758336	0.101828861469973	-0.0509890742805584	0.465	0.1593	0.1969	0.1851	0.1244	0.614058960630931	0.973942173646454	0.179372594218838	0.588767796983847	0.684231181798743
chr1_103087858	-0.0318205167267015	0.0295546720085171	0.0160737201142713	-0.0333456578082291	-0.107589516879023	0.1339	0.04301	0.07217	0.05356	0.04197	0.813817675699779	0.492383818274512	0.824205314262445	0.534144768722708	0.0104303040807373
chr1_103096729	-0.106215529271048	0.172278391311538	0.0171878891522983	-0.0204566570819795	-0.0454340924341673	0.192	0.07536	0.1073	0.08751	0.07023	0.587189398363188	0.0226331220545739	0.87346359235364	0.815864801052661	0.51870983308364
chr1_103096757	0.0241474737050391	0.0652040544355443	0.0232627134027878	0.132920050846931	-0.0344109054689444	0.2318	0.09625	0.1499	0.1104	0.08539	0.919283412683328	0.500120937823152	0.878055428189507	0.231452249819169	0.688042226294815
chr1_10310811	-0.2785751638753	-0.132089699722354	-0.0568884065279156	0.212901655641192	-0.0829380713483403	0.2603	0.08656	0.1364	0.1207	0.08975	0.301456209067067	0.128445022294215	0.679480290299166	0.079946712067347	0.357378551001571
chr1_10310824	0.481972862494479	-0.13381203173216	-0.146953117270129	0.0722397138505343	-0.165332887720648	0.2061	0.06763	0.1182	0.1116	0.07904	0.0221181575202498	0.0483749421909733	0.217000743604842	0.520051735835692	0.0370495121162288
chr1_10310830	0.0574080125070826	-0.291542558368278	-0.0345077762217355	-0.0957024839064657	-0.158049976987459	0.2906	0.09699	0.1422	0.1083	0.09242	0.850073537547902	0.00277400116725957	0.810171581121495	0.379682272160258	0.0886039533938254
chr1_10311785	-0.181665744985806	-0.070668021434398	-0.0365627011461586	0.0813140134763813	-0.0733505639458127	0.2094	0.06494	0.1149	0.09501	0.07297	0.396259730130128	0.277519780550978	0.751922255576951	0.394227792580423	0.316084990905967
chr1_10311842	-0.258499970190994	-0.0893338828735923	-0.0350220698339262	0.258168219287294	-0.223415239046317	0.2352	0.08015	0.1161	0.1192	0.07959	0.285415676548326	0.266569266994133	0.764471283931693	0.0315236759411485	0.00513927654880408
chr1_103123204	0.355754856864244	-0.0151876648595578	-0.139087733490871	0.00861239998314452	-0.000229385783844682	0.2234	0.07151	0.1165	0.0948	0.0688	0.120611878721923	0.832230723685003	0.23571844093667	0.927938404286958	0.997346084886259
chr1_103123220	0.176894601722625	-0.0537237708631531	-0.00474528961418772	0.0856949904070658	-0.0201606027530907	0.1594	0.0535	0.08745	0.07445	0.06323	0.273269788359803	0.315984156876342	0.956891342468684	0.251031974648542	0.750327534579171
chr1_103123309	0.0484493787453563	0.0118998496590709	0.0566302767260381	0.015545599504564	-0.12211765811663	0.07991	0.02877	0.04208	0.04058	0.03104	0.54560404041428	0.679277780478935	0.17875944862637	0.701890528580099	8.41344589956883e-05
chr1_103123406	0.0666759113395151	0.0199293411099616	0.0627088819913949	0.0404404048327186	-0.0581863812264813	0.1133	0.03837	0.05908	0.05225	0.03853	0.558749077868869	0.603749197881537	0.28934065507687	0.439568654988301	0.131289467177479
chr1_103123787	0.0034043278063215	0.131627633605693	0.182815727000034	-0.0699568566769906	-0.23165811361668	0.2567	0.1112	0.1814	0.1372	0.09873	0.989773393454334	0.239450857248716	0.321644387249171	0.613511226102703	0.0195477906937599
chr1_1031397	0.453794174226744	-0.0275927571413184	-0.167356813742416	0.106021257355133	-0.197601882707968	0.1781	0.0667	0.08314	0.08248	0.05519	0.0121678743870682	0.679780063944568	0.0448580909784215	0.200180323343601	0.000350313724155837
chr1_1031434	0.205078256261223	-0.0109048619433814	-0.0224935429918828	0.10354245118255	-0.112737708222003	0.1791	0.06414	0.09969	0.07877	0.06231	0.259939366623575	0.86527243901385	0.822359780263471	0.190058331177592	0.0709514831891627
chr1_1031443	0.36586560365433	0.0495388505502813	0.0123165565823841	0.102227802509252	-0.165189574588787	0.1539	0.051	0.07884	0.06469	0.05444	0.0188253070274823	0.332003652871448	0.876241195624133	0.114804250436552	0.00244681597771279
chr1_10315141	-0.00281432225063939	0.0664654678224141	0.0874753793003631	-0.0504438668843425	0.0102656621259289	0.15	0.05423	0.0825	0.06953	0.05894	0.985200191234641	0.221020810304225	0.290651671587976	0.469224103666988	0.861968726747987
chr1_10315154	-0.0603039644404411	0.0241804096816415	-0.0947361655968001	-0.00259300149048183	0.0508423160733755	0.119	0.04088	0.06217	0.05555	0.04486	0.614855212813369	0.554518513267089	0.128290777564723	0.962826757015855	0.257544361022054
chr1_10315185	0.0403812214634463	-0.0661062785376792	0.0248028069758373	0.0602154582349094	-0.0481121008533925	0.121	0.04194	0.06744	0.05398	0.04827	0.740435239461241	0.115297101905727	0.713664817783832	0.265327310596313	0.319460588977407
chr1_10315228	0.0640768110352875	-0.0426160886865962	-0.106030078780461	0.0469631181274393	-0.0018243830098853	0.1608	0.06052	0.08848	0.07626	0.05915	0.694096355802258	0.482133881410991	0.232614588709729	0.539191758570374	0.975437551984438
chr1_10315246	-0.286438993759063	-0.0602303838387332	-0.022108209831905	0.0423820445811546	-0.010102239164638	0.1972	0.07947	0.1255	0.08717	0.07191	0.154444312263981	0.449946725262186	0.86126174630507	0.628138101273148	0.888564557678513
chr1_10315266	-0.0478112039932307	-0.0293530351923036	0.0807637135712091	0.0199204405954408	0.0421601764171492	0.1149	0.03829	0.06331	0.05032	0.03778	0.679346131598425	0.443655017713906	0.202972845404475	0.692567119619626	0.264789431770804
chr1_10315272	0.133758951466633	0.0087171614487209	0.0332564740471411	0.0496651942957874	-0.0529848950144367	0.1328	0.04437	0.06406	0.0559	0.04232	0.318133947392665	0.84439749009832	0.604402866833642	0.375038099617848	0.210976669671841
chr1_10315319	-0.137273772390622	0.0602127358778737	0.0581631110098808	-0.0302546391821752	-0.0195965210348705	0.1315	0.04327	0.07219	0.05881	0.04317	0.3007427497504	0.164451403492486	0.421632236265552	0.607561902904366	0.650177787044383
chr1_10315351	-0.362784471218206	0.0767166149349803	-0.00931907217325048	0.0155105856572618	0.0115603782045968	0.17	0.05435	0.08733	0.07208	0.0591	0.0354689560864693	0.158704235180101	0.915341705377924	0.830058939863427	0.845185363901207
chr1_103169588	0.0225514271258808	-0.0144634309280271	-0.0642897211890282	-0.0574657813763757	-0.129617145940499	0.166	0.06078	0.1013	0.07052	0.05673	0.89342856908761	0.812250531947896	0.52779069605515	0.41629975011929	0.0225408596804566
chr1_103169622	0.447459110506135	0.043882734763483	0.258274661551736	-0.0334830235878071	-0.0625602716871257	0.2112	0.06797	0.1055	0.0903	0.06928	0.0383718438890489	0.519493676252165	0.0149148957579427	0.711916981455443	0.367675238173044
chr1_103169666	0.729539574878353	0.0344107566326936	0.0914813052038482	-0.019859241126071	-0.207372846540774	0.3304	0.1038	0.2094	0.14	0.1092	0.0371558274046356	0.741611975099581	0.669242388442353	0.888300744826519	0.0590713104423779
chr1_103169674	0.804398231254479	-0.117694805194805	0.174110582861743	-0.126008110875365	-0.0813524700761486	0.4231	0.12	0.1858	0.1466	0.1132	0.0849525464283858	0.330204152373597	0.357170996001012	0.395185915186638	0.475201208603811
chr1_1031828	0.13060961777879	-0.0537017946969146	-0.00821314439513939	-0.0226019529783023	-0.106580626873736	0.1543	0.0613	0.08194	0.07925	0.05976	0.40297028780815	0.381899725750601	0.920426431580979	0.776179618868592	0.0750284777498336
chr1_1031849	NA	NA	NA	NA	NA	NA	NA	NA	NA	NA	NA	NA	NA	NA	NA
chr1_1031865	NA	NA	NA	NA	NA	NA	NA	NA	NA	NA	NA	NA	NA	NA	NA
chr1_1031895	0.212238654149846	0.123407389639029	0.126412494631277	0.00862051173077061	-0.0881247080204942	0.2891	0.09035	0.123	0.1263	0.07862	0.482188264668998	0.173736557006776	0.307756983277962	0.946018338869359	0.263812768541727
chr1_1031932	0.311359618524167	0.00631884490234716	-0.0960533042301234	0.0443286216089867	-0.0230546035280356	0.2155	0.07739	0.1091	0.1006	0.08189	0.158281063385381	0.935120272785372	0.381486929752293	0.661091300474654	0.779028103301764
chr1_10319801	-0.497633481699687	0.0546244684371555	0.0228531623303558	-0.20972610853793	-0.0678367301450554	0.2619	0.0961	0.1469	0.1119	0.09379	0.0666885793311789	0.571541991569129	0.877702935127878	0.0625387267401134	0.471466532248611
chr1_10319813	0.0972678292139903	-0.0719018149415696	0.0627064139014281	0.0631189868985312	-0.0582632985887788	0.207	0.07568	0.1235	0.1014	0.07333	0.645720472887259	0.3434593579143	0.614361698715658	0.535740602204778	0.42812949736462
chr1_10319824	-0.0219277509718593	0.0617325663632193	0.0866419036684143	-0.110781970665207	0.107184837125197	0.1771	0.05868	0.09128	0.07846	0.05992	0.90301110231043	0.2936226011757	0.34454368984735	0.159248932184035	0.0741664981156449
chr1_10319851	0.00695471558554814	-0.0234663649024402	0.149216611283523	-0.00979431490815174	-0.111807791661365	0.1301	0.04445	0.0693	0.05744	0.04311	0.957730029986684	0.597912079385563	0.031712065330129	0.86482743985105	0.00956598433913114
chr1_10319863	-0.189794977719262	-0.0228818447686029	0.0394519914435958	0.0368410850937967	-0.0854358552245995	0.1357	0.0476	0.06976	0.05965	0.04406	0.165838800259213	0.631109270055852	0.572644495880838	0.537550644531674	0.0527213014947021
chr1_10319892	-0.000631119655653149	-0.0239120805391129	-0.03525012561789	-0.0657026832160859	-0.0299022964971323	0.126	0.04195	0.06526	0.05273	0.04182	0.996035354627266	0.569008687321972	0.589888517535932	0.21339378279009	0.474980924375118
chr1_10319932	-0.0676274489751051	-0.0305903949106287	-0.000852652178453424	-0.183273616427247	0.0611748709363512	0.1493	0.05436	0.08425	0.06497	0.05644	0.654235003837527	0.574180643890331	0.991953854607421	0.00487869318120449	0.279179491841428
chr1_10319935	-0.144793707013588	-0.00222200137952755	0.231738152417343	-0.14496843489581	-0.0952510069327843	0.1983	0.06709	0.1126	0.09354	0.07032	0.474192206160909	0.973638631091825	0.0408571434289493	0.122829209133945	0.176636713892863
chr1_10319993	-0.212187893123701	0.0227453721436818	0.0158393100781742	0.0837923567506817	0.0394817636770133	0.1388	0.04934	0.07509	0.06007	0.04821	0.130042640047277	0.645206834491717	0.833400641462424	0.163803452052854	0.413356297212732
chr1_10319997	-0.461028886147695	-0.0388538935820243	0.0809947898429163	0.000948948613572412	0.135076577735199	0.1336	0.04361	0.07242	0.05668	0.04525	0.000626488516226376	0.373416277877944	0.264650378415964	0.986663742969028	0.00286315817897076
chr1_10320013	-0.539836701800843	-0.0335152354406927	0.032199433308086	-0.0120468172519439	0.0863642034187485	0.1487	0.05043	0.0787	0.06234	0.04742	0.000330660997943433	0.506854418206527	0.683367320323919	0.847062413125426	0.0688790476791016
chr1_10320015	-0.189645587712697	0.0442314851618702	0.0723975485362147	0.01845288445945	0.122194948901055	0.1424	0.0479	0.08455	0.06702	0.04913	0.187433729572405	0.356344425361578	0.393546763090669	0.783535248615241	0.0129852960045121
chr1_10320035	-0.13557134467827	-0.0159744739497065	0.057293642651102	0.253863221117064	0.0811348169070838	0.1775	0.06353	0.09741	0.08334	0.06613	0.452259176289414	0.8018606662604	0.558297011822324	0.00240122849177316	0.22087183855678
chr1_10320038	-0.952276173325513	-0.101381432292538	0.173135532207614	0.179575216090951	0.158094846308469	0.3055	0.09839	0.1388	0.1075	0.09393	0.00299661900389381	0.305172490386574	0.216718832945056	0.0967562509511996	0.0938024424996091
chr1_10320047	-0.248870154386103	-0.0677585245521629	-0.0291791747223828	-0.0218446327192312	0.16487355048333	0.3097	0.1044	0.1613	0.1361	0.1066	0.444822054410212	0.518615315075593	0.858305805358332	0.873660360214763	0.124086926785429
chr1_1032044	-0.57243562055017	0.130917112357203	-0.0408610177120249	0.0519504823923791	-0.0537795499419949	0.3061	0.09642	0.1942	0.1422	0.1099	0.0750223261026595	0.176550243398523	0.836477570400787	0.717634993073921	0.626693727982602
chr1_10322167	-0.00923697573137146	-0.0511061352536418	0.115443842757156	0.0441210271793985	-0.0568034533338391	0.1464	0.06195	0.1038	0.0826	0.06272	0.950232917289329	0.410295765389388	0.268653816133074	0.594499151363652	0.3660568118191
chr1_103263927	-0.222051361327399	-0.0569156376757884	0.109461431883877	-0.076764627376992	-0.105895984936528	0.2368	0.07564	0.1232	0.1011	0.08107	0.362270744085699	0.453074892169804	0.377929842703638	0.450006841434063	0.192940511203067
chr1_103297446	0.0412049885506139	0.0633938863785733	0.117380989647996	0.0625063408168525	-0.112005430405556	0.3164	0.09177	0.1394	0.1366	0.08991	0.901679346078166	0.491530883226445	0.404380839698815	0.650334607611976	0.214714705364566
chr1_103297466	-0.253254072109995	-0.101041323886951	-0.0520686821217988	0.340609440118297	-0.41062894403305	0.3942	0.1309	0.2195	0.1806	0.1586	0.554903701344288	0.444119523086541	0.816980859678325	0.0635996485741418	0.0105787265298329
chr1_103297478	-0.305021149603604	0.013250501597077	-0.0680061677032718	0.00124619225385188	-0.149053554159122	0.3235	0.129	0.1881	0.1946	0.1283	0.372297496981369	0.918868733752114	0.722522882631676	0.99498816822919	0.249256744674693
chr1_103297515	-0.163001772908894	-0.0045030203873342	0.0805428185299057	-0.204427757022203	-0.13271060065865	0.235	0.08165	0.1471	0.1217	0.09148	0.50018425450388	0.956165441684205	0.588106816013417	0.0954583249365639	0.148563742316567
chr1_103297526	-0.125914398551411	0.00683871550228028	0.132589281226078	0.0314053355628183	-0.191184030660407	0.2035	0.08353	0.1314	0.115	0.0753	0.544649746589554	0.934976530437696	0.317164475845577	0.786177181571624	0.0113492859366704
chr1_103297546	-0.402962431632906	-0.165947031952388	0.254214062676354	0.0734897527458752	-0.105620528183499	0.3303	0.1055	0.1613	0.1335	0.103	0.249518977650477	0.117775432124023	0.119851990183089	0.585370114443342	0.307734123415547
chr1_103297560	0.0773232695588502	-0.00763494759830045	0.096404830513658	-0.00330139432728124	-0.152871977824202	0.2013	0.0705	0.1026	0.09274	0.0663	0.706726212504221	0.913973749580552	0.349963764127367	0.971724926456243	0.0214092690497952
chr1_103297576	0.184075942807542	-0.0206911841300194	-0.00253864586886948	-0.00242508236009136	-0.2166029965224	0.2171	0.06993	0.1134	0.1017	0.07136	0.407861436013118	0.767871752265172	0.982254722551022	0.981074505064931	0.00246489756881563
chr1_103343514	0.0996483797293539	0.0210113313174731	0.127100578862182	-0.0893319166958068	-0.122746083824868	0.1844	0.06593	0.09719	0.08737	0.0667	0.595331831755009	0.75048636441777	0.193065965817397	0.308418871721923	0.0663320779708447
chr1_103343547	0.232634854086702	-0.0761098366946378	-0.052315839890236	-0.394702818170681	-0.210832698685972	0.5364	0.1772	0.2393	0.2435	0.1514	0.714346969794653	0.672502015756759	0.831897612522248	0.115911871311323	0.168666393881703
chr1_103343608	-0.104925114827725	0.0124029844204355	0.13014074246405	-0.230440607699891	-0.101300418377512	0.2223	0.07671	0.1015	0.105	0.08889	0.645381545097484	0.871927807452002	0.202113555870535	0.0290696441102926	0.256331647137921
chr1_10338165	-0.373276335908848	0.000817571494939293	0.0809507243548273	-0.0262539467073984	-0.0185328475266932	0.1498	0.05271	0.08097	0.06588	0.0534	0.0137505660797632	0.987641912334775	0.319017338495253	0.69089122675638	0.728920481187233
chr1_103395985	0.328309391811098	0.0730078251334776	0.113438931408903	-0.200908816289986	-0.0603313593738852	0.1856	0.07098	0.1002	0.08666	0.06325	0.0821801144017181	0.304903535373355	0.25998463905946	0.0209083591219525	0.341124575318623
chr1_103396025	-0.0311009461205288	0.00829119202376405	0.00445695086967973	-0.00560980917231528	-0.0639608944392298	0.1785	0.06787	0.1048	0.08633	0.06137	0.863880350015612	0.902993140705182	0.966264353723935	0.948382293518978	0.298222320967456
chr1_103396030	-0.107781234917113	0.00899386911348894	0.0951177564066512	0.0482912035731149	-0.101878967355377	0.1635	0.06741	0.09982	0.07494	0.06099	0.515471562776802	0.894100917383315	0.34306146587264	0.520492630913886	0.0954525503482878
chr1_10340055	0.520009669874245	-0.0747902465148312	-0.0545515083952999	0.019503502416778	-0.148041640412407	0.1927	0.07496	0.1134	0.09156	0.0754	0.00809771045647234	0.319771125447488	0.632685232594878	0.832014508011765	0.050250215523023
chr1_10340091	0.0746682780052286	0.0586926086761381	0.0936841759090813	-0.0497183247930653	0.040347277127845	0.164	0.05423	0.09149	0.07482	0.05833	0.653337990986313	0.279831569443343	0.307876408492133	0.507559071032543	0.489861325998867
chr1_10340105	0.0104790044591372	0.0840693388781806	-0.0298675449327738	0.0606250947953058	0.0456272706704256	0.1343	0.05223	0.0771	0.07094	0.05485	0.938369003220719	0.107966275995954	0.699323387348823	0.393967882823463	0.406197845835967
chr1_10340135	NA	NA	NA	NA	NA	NA	NA	NA	NA	NA	NA	NA	NA	NA	NA
chr1_103408042	-0.55435410516283	-0.0751562764363722	0.16759105308741	-0.0211240310077519	-0.184101124134831	0.3079	0.1128	0.1637	0.14	0.1118	0.0867184097136404	0.507954134406488	0.312514964360935	0.881238062095882	0.101760718140188
chr1_103408063	0.182559465753191	-0.025209401886688	0.285353339662342	-0.00400181576559031	-0.0288951546437658	0.2538	0.09114	0.1277	0.1181	0.09397	0.486584123956879	0.782970790822519	0.0266733233081317	0.973157973164119	0.759503573970518
chr1_103408114	-0.102636332630143	-0.0261784141121967	0.0261158485946485	0.00505734390851311	-0.162369269530956	0.1572	0.05473	0.07969	0.06794	0.05376	0.519066394748664	0.632933244476947	0.743913127312289	0.940798421013689	0.00256222758882763
chr1_103408145	0.244593558031386	0.121017096410305	0.103718753435367	-0.0308135343051469	-0.116856317751895	0.2251	0.08217	0.1084	0.09248	0.08045	0.289730645288013	0.142162756242922	0.341514582570125	0.740067882384254	0.147665916511074
chr1_10341561	-0.04049627152241	0.168564882289392	0.10673576102456	-0.116493124078403	0.189235976155104	0.1935	0.07163	0.1076	0.08756	0.07399	0.837316131123376	0.018913717194819	0.3240305944483	0.185062449832625	0.0107544410418676
chr1_10341570	-0.467087067153446	0.0746160868676725	-0.00533759721549843	0.0224536525195155	0.200973731884058	0.31	0.09589	0.1366	0.1219	0.104	0.151999163835639	0.438601594663718	0.969122895636048	0.854936398204087	0.0546107051206906
chr1_10341573	-0.174969915924731	0.0297679474619848	-0.132638755487599	-0.0450181150151053	0.286760288283727	0.2363	0.08358	0.1209	0.1263	0.08268	0.471840868354964	0.722653308243229	0.276133061546904	0.723650934661203	0.000547360947207642
chr1_10341575	-0.0567710442252017	-0.0545906500770832	0.0480638204477356	-0.154636365196906	0.334507566055846	0.2618	0.09186	0.1325	0.1378	0.1024	0.83422522666262	0.554005745645403	0.719185560105127	0.266364285916567	0.00115606643967281
chr1_103421348	-0.259465477528521	-0.0166659124081786	0.180100580231654	-0.300587751284112	-0.0994716766341107	0.2244	0.08692	0.1247	0.1301	0.07647	0.259837526937576	0.848515526387144	0.151858516328291	0.021975010713801	0.194636487736076
chr1_10345970	-0.134927946166337	0.0106508741746499	0.0899217330900939	0.12630138066668	-0.110216766524951	0.1617	0.05384	0.08248	0.07452	0.05361	0.410250648165617	0.843406838722475	0.277253420351135	0.090998686034035	0.0400781149144369
chr1_10345978	0.155845857676259	0.0227259545818083	0.166402618482843	-0.046943968647825	-0.0962513012324218	0.1398	0.04962	0.06498	0.06428	0.04795	0.269666950086788	0.647357900322163	0.0106060929052074	0.466127628899662	0.0449611810806206
chr1_10346070	0.109462790678441	0.00751387837172942	0.0176590368514316	0.00590627154952778	-0.0538214288347888	0.1156	0.03976	0.05782	0.05562	0.03643	0.346929504116653	0.850224953558697	0.760440001143207	0.915562257252467	0.139833224528491
chr1_10346088	-0.000522145158259559	-0.0143106299618756	0.0339201928335624	0.0267855200663728	-0.0627267401547625	0.2119	0.06509	0.1113	0.09377	0.07106	0.998078572523937	0.826344012945985	0.761988861442907	0.776109480904517	0.378589727088175
chr1_10351865	-0.0657388676816631	0.0339271945719383	-0.0761959395559774	0.0695997253976893	-0.0409643739624467	0.1934	0.0702	0.1149	0.09512	0.07564	0.738761504522391	0.629734160657355	0.510051156566736	0.46637687450933	0.589184096065951
chr1_10351903	0.533964918589571	0.0550429222049832	-0.120298789652828	-0.0142454589230824	-0.0330619740583935	0.2361	0.0812	0.1289	0.1141	0.08555	0.0279728776287343	0.499275550312796	0.354712907446898	0.901287339771471	0.700202646042585
chr1_10351951	0.380378521941938	-0.155488954059639	-0.147336650846368	0.386974686123717	-0.329948403203758	0.3326	0.1131	0.1793	0.1781	0.1148	0.280792297397267	0.171948187463614	0.418851176895642	0.0325121467846089	0.00430214975103926
chr1_10351963	0.920010425599911	0.00163441172366368	0.234518916656616	0.051426778516999	-0.251641711437161	0.3159	0.1171	0.173	0.1447	0.1135	0.00572354045450441	0.988940575902269	0.181823759876836	0.725091504129884	0.0276102138913025
chr1_103521389	0.385806404493688	-0.0586844272990949	-0.0832266661489383	0.12867131895293	-0.24256742499828	0.2237	0.07549	0.1253	0.0994	0.08291	0.0927719304304934	0.438243975656388	0.509905770494487	0.197721864985356	0.00355006982508765
chr1_10353	0.121474094563105	0.0189163063713711	0.010687864272452	-0.0213475214415196	-0.0728461910717905	0.1398	0.04381	0.07358	0.06403	0.04918	0.389579346796835	0.666202267601735	0.884820399186965	0.739349728395795	0.139027193234925
chr1_103540534	0.124277636239359	0.0580772391838881	0.0761560689591089	0.0597822213579775	-0.0272891336437456	0.1495	0.05678	0.08545	0.06748	0.05385	0.411107467071196	0.307161293992695	0.374553813093848	0.37674713005326	0.612837902233637
chr1_103540632	-0.296189536027119	-0.0122130776266599	0.0800216145267448	-0.0939438132742965	0.0899943441504349	0.1683	0.05939	0.08227	0.07747	0.05719	0.0827785569677358	0.837354150558574	0.332358932122122	0.226661593740907	0.116176306659165
chr1_10357057	0.0441347169006543	0.0122044501023178	0.0920825165193043	-0.0342805764323127	-0.0249627915057755	0.1752	0.06035	0.08546	0.07054	0.06417	0.804123458021018	0.840026772454787	0.283024107706581	0.627844473180895	0.69786170547291
chr1_1035881	0.552760171780781	0.189262649838537	-0.200999671868036	-0.0434272676583499	-0.269393070931673	0.3932	0.1372	0.2116	0.1575	0.1277	0.196161179541166	0.171807087451865	0.353202897012347	0.785401112655225	0.0364111299009424
chr1_103588396	-0.0454216457824824	-0.0222614599099659	0.228962753425286	-0.191726540293259	-0.0636332719630846	0.2812	0.09513	0.1487	0.1277	0.09574	0.876813340107403	0.815800496977795	0.127847687959909	0.13646356460662	0.508231754851936
chr1_103588410	-0.0458952391816522	-0.0735297158367937	0.112125387558104	-0.153968876323111	-0.115984182274616	0.2111	0.07373	0.1204	0.09429	0.07097	0.831708790402654	0.319945843869374	0.355226367005827	0.10402329337215	0.103069867148068
chr1_103588421	0.373133628614699	0.0947654010849665	0.134591983480217	-0.300527597402597	-0.174302668861762	0.2585	0.09276	0.154	0.12	0.08645	0.163198148903282	0.309051385664694	0.387836157499519	0.0129079244754066	0.0445714163063146
chr1_103588426	0.0428202857969421	-0.0885240490940533	0.249071706148906	-0.0695945343519598	-0.0639690248866384	0.3117	0.1086	0.1685	0.1288	0.1015	0.896145083962166	0.417757742610182	0.145106727108896	0.592076320311622	0.530671122305896
chr1_103588466	0.729105826727854	-0.16955673617283	0.117955394224031	0.142420596885669	0.152187887252788	0.53	0.189	0.2597	0.2236	0.1698	0.243385648988301	0.378341217605045	0.660940660775242	0.534720131569714	0.37709469854345
chr1_1035936	-0.0384635000251352	-0.102605674130207	0.263382011420057	0.03189626778997	0.0346938063347251	0.3103	0.1084	0.1937	0.139	0.1038	0.90619663327044	0.346720669735149	0.182207292762364	0.820235609838949	0.739563403096199
chr1_10360095	-0.0441092063492063	0.0222378206978028	0.105059722698428	-0.00138806892915565	-0.00660260454208214	0.125	0.04124	0.06615	0.06043	0.03814	0.726259169494914	0.590045106066002	0.113028655347871	0.981707796486935	0.86266007269379
chr1_10360107	-0.0134990708021717	0.00430562668983488	0.0669366385631775	0.0337826086975045	-0.0421219834516392	0.1015	0.03615	0.05689	0.04945	0.03513	0.894739952266269	0.905254263526234	0.240117935680438	0.495029533114932	0.23080351789248
chr1_10360153	0.0891470231718987	-0.0014032634151148	0.0572490117644444	-0.049019366743926	-0.16276005663875	0.1577	0.05512	0.07919	0.07274	0.05866	0.576693132538909	0.979720252527847	0.471117499246995	0.501511658196588	0.0056080980636608
chr1_10360180	-0.0676642094165279	0.013003214000294	-0.0265743976763361	-0.106919124682678	-0.110998526051475	0.1466	0.05054	0.08101	0.06968	0.05186	0.647980178212696	0.797212126585134	0.743697899282441	0.125843303580385	0.0325598328662184
chr1_10361588	0.467069763307482	0.0636428082742722	0.172705976208275	0.0465071518947275	-0.0576734247901194	0.2326	0.1005	0.1579	0.1114	0.08669	0.0508239760949785	0.528658203469292	0.280121315967586	0.678229468663711	0.507472162781147
chr1_10361606	0.0781124372800885	-0.0234039273105364	0.277185880322208	-0.00988517537284369	0.022265322492177	0.2464	0.08865	0.1314	0.107	0.09834	0.758660219901077	0.792578120957715	0.0365109297510328	0.926813692171943	0.821734843692958
chr1_10362004	-0.132296632522778	-0.0663440565717168	-0.0232136966228981	-0.000819074798534119	-0.114770093298285	0.2216	0.09302	0.1351	0.1098	0.08707	0.560456568530495	0.477622777036743	0.864812962484005	0.99408406408293	0.189139185656622
chr1_10362048	0.239940222628941	-0.061853492493611	-0.129556250408912	0.0373962825229871	-0.289647218729644	0.1973	0.0677	0.1096	0.08901	0.0682	0.23317747704625	0.3620083880271	0.240010141210701	0.675604896173863	2.26386816667423e-05
chr1_10362060	0.267533781872828	-0.00376742130031648	-0.174486998122047	0.055310390846823	-0.162469641372667	0.1786	0.06187	0.1012	0.08293	0.0642	0.140517909978738	0.951537699248044	0.0862850969261698	0.506270965226536	0.0115547226569513
chr1_10362085	-0.598424312017733	-0.0450992605106641	0.0843603265009444	-0.243424809686701	0.155587144460643	0.2484	0.09409	0.1481	0.1058	0.101	0.0196162577563436	0.633223960537997	0.573206236351379	0.0221440330852253	0.125377033794302
chr1_10366	-0.415090537977531	0.0804616405479331	0.164621434764791	-0.0183210565469492	-0.19492495011659	0.2531	0.0893	0.1377	0.1303	0.0855	0.112597195983417	0.369491426994143	0.236365782339211	0.889127750605196	0.0231181993200208
chr1_10370	0.0594970172272922	0.0310066829553795	0.171228848685117	0.0882439653992036	-0.0581119737183117	0.1952	0.06878	0.1191	0.09663	0.07327	0.764988123318433	0.652896485666063	0.153448312134348	0.363381009857937	0.428950307688567
chr1_103731008	0.128982144724934	-0.103527886191613	-0.191778502473617	0.239889107383577	-0.193151704094649	0.2534	0.08385	0.1366	0.1153	0.07379	0.622441585845689	0.218572971392781	0.164291532840922	0.0387634872080809	0.00904230861525568
chr1_1037430	0.060015889941696	0.0645306231967367	0.22469506760714	0.2144810836452	0.0911279113118105	0.2538	0.1027	0.135	0.1159	0.09589	0.819081536268204	0.531958855223723	0.0991125561281402	0.0660478219325276	0.344169606979551
chr1_1037434	0.0480181376518219	-0.00304337774512045	-0.144141093145834	0.13616430488247	-0.0672078410474558	0.1875	0.0663	0.1034	0.08841	0.0709	0.801385232949753	0.963467957651829	0.165581367061147	0.125001360016621	0.344383823098788
chr1_1037457	0.0828926330647675	0.0329352955682739	0.0463657600985378	0.0296673013767768	-0.0861123461911667	0.1373	0.05089	0.07712	0.06288	0.05305	0.549829245476839	0.51805438497311	0.548889350586351	0.637730313060865	0.105029614794801
chr1_1037514	0.390645529971847	0.0333450235361308	0.00253502692172258	0.107037892305015	-0.0804642826067234	0.2095	0.07449	0.1124	0.1118	0.08072	0.0682614150507226	0.655307876362527	0.982120345973105	0.341399895856767	0.320427775465588
chr1_1037533	-0.129459899970514	-0.187377259063391	0.0483319897156084	0.038477241968999	-0.0751236755315845	0.1611	0.06012	0.08773	0.07339	0.05811	0.427717768541808	0.00186402401283092	0.583147313599721	0.601064231716448	0.196842627908271
chr1_1037566	-0.0307664430344819	-0.0927625688494573	0.0486754078132974	-0.0922883570341151	-0.000311270152186852	0.1283	0.04787	0.07522	0.06055	0.0464	0.812021523311507	0.0529191391455706	0.51874965334932	0.128166724328222	0.994653269487038
chr1_1037574	0.0907803449198088	-0.0659286917468024	-0.0262977154424523	0.0315926075080126	0.0256680581229804	0.1242	0.04243	0.064	0.04794	0.04327	0.468291753453821	0.120560980267498	0.681762364583319	0.510380477741967	0.55341460065968
chr1_1037591	-0.0060969423575345	-0.114609750559416	-0.0305012035405206	0.0601220537301483	-0.0193854612990083	0.1201	0.04278	0.06804	0.05029	0.04277	0.959805152736069	0.0074373994200253	0.654698491104041	0.232480155831252	0.650668070947951
chr1_1037602	0.0384105521225879	-0.0590282125626416	-0.0346387594799368	-0.00669991771096504	-0.098354313206249	0.1095	0.04079	0.0677	0.05025	0.03961	0.727335583657579	0.148199579435826	0.609717368737091	0.89406427111347	0.0130970615401385
chr1_1037619	0.279445779827128	-0.0249486703617198	0.0454249516392714	-0.058963766196481	-0.0324025084749993	0.1061	0.03937	0.06206	0.04763	0.03622	0.00882061302136794	0.526599004299965	0.465059393972581	0.216254436963274	0.371313511612017
chr1_1037660	0.20005123139403	-0.0270942336496433	0.0737334221695114	-0.0469677647256871	-0.0751569625559003	0.1235	0.04474	0.07578	0.05609	0.04422	0.107956259710228	0.545187859339074	0.331949110731133	0.403128984994917	0.0895167880051821
chr1_1037835	-0.190362919890189	0.04058121861879	0.116444441464538	0.0158012662856699	-0.0304116108855342	0.1289	0.03884	0.06178	0.05696	0.04501	0.143055718784141	0.296465881122138	0.0599414772641471	0.781811215216166	0.499689318303376
chr1_1037882	0.1482366360493	-0.0360672468575338	-0.00938851183753979	-0.00953037066466716	-0.181649119726402	0.1143	0.03984	0.06321	0.04952	0.04384	0.197603670547951	0.365686007727641	0.882159772979107	0.847570769857514	3.48105271992249e-05
chr1_1037928	0.151608230357695	0.0519420752757601	0.0916039626371201	-0.0990451533389255	-0.0196300956288586	0.2355	0.08233	0.1238	0.09072	0.07489	0.531534575880426	0.529506767243757	0.462800712720517	0.276919449831533	0.793797190810823
chr1_10380013	-0.929288585875332	-0.0479914104346581	0.275594249813768	-0.169406822678545	-0.0829232114116015	0.2064	0.06944	0.09124	0.08783	0.06798	1.05578693810893e-05	0.49053870180555	0.00263022387615319	0.0546876322148621	0.223605761565136
chr1_10380028	0.290174257018651	-0.0723408747280751	-0.112950724627963	-0.0982810073923735	-0.170205460415417	0.3246	0.1012	0.1473	0.1434	0.1001	0.397810374618836	0.476984529201395	0.44818587054867	0.497594607252895	0.0906814396811098
chr1_10380049	0.672751464598121	-0.0110693760150108	0.17174753112924	0.0592735082453604	-0.210943404026273	0.3302	0.09475	0.1645	0.1419	0.1054	0.0544637346931772	0.907413522748159	0.303087549673882	0.679250288000443	0.0465674983236737
chr1_10380076	-0.19615989050248	-0.0598098608631223	-0.00209714653366593	0.0917039693975888	-0.121932396970969	0.1653	0.06063	0.09555	0.08048	0.05955	0.241853993806331	0.324791970700264	0.982569414260754	0.256054226339509	0.0409605044629856
chr1_10380100	0.230748284029141	0.0280056127127737	-0.129753574645424	-0.0919343719939472	-0.0826319176353534	0.1619	0.05529	0.09011	0.07624	0.05841	0.159590897417282	0.613033990376978	0.151547012800723	0.229229818740513	0.157869732020326
chr1_10380173	-0.0698931964882478	-0.0649343599077733	0.00930177868677554	-0.0976794420286037	-0.181086091721957	0.2583	0.09156	0.1516	0.114	0.09059	0.793778881512768	0.480050628971455	0.951639381288516	0.39462978543586	0.0465090191296625
chr1_1038040	0.503968224134484	-0.0761165440064523	-0.122164581426101	-0.181508191152709	-0.226060580962397	0.2414	0.09	0.13	0.09981	0.07758	0.0427701689871904	0.399616039263457	0.351464181111537	0.0703801444113209	0.00367111503111417
chr1_10381366	0.463993736472976	-0.0162104507819079	-0.0829050489855381	-0.126861600483526	-0.256562058987512	0.3145	0.0862	0.1245	0.1036	0.08745	0.161370996912191	0.851381283043328	0.508789962323668	0.223245381700855	0.00347150476045988
chr1_10381419	-0.275729436784335	0.022730239462413	-0.100636599713738	-0.0930031426775613	-0.145352087565957	0.1608	0.05148	0.09851	0.075	0.05577	0.0905656412226328	0.659249282840545	0.309334848547192	0.21625442767832	0.00926221317312836
chr1_10381467	-0.618342647949951	0.0306754587672859	0.0513783884371962	0.0649425158965167	0.147665571389194	0.3702	0.1258	0.1736	0.1666	0.1124	0.12075255220978	0.808853083578672	0.770695938875817	0.700709241603735	0.191748016387685
chr1_1038160	0.0376687125161304	-0.0565102031773633	0.0370322962585505	0.103192598574073	0.0179286807933735	0.1587	0.05647	0.08416	0.08764	0.07033	0.81471333908748	0.317738937584165	0.661051814181405	0.240824105895072	0.799270758880461
chr1_1038171	0.113658010321057	0.066139016678289	-0.00200779136498398	-0.0619139573042414	-0.135220855415442	0.1794	0.06136	0.09145	0.08372	0.06776	0.533109272545871	0.28199263396757	0.982557180950177	0.461158980658815	0.0464810323600201
chr1_1038184	0.201785501417602	0.0391807534681845	0.0961188529891197	0.0570351070006818	-0.0223501652348468	0.1556	0.05071	0.07693	0.07314	0.05603	0.200184222863588	0.440322069631248	0.212863557346474	0.436734839617794	0.690431343608927
chr1_1038211	0.270971139486133	-0.0190500700192685	-0.0585059568074549	0.0227819821551493	-0.109773186785691	0.1148	0.03973	0.05163	0.05216	0.03972	0.0190387971439691	0.631860577085904	0.257774793038489	0.66270862484761	0.00575374960234687
chr1_1038226	NA	NA	NA	NA	NA	NA	NA	NA	NA	NA	NA	NA	NA	NA	NA
chr1_10383128	0.00450270457533837	-0.00516482102439104	0.121176108851028	-0.0187254696648766	-0.0561789540245145	0.1568	0.05173	0.08003	0.06756	0.05484	0.97737421384191	0.920575979633957	0.131228032942368	0.782137393091466	0.306367396105923
chr1_10383159	-0.0126972129893737	-0.0604331040029482	0.059771547228756	0.071438090559165	-0.0422934648122827	0.1504	0.05352	0.08398	0.07275	0.05403	0.933483661410794	0.259509903012165	0.478187187849987	0.327399727160936	0.434429674741957
chr1_10383183	-0.0881395516659997	-0.0668201759715908	-0.00892653884624629	0.0921926350138922	-0.118941184800094	0.2175	0.08208	0.1461	0.09729	0.07894	0.692445869312633	0.417171001963047	0.951802631007409	0.345624072412399	0.133090129849213
chr1_10383199	0.386920597427236	0.0470716703045487	-0.0430176884117031	-0.0664522995323288	-0.00708075764679795	0.2176	0.07312	0.1118	0.0895	0.07205	0.0826486880859409	0.520849860401462	0.702193355227194	0.459600966697973	0.921916258844976
chr1_103845399	-0.109440839740858	-0.057918094619899	0.396303180635996	-0.0937932173754524	-0.146058647085315	0.3102	0.0899	0.1281	0.1142	0.09283	0.737320480200285	0.521105968931852	0.00215342757099513	0.414538191947818	0.117206998697045
chr1_103845423	-0.145953642496798	0.030547420909585	0.637913288310722	-0.220055599178561	-0.041852060821186	0.5186	0.1714	0.2425	0.2127	0.141	0.809838720589911	0.860619544772066	0.0107090707445222	0.312060337068912	0.768866609036762
chr1_103845500	0.0577597815563337	-0.0398202380474241	-0.0368262917060448	0.215193347186294	-0.164909948842079	0.3263	0.1015	0.1603	0.1461	0.1104	0.867113790715826	0.696321002568257	0.820608240855785	0.145085046941516	0.137644885533205
chr1_103845546	-0.0506869559044651	-0.0559588536658984	0.108355299292981	-0.0851852882051821	-0.0478149802148275	0.1775	0.05328	0.08349	0.0723	0.05874	0.77869057628212	0.294276170421922	0.195909920227782	0.239940201630462	0.416444552924865
chr1_103845607	-0.204534789213004	-0.0828224901051893	0.0253720030814209	0.0843110807816489	-0.141037261476719	0.1982	0.05183	0.09141	0.08373	0.06172	0.311782379983219	0.110529763815691	0.782240393132357	0.315665953850644	0.0225627799136163
chr1_103845638	0.150050979021979	0.0461067630612923	0.0896328997715827	0.14636955619902	-0.228151054969044	0.2456	0.07013	0.1187	0.1002	0.07975	0.553687263317112	0.511934577023456	0.453385572726391	0.146106510847688	0.0043483898769261
chr1_10384762	-0.136293830875621	0.0232959009900274	0.0615569223161207	-0.123340105744533	0.0210777631950571	0.1578	0.05708	0.09681	0.07204	0.06074	0.393719688521782	0.68366884527701	0.52682098620925	0.0876999375703088	0.729060562253886
chr1_10384792	0.0348878718948256	-0.0400282720106139	0.0129160114107298	-0.013327308966846	-0.0990077173484088	0.1287	0.04696	0.07149	0.05958	0.05002	0.788064641233346	0.394519194643348	0.856990447576073	0.823309610404694	0.0480546456332888
chr1_10384797	-0.31689543991076	-0.0680729690977569	-0.00779908655926334	-0.0168555641106605	-0.0982028667059363	0.1776	0.06888	0.1007	0.08631	0.06325	0.079096026537517	0.324164370963405	0.938579759545483	0.845735686500833	0.121260198663001
chr1_10384802	-0.119126293200525	-0.0527338432436523	0.064652715236987	0.00835418597321437	-0.218524402276148	0.1671	0.06368	0.09735	0.08417	0.06504	0.482130074041675	0.408562432164276	0.508630243105179	0.921216467245028	0.000800180492512959
chr1_10384851	0.191175220742358	0.0118956057379547	0.0727836106408066	-0.0327650696920405	-0.0175896006750447	0.153	0.05471	0.07807	0.06654	0.05821	0.216905045278973	0.828126873891467	0.35266053877255	0.62319990711915	0.762909345778058
chr1_103849071	0.752869994101729	0.0211796213701564	0.0520357746914441	0.0561294584419111	-0.144356557084167	0.2655	0.08405	0.1181	0.114	0.07703	0.00625892736551659	0.801739342998467	0.661731198478346	0.624732794780275	0.061697677695024
chr1_103849077	0.669662122582513	0.0273364351625379	-0.0367641247518891	0.0532576417119198	-0.095053403569272	0.2452	0.07319	0.1171	0.1128	0.08291	0.00810384907431305	0.70952219595127	0.755196338434388	0.638977526637422	0.253238913587737
chr1_1038628	-0.0499222865016102	-0.0465161646978847	-0.016928495449291	-0.146444752275136	-0.0875047400364551	0.1852	0.06154	0.09045	0.07595	0.06967	0.791089853694713	0.450587389889226	0.85213780676347	0.0545298154061729	0.210228682709492
chr1_1038645	0.0421479524760839	-0.0725886268801817	-0.0706271594067677	0.0109588485608838	-0.0851704436259806	0.1614	0.05231	0.0839	0.07328	0.05635	0.796626138532398	0.165819383831165	0.40156268175629	0.88143879737176	0.131285340004747
chr1_1038690	-0.0144463188060196	0.0253489864498931	-0.0351488209456695	-0.017515044945104	0.0179016688326778	0.1279	0.04396	0.06722	0.05606	0.04206	0.910805600937261	0.564561038751132	0.601872526583408	0.75508416475268	0.670657689504114
chr1_1038711	0.209086588490951	0.0262238031104698	-0.0548392071842294	0.00294559253841331	-0.0365372673473013	0.1215	0.04087	0.06465	0.05077	0.03959	0.0876125880967723	0.521455561883988	0.397288894124882	0.953793596844535	0.356441066096275
chr1_1038747	-0.133569528435489	0.157906817420778	-0.0329066718216405	0.0360045917728043	0.149949308103737	0.2005	0.07985	0.1084	0.102	0.07069	0.513979046420425	0.0486977339948891	0.762821096149785	0.725479450609541	0.0343518527508773
chr1_10388916	-0.072995562647493	0.11128617029968	-0.11099846408795	-0.0563910996324075	-0.101651709940866	0.2019	0.08405	0.1237	0.1041	0.08007	0.723265752079029	0.187048070223031	0.373236049504282	0.590053783089799	0.205706707628089
chr1_10388943	-0.137657098806871	-0.040645145548083	0.0400496567099896	0.0133344130167146	-0.0372229360590423	0.2132	0.07923	0.115	0.1004	0.07739	0.528154107809858	0.609078506172742	0.729382271979864	0.894872137579994	0.631557275850906
chr1_10388961	0.165979871681183	0.0325919483858726	0.0537173569970558	0.0678615715975716	-0.06010380123893	0.2313	0.09301	0.1278	0.1159	0.09599	0.485092006853571	0.727168590815808	0.676768423865613	0.560854716900794	0.533116879404273
chr1_10391071	0.0232738637411648	-0.0162305324997086	-0.000443006925972104	-0.00361279976585784	0.0634082192962126	0.187	0.06107	0.1135	0.08772	0.06742	0.902690184236319	0.790798962374142	0.996905873195381	0.967274511045898	0.348061611798329
chr1_10391160	-0.290061278945202	0.0486714562144731	0.0243604900743603	0.058109787886338	-0.0763068494572292	0.189	0.06896	0.1092	0.09638	0.06742	0.131796377151347	0.481362786747112	0.824510576044101	0.548428348125782	0.258797439713174
chr1_10391164	-0.102716896606398	-0.0349684374702678	0.0943645766014914	0.0457990338130199	-0.119252068480656	0.1853	0.06292	0.1042	0.08854	0.06157	0.585940801730626	0.579127861813769	0.367758311242202	0.606386787606779	0.0532141736193037
chr1_10391200	-0.238117673029366	0.0816091107488737	0.373453836922908	0.000610355256047091	-0.0294062418029088	0.3136	0.1067	0.1848	0.1417	0.1116	0.470908985233599	0.446967666135087	0.0470280824161456	0.996597899483506	0.793436487006537
chr1_10391843	0.142803194651001	0.0566595336626875	-0.0782294440244545	0.015319660619792	-0.0883015811500618	0.2134	0.06768	0.109	0.09548	0.07385	0.513262435180769	0.403577812276477	0.475582759962897	0.873104905851708	0.233095305193331
chr1_10391861	0.482773586588973	0.0273355713408644	-0.00945519787324222	-0.0639013566572549	-0.128524935568222	0.1767	0.05595	0.08918	0.07201	0.0575	0.00716290956505083	0.625687179641018	0.915898693740374	0.376107103178028	0.0256468286409701
chr1_1039485	-0.563485946563964	-0.0876173780570399	0.139280008487047	-0.0525382430773696	-0.0494481003095837	0.4138	0.1346	0.219	0.1643	0.123	0.215093879079847	0.518912447288912	0.534900204257801	0.752439252232096	0.689919415397796
chr1_1039497	-0.155630079999256	-0.0568489212314986	0.0261577433948886	-0.0181701030779834	-0.0722612995679813	0.1902	0.07129	0.1153	0.09089	0.07071	0.421796954018882	0.426379142074163	0.821704070963558	0.842195736143059	0.308022170431958
chr1_103955217	-0.538432762328975	0.0515537380614218	0.123675384879826	-0.0314596761488419	0.0180443259018094	0.3283	0.1193	0.1965	0.1459	0.1233	0.121343193187173	0.667887513402383	0.537155215679446	0.831079251445266	0.884530697916096
chr1_103974930	-0.206046111229362	-0.0115742792344639	0.212435252584753	0.0438626318987999	-0.100382735410579	0.2186	0.08011	0.1253	0.1027	0.07353	0.357690401086838	0.885488248400078	0.0925588910740572	0.670955908736141	0.173356141933566
chr1_103974935	0.00612954440825475	0.0548750610884023	-0.0161747071443874	0.00852321240693701	-0.125952908268152	0.2218	0.07456	0.123	0.0994	0.08229	0.978501912242171	0.46298733778695	0.896168363298944	0.932005442780818	0.127157651135311
chr1_103974979	2.70413739266198	-0.186108362871914	0.176952073323504	-0.0460443197208837	0.262699976438508	1.135	0.2465	0.2695	0.2897	0.2074	NA	0.464347911395261	0.527190704746758	0.879090492648937	0.215311061154331
chr1_103975015	-0.0670587190539189	-0.0918910356342654	-0.0770260529296674	0.0308980348410774	-0.146066938082519	0.3249	0.1148	0.17	0.1437	0.1218	0.845235910141878	0.426524785787001	0.655236679710536	0.831493856430862	0.233925660261646
chr1_10397734	-0.464529788889548	0.0336959157644226	0.182984664935045	0.0415971030064047	-0.075998254832407	0.2597	0.1111	0.1778	0.1218	0.1075	0.0841057421345696	0.763097332305376	0.311173797582764	0.734627056967851	0.482140674056143
chr1_10397742	-0.700553519530764	-0.0490223059483733	0.152394319912018	-0.0668998212772546	0.0713053906105855	0.2969	0.1071	0.1659	0.1311	0.1108	0.02424877369311	0.649043127858701	0.365008828997177	0.612932588095023	0.522440525683706
chr1_10397826	-0.0130513930046801	-0.114832005465984	-0.00719128467403084	-0.0888296278156832	-0.0404756207796705	0.2182	0.08512	0.1175	0.1023	0.08252	0.953451816677805	0.178895334371992	0.951535639945665	0.387714678631795	0.624967862434182
chr1_103983179	0.136058420892382	0.00955049926145369	0.115677665906398	0.0442780798334053	-0.161781413356178	0.1684	0.06182	0.09652	0.07018	0.05455	0.425794141795507	0.87745729480318	0.232913148775186	0.529109476861959	0.00306313982843509
chr1_103983265	0.328763858277148	0.0204584038066207	0.182820756793885	-0.0888593413106734	-0.420689087977902	0.2567	0.08517	0.1483	0.1097	0.09107	0.215784313662945	0.810846693569369	0.222789167511274	0.42074313315826	4.22069969197025e-06
chr1_10399812	0.61895881945082	-0.0356136525551987	-0.0617866193264972	0.0770306238749365	-0.06502927237001	0.229	0.07562	0.1218	0.1057	0.08936	0.00851210531032176	0.638635832523862	0.614611065492463	0.468645887136187	0.468567953341667
chr1_10399863	0.514689091386735	0.00449613019794653	0.00446005368915489	-0.0486148963910122	-0.0969874133262348	0.1779	0.05801	0.08738	0.08175	0.07016	0.00441351042169902	0.938324748656722	0.959447590463613	0.553390531583819	0.167904544361391
chr1_10399883	0.228329321136254	0.103723769275298	0.0785695465475574	-0.0525713823096462	-0.102298745235364	0.1625	0.05587	0.08439	0.07316	0.05404	0.165616360576776	0.0637935218979284	0.353559086696356	0.473586808136168	0.0587241529582513
chr1_10399978	0.425582892939732	0.0230030835814826	-0.112999265321368	0.0761286119825282	-0.113977073449854	0.2354	0.0842	0.1363	0.1062	0.08257	0.0788992692077486	0.785448547682104	0.411469049170543	0.475976934574666	0.16892832426752
chr1_10400905	0.166936158483076	-0.122395790618367	0.0772652350563205	-0.164614879041432	-0.190815803664713	0.2536	0.08555	0.1405	0.105	0.09755	0.524290068533665	0.154027753552455	0.586114261304767	0.118974010702736	0.0515643831336691
chr1_10401004	0.239488112203789	-0.159267006299379	-0.0413936096827111	-0.0783450578561266	-0.294084113569655	0.1568	0.05415	0.09111	0.06919	0.05483	0.131438131293768	0.0033150710074048	0.650954894764054	0.258643105324094	8.53230814890082e-08
chr1_104061806	0.00553673664243583	0.140607404979874	-0.0455971877934428	-0.16455324622814	-0.153917588176625	0.1937	0.07093	0.1023	0.08727	0.06828	0.977628076992572	0.0480023666276894	0.657489539704546	0.0603304482258203	0.0245156131353532
chr1_10407764	0.398045505888009	0.0845370163381331	0.0432547435429185	0.026884873588272	-0.107603429099247	0.2014	0.06853	0.1014	0.0894	0.0684	0.052880601973912	0.218443804233425	0.671291111690255	0.764542177083258	0.116539582899934
chr1_10407781	0.15231752661548	-0.0157791305319896	0.0242822532932268	0.0254940548939565	-0.149514654694484	0.1703	0.0558	0.08898	0.07517	0.05867	0.378132836908872	0.777683172759849	0.785765680289807	0.735218175634894	0.0109587739570868
chr1_10407890	0.0804082483450454	-0.0771741241175402	0.149302076111739	-0.00347699470971067	-0.0886430295601204	0.1512	0.0475	0.07773	0.06567	0.04544	0.599105993079102	0.104614101435537	0.0554967617971233	0.957865621441796	0.0513245841553149
chr1_104095695	-0.121499403982615	0.079555901957818	-0.0138025458444898	0.0616268243007298	-0.06451347123235	0.2295	0.08727	0.1298	0.1086	0.08197	0.606358400997497	0.363810348069641	0.916028713088219	0.572679346387815	0.432811862332289
chr1_104095778	0.128500571008968	0.00718962468653216	0.0782491788689492	-0.029180381258289	-0.176934253420539	0.1697	0.05356	0.08967	0.06936	0.05495	0.455523014821876	0.893369135280891	0.384781717448961	0.674707637670735	0.00130422404524699
chr1_104095811	-0.159996746526905	0.0342750823923074	0.14199996171027	-0.108563211093258	0.0140267375924921	0.1695	0.06041	0.09568	0.07816	0.0636	0.35222868460472	0.571163971669978	0.139594055092429	0.166132691101395	0.825793519093894
chr1_104095971	0.728305724740183	-0.0518760521043996	0.118894500518183	0.05137064447538	-0.137312222129838	0.243	0.06887	0.1083	0.08608	0.07691	0.00364554755681856	0.4523773533345	0.27511082764844	0.552135732623118	0.0750638139839424
chr1_104111700	0.0278720416903243	0.0238368979436714	0.120914247329848	-0.0909895400110095	-0.103677174091469	0.302	0.09539	0.1442	0.1124	0.08658	0.929890787213687	0.803554667323847	0.406677911066466	0.421174306584817	0.232878799642031
chr1_104111742	0.16057756131048	-0.0215609896681669	0.0859877443457577	0.0349717359137865	-0.105173954966359	0.2338	0.07491	0.1219	0.1031	0.08005	0.504273642109867	0.774099648397693	0.48384287422995	0.735819541629505	0.190318690459634
chr1_104111770	0.956145552345077	0.182465700683707	-0.0213607075721945	-0.0765605210650121	-0.0125904473856425	0.6632	0.2229	0.2746	0.2651	0.1692	0.280569645161542	0.424868137504958	0.940375316813887	0.780654893659951	0.941536563711968
chr1_10415970	0.283236445118925	0.029963782810897	-0.0454655175200357	0.0669566398094741	-0.0878914459093261	0.1956	0.07164	0.09899	0.09903	0.06842	0.155587763871905	0.676546576338819	0.647643596425829	0.501073721903186	0.199991158472242
chr1_10422389	0.207239409309913	-0.0225017760061871	-0.124049595190049	0.117796596952246	-0.155148543876393	0.219	0.07048	0.1081	0.09198	0.06946	0.355836749188595	0.750127879034916	0.253944737033238	0.202221749719668	0.0258642568887978
chr1_10422515	0.0608795460298463	-0.0384019306438882	-0.019707838671565	0.0214775092752613	-0.155657603530382	0.1527	0.05152	0.08054	0.06738	0.05422	0.693572401294041	0.45664105234238	0.8073072177076	0.750464006945754	0.00414868824489967
chr1_1042359	0.124566175811556	-0.00278010733116677	0.112191169839986	-0.0483425464103565	-0.196139563590157	0.1463	0.04687	0.07259	0.06145	0.04734	0.399630044904368	0.952752909077181	0.123202816763472	0.432330144428222	3.49485139755634e-05
chr1_1042375	0.0916500383809262	-0.0269472637328469	0.00411355669659171	0.0187493323329383	-0.117610838079721	0.1191	0.04188	0.06533	0.06081	0.04234	0.444840736137432	0.520304956873126	0.949900839688329	0.758268108353852	0.00551541342714612
chr1_104238864	0.533041815281424	0.143938392139441	-0.216415514980736	-0.192505851593272	-0.0494410194058298	0.5374	0.1756	0.2972	0.2052	0.143	0.402880257290417	0.419690697935152	0.486880651186863	0.358527690904797	0.732209338290214
chr1_1042411	0.549443894511177	0.0131963220060723	-0.00254687322443698	0.0972065830740946	-0.0170234099468326	0.303	0.1053	0.1546	0.1325	0.09493	0.0839699765306988	0.900820852337694	0.987014292275152	0.467124187692767	0.858317694789765
chr1_1042467	1.00544498020973	-0.0543067367415194	-0.0715001037263683	0.0857053507369657	-0.187378075042436	0.3425	0.1375	0.1542	0.1522	0.115	0.00581465970721062	0.695644470040049	0.646853028452952	0.577835152581092	0.105541005701728
chr1_104248243	0.215044290596962	-0.044492418368599	-0.00848600733294262	-0.130012350344467	-0.237963691208771	0.1958	0.06745	0.1091	0.08377	0.06993	0.281468262041802	0.510452453855154	0.938370873115179	0.12196926373034	0.000687405853316059
chr1_104248258	-0.0393224148455469	0.0414526082609433	0.0959265110940694	0.110359907138008	-0.132205140987578	0.2754	0.1079	0.161	0.1431	0.1067	0.890824132040906	0.702510876589869	0.556502722989703	0.445301673430526	0.217963031370181
chr1_10425072	-0.084206952983433	-0.000368508632394946	0.0785572571979069	0.120945140712649	-0.0737632204216413	0.1212	0.04064	0.06254	0.05342	0.04704	0.490411158625867	0.992771151093719	0.209968044948046	0.0237710519279435	0.117264408426339
chr1_10425077	-0.129020338721531	0.0500214410336293	0.0442927052293638	-0.050977991883641	-0.0317278090828606	0.122	0.04035	0.06596	0.05388	0.04623	0.293881812898081	0.215464341048483	0.502828337080854	0.344778826607996	0.492984505295761
chr1_104251558	-0.813323976508825	0.184376884513529	0.244946476739098	-0.0952378950719067	-0.0285292706922167	0.3905	0.1487	0.2075	0.1714	0.1153	0.0551859204841132	0.220145920650617	0.248183744868927	0.584087287741851	0.80584873390686
chr1_10425845	-0.063838897119337	-0.0586308502223522	-0.0675721593708818	-0.0988389649219898	-0.115000944112554	0.1711	0.06541	0.08706	0.08349	0.066	0.713166513171473	0.371086761940312	0.439398584667969	0.238116089207771	0.0820982161210995
chr1_10425948	-0.179433066539759	0.0507321490325723	0.0025667960355652	-0.148281676385753	-0.101969150773318	0.1724	0.05992	0.08782	0.08927	0.06783	0.305263520505726	0.398030778410397	0.976772876599309	0.0980431541210116	0.133655250572009
chr1_10429224	0.682590802848596	-0.142596170194536	-0.0934190108717969	0.120473371773684	-0.157909826276133	0.3114	0.1058	0.1422	0.1247	0.08753	0.0372496265303623	0.18017210130447	0.515511982727376	0.337778091645915	0.0723132412610181
chr1_10430757	-0.0321070800978804	0.0211814185904971	-0.0627839886752227	0.128628660758483	-0.0965185896600814	0.1484	0.04927	0.07718	0.06991	0.05075	0.830578734430567	0.66764462277028	0.417337880070229	0.0664440476688062	0.0575127715455038
chr1_10430767	0.10927620101622	0.0517691451868531	-0.00347335588733957	0.0679185579524475	-0.0234886796637903	0.1201	0.0391	0.06201	0.05269	0.04058	0.366371521203934	0.185833188118314	0.955417456011911	0.198013705484933	0.563029692339079
chr1_10430824	0.0143583002603706	0.0678432927624889	0.154851835546416	-0.0159549019203617	0.0404002515934934	0.105	0.04263	0.06488	0.05305	0.0417	0.891829331211885	0.111835236778859	0.0172322968341989	0.763926478042956	0.333050232094734
chr1_10430844	-0.164789224054234	-0.0713047095716607	-0.070079063847149	-0.017552118000486	-0.0664417452455426	0.1301	0.04658	0.07158	0.05949	0.04779	0.209163181585439	0.126229892225898	0.328806843369563	0.768360112018371	0.164924909244521
chr1_10430849	-0.174421142566573	0.000372114601405136	0.0306401642523626	-0.0973167867644047	0.00405719905380633	0.1992	0.07173	0.1157	0.09706	0.07723	0.390859357111998	0.995871485105724	0.792515331054795	0.318322182647061	0.958228241272792
chr1_104318692	-0.119931951325306	-0.0567157187199887	0.19301013748865	0.0558311014850515	-0.0407041761559067	0.1424	0.04517	0.07584	0.06293	0.05059	0.404486205453972	0.20972414546117	0.0111604188914893	0.375921920817341	0.421651653824829
chr1_104318704	-0.1066383029568	0.01123305459195	0.0363957331765002	-0.195191744317358	0.0135711761558815	0.1946	0.06191	0.1119	0.08135	0.07242	0.590914602730674	0.856294084517207	0.74653654801502	0.0167817771272072	0.851736405133988
chr1_104318728	0.43823695018548	-0.0128144863402119	0.00520185416752876	0.0543930059087923	-0.175342433794138	0.184	0.05892	0.1008	0.08056	0.06053	0.0192291999789443	0.828121263511328	0.959052321127844	0.500952537390147	0.00383439299944077
chr1_104318752	0.445237171961013	0.0102498518724569	0.050322321999031	0.040905751891266	-0.115268696279441	0.2184	0.06974	0.1009	0.08358	0.07024	0.046655105205096	0.883436304352757	0.619760822390412	0.625756761445607	0.101627148139367
chr1_104318791	0.178651554468352	-0.0201584499889743	-0.0205769079080487	-0.106665407938304	-0.0823213385589278	0.1915	0.06624	0.1073	0.08471	0.07322	0.359855412542008	0.761389949121153	0.848789839395019	0.20960321403764	0.26216723658622
chr1_104338727	-0.0973613890537646	-0.039811704512586	0.0873852941990731	0.032756821007651	-0.0841228422320353	0.1678	0.05297	0.09173	0.07552	0.06	0.567324769967377	0.452932847023229	0.342814149034209	0.665369614468821	0.16165668266528
chr1_104338753	-0.122875774811819	-0.00331187913489867	-0.012649436088124	0.0063071814465902	-0.137820896147437	0.1503	0.06236	0.09717	0.07574	0.06712	0.418946738997504	0.957727393719746	0.896912669156698	0.933823774768318	0.0404894859906227
chr1_104338819	0.248907897417904	0.0310259720252925	-0.0795585850782285	0.0842438933028075	-0.172397697135792	0.1501	0.05264	0.08674	0.06662	0.05373	0.101110522377589	0.556141715262572	0.360847906803479	0.207044411858621	0.00135552202455602
chr1_104338825	0.494014586577466	0.0445063424456014	-0.042276537977243	-0.0343384456455531	-0.277246502005026	0.2149	0.06809	0.1137	0.08506	0.06969	0.0247615736996379	0.514321862876233	0.711819110272646	0.687512053353208	7.22930820462597e-05
chr1_104351228	0.733010580538904	0.0584026022425303	0.0678758303762881	0.0582221628464734	0.0178013462964689	0.3512	0.112	0.1753	0.1325	0.114	0.050676523464092	0.60433900913407	0.703053082260502	0.663171780079098	0.876715548073195
chr1_10436405	0.00440835866130546	0.129562488168193	0.252070159108853	0.0810064803392986	-0.0212993193799172	0.2045	0.08159	0.1139	0.09535	0.07792	0.983164929615672	0.11349536154746	0.0279006279306279	0.397720682806722	0.78522416047212
chr1_10436440	0.104804405125395	0.0177532455547077	-0.160861315503579	-0.181830673847828	-0.18743530396617	0.205	0.07626	0.1132	0.0947	0.07064	0.61680524489351	0.816444034183301	0.157978745283612	0.0559478805556636	0.00812672078446497
chr1_104405557	0.26238575832744	-0.0381375615782924	0.0546318199891908	0.187192877500535	-0.233434115774141	0.2476	0.1021	0.1306	0.1154	0.08619	0.304552692984781	0.710206005057435	0.678338625368018	0.107117671223253	0.00696971173617411
chr1_104405587	-0.0320039232821324	-0.030242159692314	-0.0119110108224361	0.260786689673691	-0.0777319571833135	0.2287	0.08176	0.1331	0.1015	0.07101	0.891639733858338	0.712387834432276	0.929325921761126	0.0105865531217231	0.274877603011903
chr1_104423659	0.0175830376865291	0.00964252271817477	0.129591898304562	-0.00841146322775705	-0.136496537649721	0.1514	0.05043	0.08296	0.06018	0.04661	0.908605582953929	0.848554745072125	0.119537871369905	0.889040510656997	0.00344125360602388
chr1_104423675	0.068691106156537	-0.0177850678576664	0.238652752941048	-0.0645261437013163	-0.216773258259599	0.1786	0.06916	0.1131	0.07635	0.06347	0.705115026487936	0.797531927187657	0.0360321298371505	0.39941345143003	0.000653260135800471
chr1_10444857	0.453615774164846	-0.00443939517587683	-0.0568187782580098	0.1424000101787	-0.0840817561941799	0.2845	0.09539	0.1535	0.1325	0.09886	0.126377696811614	0.963049461584481	0.714538146984694	0.286766756114862	0.397359168413129
chr1_10444883	0.214944305747113	0.0204651037674278	-0.113708391826775	0.0499871116295749	-0.203639473731506	0.1562	0.05189	0.08938	0.0731	0.05147	0.174085410432338	0.693682441299191	0.205119986962512	0.495246070641977	7.77521355589395e-05
chr1_10444893	0.154299646618209	0.0471122770738421	-0.0638158561824185	0.0471009440232137	-0.228536834080476	0.1298	0.04179	0.06923	0.05661	0.04372	0.238520596146349	0.260007742280882	0.35779061320068	0.406148272431325	1.7672842167471e-07
chr1_10444958	0.329253488832411	-0.0157571487490396	-0.29055775809195	0.113341510966748	-0.275685885353549	0.1937	0.06528	0.1075	0.09586	0.0782	0.0953914931222091	0.809661277261325	0.00720537943117971	0.239227428422985	0.000440418302481871
chr1_10444972	0.156724731819711	0.0596632242627609	-0.109316974159698	0.102512040856265	-0.192422330625584	0.2102	0.07129	0.1178	0.09936	0.07289	0.466038180289378	0.403841961445463	0.356775543183112	0.304600370874845	0.00846647286803981
chr1_1044691	-1.0722550857944	-0.0148263556708162	0.193078650944106	-0.0258956184237296	-0.0338866647224231	0.3211	0.1208	0.173	0.1297	0.09513	0.0015642845948749	0.903028958306668	0.271666276401293	0.843067471444091	0.722890174999694
chr1_1044696	0.122861309571911	-0.0285186806628179	0.00479534727808403	0.301424447564802	-0.0449344592388084	0.3407	0.1137	0.1636	0.1366	0.1049	0.734579944284038	0.803208115704819	0.976931190934691	0.0288202217535929	0.670113780145468
chr1_1044715	-0.273951205548729	0.126233842634961	0.0960908981374416	-0.0930731449394593	0.0183921966427719	0.2644	0.08601	0.1369	0.09796	0.08478	0.317672806608824	0.143679300806428	0.486869052992032	0.344381188774202	0.828863635669792
chr1_104476653	0.171630458928892	0.0168466455457828	0.0301650712429704	0.0424052618571181	-0.178204108179695	0.119	0.03977	0.05614	0.05435	0.04131	0.152136855471573	0.672100671694655	0.591632874240219	0.435937070947152	1.63149336249724e-05
chr1_104567933	-0.0900958956928863	0.0306864532186391	-0.00325296486545762	-0.146451747244189	-0.179849309676011	0.2413	0.07365	0.1288	0.1062	0.07994	0.71709496247113	0.677760626909748	0.980018614320659	0.170306479986769	0.024922386251531
chr1_104568023	0.0389354056817944	-0.08075999659633	-0.0215569636786771	-0.169793256296132	-0.206678172687111	0.1456	0.04721	0.07366	0.05911	0.0481	0.791345495223152	0.0874978152436111	0.770393722980932	0.00413763232507025	1.7717465765843e-05
chr1_104568060	0.125974721182255	-0.0784316154026862	-0.0904641464399325	0.0247991048723426	-0.149029292399523	0.2965	0.1084	0.1447	0.13	0.1013	0.684913605065714	0.471971291778619	0.536176973055424	0.849980321465693	0.143303287603281
chr1_104578823	0.205569982703719	0.119162888393658	0.601333817575609	-0.273734053829724	0.000285047827464909	0.3754	0.155	0.2163	0.1776	0.1504	0.611767242438323	0.447552581499902	0.0066420327769936	0.129318953846487	0.998504999304125
chr1_104578847	0.188578386693736	-0.0628111984109848	0.0203488818873434	0.0933746859697942	-0.023993994118144	0.2742	0.1026	0.155	0.1363	0.09662	0.508367974951618	0.54254818382551	0.896806565227851	0.497344394317388	0.804775307646901
chr1_10457983	0.11199353469243	0.0998525530436642	0.025728744077584	-0.0831019969553148	-0.0127650548751811	0.1662	0.05942	0.09429	0.07375	0.05941	0.50638560977806	0.0934478053580806	0.785889207527698	0.261124116742673	0.830169471071984
chr1_10458001	0.0197586296347166	-0.0193492693906014	0.0256228761037855	-0.104530977783405	-0.180716022814086	0.1166	0.04505	0.06925	0.05627	0.04798	0.866346766740138	0.667871940848568	0.712040389327854	0.0636355527097947	0.000168459878487237
chr1_10458052	0.1459425875044	-0.0584180153380673	0.0161117846280714	-0.096047547957504	-0.13250098890231	0.1705	0.06109	0.09044	0.07619	0.06149	0.398985265294297	0.339843025983948	0.859179434799426	0.208765335806138	0.0314951159351021
chr1_10458060	-0.208022559570987	-0.0713171581315078	0.184694132395579	-0.0241349723078352	-0.182978856700063	0.1811	0.06234	0.09856	0.08988	0.06091	0.25861622372534	0.253546284913912	0.0622091744052302	0.789132278575762	0.00271305169984026
chr1_10458077	0.0441021259486355	0.00692206949294569	0.169682727277107	-0.110042639855631	-0.127676785563368	0.212	0.07888	0.1185	0.1019	0.078	0.838900297854663	0.930289188696841	0.15507488132954	0.282694141018656	0.10270163391285
chr1_1046143	0.341435660325478	-0.0563230123135375	0.125067836434204	0.12052210913691	-0.00667980560603014	0.3134	0.1133	0.1689	0.1475	0.1044	0.300869313479816	0.621367650570601	0.465484245339955	0.418997524996688	0.949262318506324
chr1_1046182	0.275861437205252	-0.0200616728811546	0.256857323923773	0.0941630317153146	0.0200608763001653	0.2091	0.07119	0.1091	0.1135	0.0838	0.197010283651149	0.778641642791228	0.0192695059238353	0.409786636874778	0.811456168266893
chr1_1046204	0.157855688329729	0.0497025270909423	-0.0645534304873253	-0.0865559689115783	-0.0525421021661569	0.1583	0.05355	0.08099	0.07493	0.06202	0.324810917741684	0.354019985625407	0.426941687288247	0.249357915194757	0.397804343917607
chr1_1046209	0.038629576016068	0.0305749154068102	0.0148747726559346	-0.0592285824074657	-0.126662675785496	0.1483	0.0527	0.0709	0.06734	0.05351	0.796713826893716	0.562344288918859	0.834236410359164	0.38018860540599	0.0180938035420303
chr1_1046240	0.180236841034637	-0.0589285021826403	-0.0475943464183714	0.082826717022401	0.0208701706568319	0.1515	0.0502	0.07017	0.06833	0.04903	0.239614886958222	0.24103870383075	0.498659719263059	0.226538262592368	0.670727840098395
chr1_1046274	0.14442586032188	-0.0775492316325206	-0.125863676345051	0.00908122057253777	-0.0405790196095299	0.2158	0.06993	0.1002	0.0934	0.06825	0.513441340690242	0.268622528672694	0.211371579589669	0.922881792899562	0.553062024515358
chr1_1046283	0.160963944076527	-0.0381648879298809	-0.093850766724971	0.0737202280177677	-0.0564682045734631	0.208	0.07327	0.1048	0.09746	0.07267	0.44908594323995	0.603425994426765	0.373148508299478	0.451561531062443	0.438342465582296
chr1_1046294	0.174184288903736	0.0152596120343702	-0.0932232526807673	0.0227881282955538	0.0239859020598771	0.2114	0.07223	0.1027	0.09086	0.07245	0.420626824158215	0.833111727100231	0.366566085643225	0.802767204286462	0.741250116987747
chr1_1046301	-0.307263693103993	0.00746769669677458	-0.0525222619285051	0.0449701318058353	-0.0273754512913239	0.1708	0.05513	0.08305	0.07458	0.05587	0.076306085820973	0.892414112518775	0.52854241214707	0.547640747573884	0.624686320884631
chr1_1046309	-0.141756920372039	0.00958509098922519	-0.0656315309101089	0.150939111315062	0.0680853174527329	0.2716	0.09141	0.1419	0.1297	0.08267	0.615447110409402	0.916836665579253	0.647067855041119	0.24853060689686	0.411782775729723
chr1_104637286	0.24700358141238	-0.121321125720263	-0.131708856405105	-0.077957655742569	-0.215709789325662	0.2616	0.09613	0.1235	0.126	0.08903	0.362125361918885	0.209040616912689	0.289916778526848	0.53936033723641	0.0158102169430241
chr1_10464761	-0.0412047824453514	-0.00951240997766853	-0.0436996374186888	-0.144254842715245	-0.0584822919624398	0.1752	0.05465	0.09563	0.07698	0.06697	0.816887978686527	0.862022293974472	0.649201700940507	0.0617111242688775	0.38359006397996
chr1_10464887	-0.148976104703587	-0.137077863262864	0.0615815494378129	-0.119437153641099	0.137388666553921	0.2101	0.07533	0.1169	0.08858	0.08483	0.48815530796175	0.0695965085352996	0.600851466549219	0.179254742300839	0.106584149596393
chr1_104654325	-0.00313851298792202	0.0416764539457386	0.0764597273310038	-0.155053703215059	-0.236921651893953	0.1935	0.06127	0.0893	0.08992	0.05889	0.987303673247635	0.497181054555526	0.39377510926788	0.0859122617345847	5.91591862684204e-05
chr1_104654344	-0.401512884634672	-0.0283801233519112	-0.0623831090103207	-0.210496404221308	-0.201647664789016	0.3085	0.1142	0.1489	0.1556	0.1079	0.215709054026942	0.804995955777093	0.678662241755531	0.181442189508064	0.0631792861484274
chr1_104654389	0.153022949118026	-0.0129969471365734	0.0421540620392103	0.0349501565098428	-0.156768825316103	0.1121	0.03611	0.05425	0.04789	0.04141	0.174954927927212	0.719077626785858	0.437814451178701	0.466024076284742	0.000155245574687712
chr1_104654445	0.161186167953705	0.00880929743102819	0.0902287931660297	0.082053030734619	-0.156252177726973	0.2308	0.06679	0.1143	0.09831	0.08206	0.496805363583687	0.895299942322756	0.43290531965263	0.406203850260342	0.0577357118130225
chr1_1046891	0.257344861472172	-0.133469623904929	0.200908151974794	0.0661867355716669	-0.177039375597552	0.349	0.1013	0.1547	0.1437	0.1221	0.489557046285665	0.189928658431743	0.199470749068463	0.648527082692782	0.150120748520336
chr1_1046935	0.192372712581189	-0.0456850047651605	0.0488073322912286	-0.188384357068336	-0.455646908346543	0.3646	0.1072	0.1792	0.136	0.1152	0.623209216545887	0.671777104567406	0.788735092687891	0.169967211699193	8.53227609198814e-05
chr1_1047	-0.170315481623098	0.0407561751553064	0.206902775076312	0.108422351578314	0.205311843431703	0.1477	0.05339	0.08234	0.06941	0.04993	0.254090324422297	0.445893836474407	0.0122710240893771	0.119164683769226	4.01065735091688e-05
chr1_10472127	-0.0185552167307727	0.0335151185303479	-0.250397358093944	-0.136340937430044	-0.154787182932556	0.2233	0.08552	0.1355	0.113	0.09802	0.935444113587962	0.696194740883079	0.0671142804965992	0.230594460703109	0.116058582654658
chr1_1047229	-0.014907535003998	-0.0352749974521029	0.198937628540422	0.098854538471389	0.0815448384508934	0.244	0.07435	0.1084	0.09723	0.07046	0.952753121727849	0.636119013588097	0.0680910640083572	0.311590184253995	0.248317934076561
chr1_10475425	-0.213960662484155	0.109636766403311	0.142526984126984	-0.153495512971235	-0.0219938793919217	0.2253	0.07621	0.125	0.1051	0.07802	0.35483405999013	0.151449556988756	0.25794026148882	0.146395275159053	0.77867876931266
chr1_10475459	0.208844789961811	-0.0177702166261142	0.0967230719247643	0.0268579291245359	-0.264135004647323	0.248	0.08225	0.1421	0.1088	0.08335	0.414609722995692	0.829518441262773	0.500462746154436	0.806154049052107	0.00158877766744436
chr1_10475466	0.16509875770114	0.00487885786798226	-0.0468854293265428	-0.0994214943012884	-0.220422121557819	0.2891	0.1126	0.1675	0.1372	0.09812	0.58458987005391	0.965658842828614	0.782580001743724	0.472884471565749	0.0253770340747264
chr1_10475475	0.624049873847909	0.10430084588593	0.26290564552771	-0.135409691285859	-0.125757579479574	0.3454	0.1073	0.1644	0.1334	0.1039	0.0899710762979635	0.333825582288775	0.114698022844318	0.314419041964208	0.228658972218922
chr1_1048033	-0.0970492464620928	-0.0870424081666883	-0.0384088059305193	0.0820752413283134	-0.24487543588721	0.1955	0.06541	0.09931	0.08935	0.07217	0.6263741312775	0.184220916573469	0.700352430639703	0.36024031561297	0.000713889684611724
chr1_104841712	0.404842552710874	-0.0181585513409619	0.306740679743845	-0.00391918189779647	-0.0835228194481558	0.1934	0.07367	0.123	0.09339	0.07115	0.0399979556531034	0.80582526021803	0.0133277136773449	0.966672206635129	0.241629898463256
chr1_104841746	0.292789614787639	-0.149844341336423	0.0457466284111458	0.358584471168881	-0.181767270293326	0.254	0.07048	0.1161	0.1179	0.08673	0.264888635808368	0.0339413563107133	0.695528785353285	0.00252594136695461	0.0368081277594293
chr1_104841756	-0.268376170762546	-0.0206234793345075	0.137365507618937	0.0948510354488461	-0.168800067329439	0.2809	0.08045	0.1393	0.1224	0.08776	0.359170152385679	0.798321044095138	0.328817548079383	0.441833965662157	0.0553642005009363
chr1_1049	-0.196492553537603	-0.0222338292416216	0.0969408924336312	0.226877032919446	0.215270083753475	0.1594	0.05358	0.08503	0.0689	0.04673	0.223627094122177	0.678603879278676	0.255977579432289	0.00101975144203192	4.19165359177853e-06
chr1_10492295	0.246327665924043	0.0652943324598582	0.0502665782619618	0.0418259647335947	-0.151356915409523	0.2228	0.06714	0.1071	0.08828	0.06588	0.281118658385784	0.331889124871113	0.640755368045447	0.636971229937768	0.021878381941411
chr1_10492321	0.0529645187025929	-0.00883811615066427	0.0805783766020375	-0.0589827249389423	-0.130018237127784	0.2297	0.07605	0.105	0.09414	0.07933	0.822433721205471	0.907749240915359	0.445361408835064	0.53278511193488	0.102303185380947
chr1_104987760	-0.0142298620770618	-0.156793468503392	-0.0955508921657162	0.0967928891768628	-0.284470190903911	0.2356	0.0796	0.1228	0.1038	0.07189	0.953192502756133	0.0495861432186945	0.439988510045897	0.353689328698527	7.92086838075079e-05
chr1_104987774	0.157051012084239	-0.0907247706141714	-0.135682849188939	0.0789481587163355	-0.31845490629853	0.2347	0.0708	0.1178	0.1018	0.07835	0.515391615029706	0.201176229351932	0.252711886890304	0.44041461522085	5.07768205172399e-05
chr1_104987785	0.333434720812988	-0.22814783117622	-0.210598661795932	0.0100339994489366	-0.267615817304189	0.2383	0.06777	0.1132	0.0904	0.07012	0.174174119385792	0.000782924151977449	0.0645367089887718	0.911980254937603	0.000140579594037793
chr1_105002549	0.269776945810106	0.144286475340577	0.180459485943108	-0.0667088148325722	-0.285582057630736	0.2975	0.1015	0.1572	0.1318	0.09691	0.38662485654866	0.157303148974296	0.256925334955216	0.615863570164007	0.00335694571640477
chr1_105002554	-0.130736711236743	0.14157583968824	0.011698214126745	0.004439508459569	-0.104681228682688	0.2401	0.09493	0.1427	0.1148	0.08067	0.597095785832447	0.13764032765825	0.935331638021978	0.969356001439361	0.195866406552886
chr1_105002683	0.475064209006899	-0.0609298036058756	0.24720070139459	-0.076277963252904	-0.166418795799004	0.2662	0.08496	0.1319	0.1085	0.08902	0.0853922597043922	0.474877433427648	0.0632005492291522	0.484631794581939	0.0625985834459963
chr1_10503438	0.14239582901567	0.0689660339804446	-0.0317659725629899	-0.0161708199133708	0.0222748528979957	0.1757	0.06093	0.1013	0.07896	0.06172	0.424962695353801	0.258566153034345	0.755063285372277	0.838229878230006	0.718687373893045
chr1_10503498	-0.099296932804492	0.022122258728044	0.141591756848145	0.00374177205468749	-0.0735780886687259	0.1573	0.05305	0.08781	0.07083	0.05056	0.533021899148403	0.677102331476139	0.108218967450703	0.957975064928921	0.146112286569031
chr1_10503692	-0.0395498721227621	0.127527808957648	0.00133900487517711	0.0365765928022694	0.121623704908239	0.15	0.0507	0.08644	0.06111	0.05159	0.794337209648616	0.0120012867871191	0.987687063657408	0.550228136531642	0.0185543294889496
chr1_10503718	-0.416606058290809	0.0518397874877587	0.0941735168870588	-0.0222413551048397	0.193397394687841	0.1412	0.04807	0.07597	0.06048	0.04533	0.00349013584993985	0.28140156349906	0.216446599885797	0.713563761831543	2.02562732283251e-05
chr1_10503722	-0.335808097971836	0.088857061359281	0.0162122582027205	0.0430333184414094	0.274118322842825	0.1891	0.066	0.09691	0.08114	0.06095	0.08119691044314	0.179147785353522	0.867759954949906	0.597075937256195	7.15354994329509e-06
chr1_10503727	0.0576941824864834	0.00602504726329369	-0.00411761827404297	0.139161842504257	0.150082327997103	0.1636	0.05473	0.09809	0.06354	0.05669	0.727913381622973	0.912471440498853	0.966677646114826	0.028836110188023	0.00821352293394173
chr1_10503731	0.0694410826142544	0.0717683358838661	0.15096256566224	0.0169005621155329	0.263833734935182	0.2058	0.07164	0.1251	0.09747	0.0711	0.74125078572107	0.317689412322288	0.231207103443145	0.862991922062574	0.000214454973863298
chr1_10503746	-0.0870258339236678	-0.101577743897642	-0.0175118076103836	-0.228497801598614	0.275920692820797	0.313	0.09811	0.1552	0.1183	0.09171	0.791728078095694	0.302845490024242	0.91124633992285	0.0551175848656725	0.00273597925555713
chr1_10503772	-0.469603244273193	-0.107734676604783	-0.22174508416798	0.240308147289042	0.0918149088767648	0.2915	0.08802	0.182	0.1081	0.1097	0.123310720845087	0.222757329986906	0.230905005666334	0.0271058379332384	0.405458433249145
chr1_10505226	-0.13831697128268	0.0788399426782516	0.0129588639591851	-0.233918487687393	-0.11468994738104	0.1787	0.0627	0.09972	0.08057	0.06536	0.446323340459995	0.209500074404364	0.897116502487605	0.00380542189776423	0.0799476191116203
chr1_10505241	-0.227932653718607	-0.0378921364729927	-0.0486776303758455	-0.009450176622414	-0.0338497560499764	0.1744	0.0544	0.09151	0.0714	0.05948	0.198120748705864	0.486732491016553	0.596315858211305	0.894970360920125	0.569975778016291
chr1_10505308	0.194964635219078	0.0827733028033547	0.046943906003233	-0.00391979121944622	-0.0279187677470403	0.1371	0.05194	0.08046	0.06545	0.04963	0.158943626851091	0.111501139191261	0.560868211666025	0.952345632805313	0.574221693540872
chr1_10505608	-0.041159563453554	-0.087112404530984	0.0212152255021624	0.0130078058734415	0.00945230105451918	0.1844	0.05592	0.08825	0.07734	0.06024	0.826353804733483	0.119858803791383	0.810747975976227	0.866830215520525	0.875539810587756
chr1_10505619	0.107403098113175	-0.0848478406527324	0.0606379079494789	-0.044537330622934	-0.0502915231877062	0.1806	0.06216	0.09592	0.08441	0.06785	0.558599733933014	0.173087020375732	0.529180968213601	0.599063366170741	0.45959849197582
chr1_10505644	-0.229120680651795	-0.0942747338613521	0.0687569688568	0.00172212618930075	-0.13191132888669	0.2153	0.0622	0.09625	0.09372	0.06226	0.298695376938986	0.130346686332128	0.477058525883991	0.985404035340814	0.0344634779552805
chr1_10505654	-0.157867814697724	-0.090436985493134	0.00315965224164567	0.0346165588002011	0.0109542667527612	0.1878	0.06013	0.08652	0.0809	0.05593	0.408997078269831	0.133277229585704	0.970977460022475	0.669750360950949	0.844962280436247
chr1_10505656	0.00144666567350056	-0.0643319494914208	-0.0161746196073845	0.0158343517953433	0.0383079308023407	0.1432	0.0486	0.07233	0.06375	0.04791	0.992022646795976	0.186122044285026	0.823506837811725	0.804229765455238	0.424485897259006
chr1_10505659	0.0832732214478825	-0.120990854864535	-0.075901603551403	0.0386021489235114	-0.0682679131792061	0.1551	0.04903	0.07274	0.06678	0.05105	0.595832509921774	0.0137119433739832	0.29801469182872	0.564102145801609	0.181702353505432
chr1_10505666	0.125328444143937	-0.0747513878006644	-0.115458980382793	-0.0192141795513808	-0.0871096948665627	0.1392	0.04926	0.06958	0.06619	0.05022	0.372616759337343	0.129609315889366	0.0978538189831362	0.772082739008579	0.0832071507190864
chr1_10505696	-0.237450033249109	-0.0624037182655547	0.121081811876407	0.013547029412127	-0.0195940044522864	0.1306	0.04799	0.07504	0.05892	0.04739	0.0714549713369781	0.19399536719073	0.107613239283277	0.818462458145278	0.679607852732399
chr1_10508302	-0.214512122813917	0.0387972133634758	-0.088207910025432	0.0677365243599685	0.0091442210029392	0.1603	0.05947	0.08895	0.07554	0.0638	0.186539171686511	0.514899136351466	0.32328666839175	0.371249468001932	0.886263052790483
chr1_105088	-0.0200299289521304	-0.0179569959385922	0.00234326324369271	-0.147473945291271	-0.0678586379115989	0.1359	0.04539	0.06933	0.05669	0.0452	0.883905690091994	0.692689432816237	0.973102532466117	0.00939798736562336	0.133675828214387
chr1_10509089	-0.445130575216551	-0.197942350640238	0.111044603256616	-0.0143950061422907	0.114377018092358	0.1788	0.06124	0.09699	0.08124	0.06458	0.0143083833811499	0.00125457556033892	0.254490531643632	0.859818335388848	0.0771623828543843
chr1_10509093	-0.108480575188025	-0.0408058897177711	0.112421234051683	-0.0284077741123048	0.138619852100933	0.1601	0.06376	0.09531	0.07685	0.06687	0.503597632942682	0.523024762389298	0.240329841421525	0.712456424850283	0.0386085083676317
chr1_10509110	-0.0345719980559408	-0.0837438715564804	0.0525326001865993	0.0697512534518531	0.0543416605187375	0.1156	0.03846	0.05732	0.04955	0.04107	0.766420133400901	0.0295689644341453	0.360206017765055	0.15973446802782	0.186157846606426
chr1_10509150	-0.0160572922568843	-0.0257751146785095	-0.00659584545664201	-0.0184737961259038	0.041908840049147	0.108	0.03691	0.05755	0.04869	0.03747	0.88249351039292	0.485272567616396	0.908904272688752	0.704712646433706	0.263704370698322
chr1_10509164	-0.0546717730325953	-0.0563462409653402	0.0293256416528078	-0.0309231664120315	0.223086063818602	0.1211	0.04542	0.06801	0.05776	0.0416	0.654054236116482	0.215241880788983	0.667051870843823	0.593009778729673	8.41465802592367e-08
chr1_10510396	-0.272260697370309	0.00670812144719106	0.145344208301039	-0.104115426500708	0.00456725029747361	0.1492	0.05339	0.0806	0.07036	0.05179	0.071171968337418	0.900155764865481	0.0722703793664511	0.139920873330017	0.929821412604278
chr1_10510420	-0.0256604433338834	0.0963306785611731	0.114097555498117	-0.208882801404464	0.0146642141909874	0.1504	0.05202	0.07819	0.06501	0.05491	0.86605311243734	0.0644154351859054	0.145733736868388	0.00134458259449699	0.789733901949163
chr1_10510447	-0.336883644553485	0.0726080955055207	0.164499818837876	-0.157278203498593	0.0772750971965041	0.1925	0.07311	0.1046	0.09015	0.07841	0.0859218573517894	0.321940930201254	0.117810756009408	0.0822947032534318	0.325857618764474
chr1_10510454	-0.287428250722913	-0.0880932338260916	-0.0468431061359477	-0.0526275343954879	-0.00618468514842711	0.1994	0.06242	0.1026	0.09118	0.07596	0.157797377620305	0.158969417523207	0.649720090680616	0.565441057463423	0.935294784827098
chr1_1051104	0.362599454262818	0.0717693993417732	0.146884699380145	0.0389509476813545	-0.0366970074537997	0.3164	0.0929	0.1518	0.1425	0.1152	0.276974765771623	0.441772363405988	0.33886696955667	0.786736775304656	0.751676449352098
chr1_105112	0.376231527093596	0.0945607988788264	0.0030017911356634	-0.0392997498600758	0.0588871849539166	0.16	0.0515	0.07912	0.06763	0.05638	0.020278566968244	0.066699212949591	0.969830569085199	0.562070460649396	0.297037201257403
chr1_10516714	-0.0307861647037579	0.14297949146152	-0.142325588305533	-0.0535149468042161	-0.0467766043439557	0.1687	0.05791	0.08893	0.07297	0.05968	0.857250666005993	0.0137070086050739	0.110917758712735	0.464517917760267	0.433983512244337
chr1_10516810	0.00456832278736122	-0.00970142504594156	-0.0410252367365379	-0.00779379489225858	-0.0233704450190236	0.1885	0.06767	0.103	0.08832	0.05867	0.981011601232911	0.886262439176745	0.691968677148879	0.929956067193673	0.690887415303459
chr1_10516814	0.131809288435794	-0.0764973322082026	0.209440737763233	0.0508044512650592	-0.0240133021055084	0.17	0.0557	0.1011	0.07613	0.05525	0.444829803064946	0.170297322196358	0.0393025496779978	0.505793763628343	0.664313110816638
chr1_105192629	-0.122261673784289	0.203784806157467	0.0485866118876435	0.0621955001372483	-0.0199029934936567	0.2677	0.09869	0.1425	0.1315	0.09323	0.659906249273728	0.0398966002887691	0.735755742880991	0.639167996911864	0.831675702979141
chr1_105192639	-0.371671396116961	0.256192332460729	0.000171805991940054	0.0107059549388492	-0.0135704705993479	0.2896	0.1044	0.1408	0.1282	0.1053	0.219297100113129	0.0146653353469595	0.999036109948676	0.933994114132961	0.89802402587775
chr1_105192641	-0.318286391929667	0.161127664728727	0.244545545875503	0.0526911871738212	-0.136651747402763	0.241	0.09413	0.1302	0.1178	0.08773	0.199925718174889	0.0883518678821064	0.0625689815164416	0.656912988508742	0.120749803577706
chr1_105192661	-0.336836493812151	0.0526054461049159	-0.162274272810074	0.0336570884126458	-0.135640990905853	0.2649	0.09202	0.1442	0.1203	0.09943	0.220147666530065	0.569187491981301	0.265459298540014	0.781208540867499	0.174646010247235
chr1_105192683	-0.36007269159075	0.12019830578078	-0.0972886778777481	-0.0138592405811876	-0.0195296105286192	0.2591	0.09559	0.1371	0.1199	0.1036	0.179515681854248	0.210687247752942	0.482107108839189	0.90863842461888	0.851272236912918
chr1_105196720	0.0320505286619151	0.0198279723834206	0.0950331262447665	-0.038219087102121	-0.0930996681962188	0.1159	0.03756	0.06266	0.04828	0.04269	0.783567901835928	0.597826430845863	0.130110296739353	0.429124860198771	0.0293433546959283
chr1_105196816	-0.0781199099790369	-0.034545760511703	-0.117786228914599	0.0656032947062539	0.021511117175396	0.1137	0.04363	0.06425	0.05702	0.04372	0.494850226105134	0.428923466768038	0.067330591095744	0.250696442145748	0.62303777625442
chr1_10520369	-0.0159467821953141	0.0631850968603832	-0.0612701003895503	-0.0745655513354347	-0.0420584022309827	0.1244	0.04268	0.06389	0.06079	0.04837	0.898787004346643	0.139116506691682	0.338549935707326	0.220823872093886	0.385122625993014
chr1_10520469	0.052087148754944	-0.014184712998484	0.073774504737816	0.0347205969736461	-0.0392256935327207	0.1106	0.04174	0.0621	0.06133	0.04674	0.639740660539476	0.734203844143819	0.235739872393825	0.572031765818685	0.401854051014778
chr1_10521318	0.139254740312708	0.104695217490421	0.0336737458661656	0.175193707276976	-0.123478069790813	0.2564	0.09247	0.1361	0.1119	0.089	0.599611495135964	0.259591818525839	0.80636588875867	0.119756979535661	0.167005987381716
chr1_10524944	-0.296017973288685	-0.090581001241547	0.0759136986405569	0.0256078330058727	-0.0437043669813718	0.1938	0.06313	0.1003	0.07598	0.06495	0.134008100007875	0.152152160907284	0.451420053782916	0.736825911986905	0.50192009034466
chr1_105256911	0.113475154900601	0.0716977145284007	0.0580068553262105	-0.0206558701871471	-0.195127386534991	0.1941	0.06964	0.1056	0.09486	0.06894	0.566303737689548	0.304397705345531	0.584903727277964	0.828388226199896	0.00474786771619751
chr1_10528367	0.00873372021691573	0.242081671646864	0.335344604490984	-0.0502532828845517	0.0772564336295679	0.4329	0.1491	0.1823	0.1941	0.1028	0.985490061355661	0.108390210509751	0.0704982965127832	0.799510868822148	0.454737546209058
chr1_10528690	0.184029133023682	-0.0206248072307729	0.0470367114791166	0.000285143985007457	-0.158300514548855	0.1345	0.04661	0.07094	0.06334	0.0503	0.175158387596686	0.658477229272524	0.508369468808968	0.996415308229522	0.0016714373659813
chr1_10528805	-0.0361285243889767	-0.10290878452433	-0.122855725687488	-0.0133963230139335	-0.15114034047395	0.3094	0.1038	0.1725	0.1356	0.09059	0.911584644319755	0.324104319116523	0.482971834270736	0.922027217821241	0.0966050776828029
chr1_10530749	0.254223665374729	-0.114165118093808	0.0268944733404358	0.0175955374625062	-0.230956640943807	0.2757	0.09659	0.1548	0.1296	0.08966	0.375420728406394	0.239423348420416	0.863718472489042	0.892909942488399	0.0103014909497974
chr1_10533258	-0.144056680599558	0.0536308453753007	-0.0247642822613293	-0.0664886390734552	-0.0822752047214219	0.2629	0.08963	0.1427	0.1207	0.09453	0.597029460986948	0.551208705584264	0.863622399344653	0.584494610480432	0.386236133981768
chr1_105342847	0.290993948724773	0.070163416236668	-0.0184544807051635	-0.089306675433917	-0.166152639214143	0.2521	0.08127	0.1326	0.1035	0.07572	0.263995190178281	0.389523726260584	0.890283802907684	0.390764167832703	0.0286693378718724
chr1_105342982	0.15052248564271	-0.0263891220401151	0.260163310629188	0.231142205831157	-0.198086291969552	0.2421	0.06995	0.1137	0.09627	0.06689	0.546348399110949	0.706669471192364	0.0230070615567954	0.0168563277655539	0.00312931277256967
chr1_10535507	0.237002954425599	-0.0857806655917735	0.0763945628654834	-0.0277002655865735	-0.203338635484529	0.2306	0.08368	0.1186	0.1217	0.08977	0.317278189051162	0.307013731685147	0.522439159736114	0.821264258489812	0.0240730447795644
chr1_10535538	0.224465311494759	-0.0249339134734419	-0.0429427291001948	0.0112519225663121	-0.108645298408642	0.1048	0.03688	0.05346	0.04414	0.03657	0.0331674758228693	0.499280470067852	0.422483704403991	0.798981101392587	0.00298869119110134
chr1_10535540	0.150650143748986	-0.0256407065715785	-0.0717174851624462	-0.0137002463918104	-0.093183532832604	0.1249	0.04447	0.07255	0.0542	0.04438	0.231415318730931	0.564605746724387	0.324172388181197	0.800731495237114	0.0359400305649101
chr1_10535544	0.171346965819962	0.0258764821086852	0.0381469305726944	-0.0204085359966051	-0.0188042322553226	0.1289	0.04672	0.07185	0.05795	0.0485	0.187432706155469	0.580086582380438	0.596422324444944	0.725150960207613	0.698563840245831
chr1_10542936	NA	NA	NA	NA	NA	NA	NA	NA	NA	NA	NA	NA	NA	NA	NA
chr1_1054320	-0.162800968180509	0.00388267674957566	0.000141058281468142	-0.0754508916193673	-0.159294882995378	0.2189	0.07809	0.1293	0.09976	0.07064	0.468031455840232	0.960466084750617	0.999136864504875	0.451719656022325	0.0244876629102377
chr1_1054336	0.0711662625209824	-0.038263632367019	0.101870365375893	0.0803999331337693	-0.176514032305066	0.2279	0.07814	0.1355	0.1016	0.07196	0.761088144562847	0.6254200643815	0.456346005634436	0.431139622200743	0.0144215862190166
chr1_105458940	0.207423654310076	-0.0235273644427616	0.0423016407902291	-0.0716048003250509	0.117108270316857	0.1827	0.06433	0.09622	0.08143	0.06588	0.264330195178391	0.715132504800106	0.661680091199841	0.38080091729301	0.0761064993270442
chr1_105458948	-0.134366916824061	0.156960338784872	0.0594791527915984	-0.35072839556608	0.203587711540618	0.2435	0.08598	0.1408	0.1098	0.09881	0.59250761045121	0.0689443107272175	0.675779789016661	0.00149870426831644	0.0403339062127319
chr1_105459006	0.286648281225957	-0.0701894855887327	-0.187295954424898	-0.0230069667734695	-0.181886310555458	0.3705	0.1113	0.1713	0.1499	0.1071	0.472375885583699	0.530846019339351	0.281382693806589	0.879385751679168	0.09131207151153
chr1_10547543	-0.0849814858125145	-0.0495645425926355	0.0314799640356852	-0.0530608883634198	-0.0438221226459918	0.1947	0.06879	0.1113	0.08583	0.07278	0.66856294323772	0.472256272412776	0.778647866454453	0.537942174000328	0.548159171882495
chr1_10547989	-0.0856509020038844	0.0159859827302767	0.0448763755691544	0.207199737534829	-0.0256227032989028	0.2774	0.09223	0.1357	0.1183	0.09931	0.766737089225055	0.862974816896826	0.743180977047566	0.0820034536863115	0.797385793971618
chr1_1054830	-0.124037629256691	-0.141062238998011	0.179621895909111	0.0679722873022159	-0.13122504145388	0.2729	0.09077	0.142	0.1256	0.09662	0.661919598250876	0.121707310667896	0.210524381575797	0.591340143074402	0.176438746182826
chr1_105484500	0.103899900860808	0.0470354019881024	0.0124615737201626	0.00685888427391307	-0.0338088175132312	0.2389	0.09052	0.1303	0.1119	0.08045	0.672794072188029	0.604821010940884	0.924456045145705	0.951431042941801	0.675300789604196
chr1_105484511	0.0412684962937739	0.0117979581215942	0.095908099466922	-0.0145282498905439	-0.0798120821067171	0.1391	0.04868	0.08713	0.06332	0.05275	0.768912284378973	0.808725873067177	0.272833362805102	0.818883453197647	0.130809154826393
chr1_1054852	0.276066210627398	-0.08600475166623	-0.0463270955207455	0.0648244955631506	-0.0671907648687359	0.2782	0.08523	0.1594	0.1424	0.09689	0.340511049668658	0.314695444719953	0.774174954973776	0.652285755175934	0.490060890518866
chr1_1054876	-0.0961535605893412	0.031328104635252	0.0679501122149313	0.0805604453304646	-0.069067104226395	0.2461	0.08718	0.134	0.1003	0.08736	0.704915981964952	0.7203571747566	0.615303820072393	0.42420660003397	0.430942024960592
chr1_10551648	0.0891529693205982	0.0385142711067512	0.118475013112818	0.0185240589474474	-0.254630987912186	0.1554	0.05447	0.08088	0.07495	0.04978	0.570897355821473	0.480173602581472	0.144283037584259	0.805328445165831	3.24237703464014e-07
chr1_10551745	0.129561630269692	0.0979615097020112	0.0447415288965613	-0.0125291887626343	0.00272782957278312	0.2163	0.06789	0.09934	0.1054	0.06858	0.558675143531428	0.149976220965688	0.654037708898157	0.905900770391413	0.968346470170875
chr1_10553149	-0.338825432966776	0.0278767784343528	0.131571098395351	0.0127222865621674	0.0202817527755225	0.202	0.06189	0.09829	0.08517	0.06726	0.100429316860816	0.65302692473488	0.182820986748011	0.881685848759584	0.763521471131481
chr1_10553159	-0.066537536041648	0.0935202104985831	-0.0578628071830456	-0.0638323716975402	-0.0145999985671461	0.2243	0.0724	0.1054	0.11	0.08276	0.772514954876884	0.197632598395683	0.585117421195055	0.564092930835606	0.860444373438587
chr1_10557389	0.120672805647946	0.100480190499702	0.0407793749284036	-0.127625717389812	-0.0485323264650988	0.203	0.06913	0.1038	0.098	0.07352	0.560519413720304	0.147053244160507	0.695987431280874	0.194963602291411	0.510321177198719
chr1_10557438	-0.0848663138542826	-0.0859912598840539	-0.0278885762188965	0.00958283074482313	-0.0169603024184764	0.1594	0.05512	0.08223	0.07425	0.05446	0.599163628217899	0.119303921977151	0.735359630363779	0.897590731312206	0.755827527632508
chr1_10557463	-0.514397517298906	-0.0639602663209237	0.143209606089445	-0.0253888273130093	0.159878929692343	0.2778	0.08483	0.1631	0.1029	0.09287	0.0752727684000614	0.452493843264075	0.386330930314896	0.80612870194817	0.0865113409991388
chr1_105589478	0.0153018843866283	0.0927457339110719	-0.0968830934630092	-0.0182558378116163	-0.0414332485097757	0.2187	0.07947	0.1368	0.08626	0.07503	0.945567758183248	0.244682532995307	0.482958815447821	0.833005487293897	0.581862750380179
chr1_105589494	0.192174008744919	0.0436546110238479	0.0597984891959196	-0.0160143334319769	-0.164203412137349	0.2037	0.06503	0.1017	0.07675	0.06062	0.355675579281504	0.502935159585359	0.558587778306365	0.835197459881573	0.00685614992905992
chr1_105589508	0.137785032053727	0.0248649158982614	-0.0399952909064422	0.090880748522656	-0.25215480000339	0.2377	0.08144	0.1124	0.1135	0.0733	0.573403880756517	0.760898140660013	0.723657329974983	0.426301057225289	0.000601838997054682
chr1_105595610	NA	NA	NA	NA	NA	NA	NA	NA	NA	NA	NA	NA	NA	NA	NA
chr1_1056	-0.409130214708521	-0.0315725778230758	0.138176599721513	0.0543026384444815	0.183534592384495	0.1589	0.05415	0.08407	0.07341	0.05397	0.0110203731790778	0.560430419543484	0.10146940864414	0.460683818188597	0.000684479111621505
chr1_1056127	0.29127293649976	-0.000337771009755847	0.0265710244464134	0.00495892805094096	-0.125193589227004	0.1591	0.05631	0.08254	0.07369	0.05607	0.0706945484477267	0.995221576008052	0.748347952267854	0.94649294682816	0.0257942012304385
chr1_1056179	0.181201363207751	-0.0433697389739675	0.148071022572157	-0.022778944461627	-0.125231013964538	0.1287	0.0401	0.0621	0.05887	0.04295	0.162646147368122	0.279844060509856	0.0173222974464279	0.699300199661803	0.00357918457209383
chr1_1056202	0.226650400125961	-0.0663306502169061	-2.58661281588971e-05	-0.0840818941240486	-0.175988560107867	0.1687	0.055	0.0935	0.07167	0.05783	0.185418169294584	0.228517561512356	0.999780237711959	0.241934892026377	0.00238065228787243
chr1_1056261	-0.231482944173774	0.0471583017351335	-0.0901799484108607	0.0463490679524804	-0.0341104525270833	0.1903	0.05974	0.1196	0.08297	0.07069	0.232406809664708	0.430706931432199	0.454097872842452	0.577733574361468	0.630282965485854
chr1_10563891	0.132670951291969	-0.0224234159406722	0.201633442381541	-0.113487830749315	0.0875731911383777	0.1594	0.05318	0.09272	0.07197	0.05884	0.411263190787415	0.67371518642436	0.0303661757888591	0.115767974944198	0.137345556132773
chr1_10563948	0.189759072362462	0.115380938912493	0.0767043860129867	-0.262733473584465	0.0491317746471834	0.2048	0.08227	0.1189	0.09624	0.08815	0.364449896827305	0.162199422244884	0.521821280895239	0.00658149481489012	0.578760700371347
chr1_105660720	-0.224808880895297	0.0267070201473435	0.407238447041141	0.0246905193909214	-0.230253469060496	0.2846	0.08589	0.1498	0.1157	0.1011	0.448902488922282	0.756716542697566	0.00719088508271348	0.832131963608133	0.0234628242795437
chr1_105660748	0.853295241028321	-0.196298480595798	-0.191482152308325	0.149890894132266	0.0317029842584881	0.4208	0.1335	0.1882	0.1436	0.1247	0.0658388453187201	0.14505048116705	0.317669341248293	0.301608471898909	0.800848134323212
chr1_10567001	0.166405279744078	-0.0371167900453946	0.0678744881927936	0.0473263554337736	-0.0682198021176564	0.1227	0.04242	0.0702	0.05561	0.04362	0.178319103927682	0.382011707997933	0.334801465008138	0.395478857759307	0.118177692327829
chr1_10567010	-0.0937042015133042	-0.02827262023709	-0.33756469261771	0.000726898278621536	-0.073515540729804	0.2439	0.08672	0.1467	0.1062	0.08455	0.709454624210759	0.745337214460272	0.0228364683415623	0.994569712359927	0.386282650540091
chr1_10567012	0.28741065688462	-0.0336193088327956	0.10563581382472	0.0134162914055035	-0.0345299542377432	0.147	0.05435	0.08346	0.05874	0.04501	0.0531211837886532	0.536801950869136	0.207204380169062	0.819640871123602	0.443447644738812
chr1_10567033	-0.00468010566033089	-0.107948141340318	0.165235854881498	-0.0753540535194476	-0.239506131915489	0.2603	0.08325	0.1442	0.1077	0.0793	0.986149529844771	0.196297164796511	0.256834975951733	0.48668150630439	0.00260609777065357
chr1_10567785	0.274970126949855	0.17850377913808	0.0656154453216751	0.114494449338426	-0.210990304355001	0.2294	0.08868	0.1213	0.09777	0.07511	0.243338044168918	0.0449665381450246	0.591308423004673	0.243837450302766	0.00509209829029866
chr1_10567811	0.192876826672619	0.0171189486211566	0.115640248412265	-0.0134397970308201	-0.0332942242938643	0.1982	0.06791	0.1116	0.08174	0.06806	0.340166245568986	0.801426837142231	0.30313676894417	0.869832622673225	0.625510891015254
chr1_10567826	-0.0244906636442859	-0.0539625231229073	0.267011624985699	-0.124430909660884	0.00489681163846799	0.1444	0.04765	0.08237	0.06532	0.05115	0.866720645050744	0.257974924665122	0.00123532001390292	0.0573183551353715	0.923831097203808
chr1_10567896	0.125375375375375	-0.0648259975343758	0.241759786351817	0.158003285739097	0.136932435311694	0.26	0.08387	0.1475	0.1126	0.09487	0.641481073803802	0.441174741034344	0.104991569279403	0.163226313347126	0.150758027353188
chr1_10568998	0.987233731302407	0.0411553849640506	-0.228271837911749	-0.139059781137236	-0.150144095215704	0.3746	0.1086	0.1857	0.1383	0.1195	0.0145439871356583	0.706380461857948	0.227097415841132	0.319332115831559	0.212238928384234
chr1_10569014	0.363519221453803	-0.0808834069286869	-0.219068491386128	0.0471293244702238	-0.241489033536273	0.3558	0.1152	0.1834	0.1654	0.1131	0.33965972028748	0.48552843797398	0.240305203052071	0.778697453453882	0.0338813120381295
chr1_10569047	0.213263171011983	0.0262140138783662	0.073639233209848	0.147489682667361	-0.0987658909270372	0.2215	0.07412	0.1292	0.1005	0.07297	0.347783380311209	0.724315546668482	0.571947264018254	0.144254660702512	0.177046340464017
chr1_10569103	0.37387380180561	-0.0696378724139042	-0.0408150498479117	0.170431603050607	-0.031152732873238	0.3278	0.1185	0.1933	0.1377	0.1137	0.281241006867339	0.559542799821816	0.835879904458086	0.220231830188847	0.785457615707862
chr1_10569131	0.43308728135553	0.0332885566228963	-0.0361355955518146	-0.0111332033386694	-0.251398247332692	0.2946	0.1199	0.1796	0.1351	0.1036	0.160067560899379	0.782829862092678	0.843100734913491	0.934923751953482	0.0157972470866679
chr1_1057204	0.186862332922591	-0.00697858838217037	-0.0756555426637406	0.0872083467395847	-0.0771722714178052	0.1171	0.04075	0.06355	0.05849	0.04442	0.113018257096792	0.864136129069421	0.234801070003872	0.136634038383099	0.082631613980567
chr1_1057229	0.559758666331053	-0.0040087702739868	-0.170693163291102	0.0611660524983335	-0.228169460927808	0.1893	0.0607	0.09661	0.07736	0.06173	0.00368984056219013	0.947441067345448	0.0786518628170498	0.430522278817974	0.000224960331772328
chr1_1057304	0.237177278727949	0.0148101437860323	0.0669696113351486	-0.0410218165106016	-0.0576602220903921	0.1022	0.03688	0.05321	0.04731	0.0373	0.0209677075500693	0.688196779146029	0.208823272050811	0.386427310049502	0.122400763923856
chr1_1057346	0.305797174700286	0.0638737789805996	0.158902602751272	0.054053771665333	-0.280022921941706	0.1753	0.05919	0.09054	0.0809	0.06044	0.0859043359863834	0.281373393660522	0.0804907276170936	0.505433258941132	3.75316917722301e-06
chr1_1057354	0.435650562196999	0.0619223674321296	0.0178939852404832	-0.00599569492981162	-0.180738935355951	0.1871	0.06384	0.1014	0.0873	0.06813	0.0221772200895889	0.333052702182443	0.860639854797609	0.945453692536676	0.00812838636067159
chr1_1057405	0.559392998131039	0.172389709785922	-0.146584813052844	-0.0779344393020201	-0.051248576686797	0.3034	0.1101	0.1474	0.1328	0.1044	0.0789452008205478	0.119651799147275	0.32530881535393	0.560797166925872	0.62540517822758
chr1_10574957	0.124904708926995	-0.0548910717516572	-0.0227857719260078	0.0634999953504518	-0.148257989150877	0.1551	0.05417	0.08783	0.06987	0.05558	0.426280877429206	0.311622471877363	0.796076744967711	0.364613318957076	0.0077367622749569
chr1_10574988	-0.272982315963335	-0.0241446755800746	0.00657093999117314	0.0809048178165954	-0.139400255324785	0.1844	0.05922	0.09787	0.07977	0.06562	0.145670734513274	0.684010957239479	0.946727271798132	0.31201926112594	0.0340248080732362
chr1_10574999	-0.0187967923484538	-0.0780039760886128	0.163404767171485	0.0773153629323768	-0.102517031058323	0.1642	0.06139	0.0991	0.07504	0.05561	0.910093010701056	0.204714607708462	0.100844965001795	0.304224134374771	0.0656732708366479
chr1_10575079	0.0654775731847145	0.0825316702787603	0.0238501307004594	0.212896442502475	-0.080753379040967	0.2357	0.08467	0.1573	0.1206	0.08644	0.787180493313232	0.331426355450498	0.880974186554139	0.0797006197610447	0.352000294530589
chr1_10575095	0.297601567846263	0.0509107991639503	0.0177235085445249	0.0961999995962927	-0.00504110498089715	0.2719	0.09718	0.1471	0.1189	0.09247	0.292208050130205	0.602086880748789	0.905136372849698	0.421776041110327	0.956710062288431
chr1_1057537	0.529710751214371	0.0649233857609275	0.0241597629895367	-0.0701332885584236	-0.171519166507923	0.2944	0.0972	0.1665	0.1202	0.1085	0.0855144791953866	0.506195500693892	0.886228385910609	0.562426385848905	0.11606902649886
chr1_1057545	0.118856015339459	-0.0135584994831112	-0.036487193739634	-0.0323081380786061	-0.19378236808808	0.2042	0.07609	0.1402	0.09766	0.0712	0.568818461668685	0.858979231321747	0.796653435715006	0.741973350670199	0.0066324805996455
chr1_10575813	0.140007215598813	0.0419214020385808	0.0180320967956299	0.105937951604618	0.0834837475383929	0.156	0.05155	0.08559	0.07126	0.05177	0.375351209905998	0.416713006424325	0.833740378549217	0.138111499444882	0.1073047000016
chr1_10581105	-0.310396281046427	-0.0415199303091164	0.321784110849871	-0.094374263600117	0.0227096439586801	0.1865	0.06583	0.0979	0.08577	0.06624	0.102023347991371	0.529122360509168	0.00107139104688714	0.272963627503387	0.732286280131689
chr1_10581114	-0.14433418921933	-0.0734140034389489	0.203337945872776	0.161816713513666	0.0374953243963947	0.2176	0.0654	0.1139	0.103	0.074	0.517368879496209	0.262656208583994	0.07612697307345	0.118127816873423	0.613345094003813
chr1_10581259	-0.0818702471227759	0.0170508395633957	-0.0334831037279012	0.0523856679891114	-0.00409428263342836	0.1083	0.03496	0.05812	0.05089	0.03592	0.452344815974353	0.625956398345407	0.56520398008462	0.303923299843497	0.909309286968946
chr1_10581329	0.086144788040566	0.0379227858133684	0.0959442426547255	0.0849751567109612	-0.0924068313024742	0.1277	0.04381	0.06491	0.0609	0.04249	0.50345448284885	0.387154993963371	0.140213960042712	0.163700583954043	0.0297934134886977
chr1_10581357	0.0449815493531233	-0.0675238127370258	0.121441425506655	0.00154154019489869	-0.0753581644637705	0.1166	0.03921	0.06029	0.05427	0.04124	0.701612120392228	0.0852902779582636	0.0443652030887998	0.977372510397046	0.0678874712837986
chr1_105855203	NA	NA	NA	NA	NA	NA	NA	NA	NA	NA	NA	NA	NA	NA	NA
chr1_105855266	NA	NA	NA	NA	NA	NA	NA	NA	NA	NA	NA	NA	NA	NA	NA
chr1_1058883	-0.122969167348908	0.161279693923047	0.0603473895201421	-0.0586484113018454	-0.00237766013886852	0.2166	0.06953	0.1075	0.08744	0.07297	0.579409713069663	0.0206701247958981	0.576763832239824	0.504032450561576	0.974075538692203
chr1_1058904	-0.11439541332768	0.011874600691228	0.121440030920299	0.0148457040063461	-0.104176947497573	0.1535	0.05398	0.08317	0.07141	0.05156	0.461478295784858	0.826135368665783	0.145646173436653	0.835726247305903	0.0436108550033425
chr1_10589768	-0.174549070293296	0.058677602406302	-0.0554561020479904	0.141805330851879	-0.0682891499661735	0.1783	0.07001	0.1183	0.07536	0.06278	0.335408990560316	0.403112600624108	0.641585336737826	0.0606065870731756	0.27765265713998
chr1_10589779	0.0542463765234238	0.172586262790519	-0.0394500425715157	0.00932058844891658	0.0280608976461781	0.1947	0.08633	0.1351	0.1044	0.07804	0.784635465787062	0.0464059324931048	0.772329534602654	0.929248964559507	0.719988551195532
chr1_10589789	-0.0401690601242643	0.121443295485266	-0.0772216445264399	0.143106873229983	0.110648935392026	0.321	0.1232	0.1626	0.1631	0.1019	0.905659694266769	0.32795982864892	0.639357229408022	0.386671728720188	0.28005055657627
chr1_1059	-0.282557544757033	-0.00820572138559411	0.132036578743234	0.0368219065157826	0.214544942955017	0.15	0.05145	0.07469	0.06631	0.04554	0.0625460833571803	0.873449846871228	0.0779246449030502	0.57952596212062	2.52322376259606e-06
chr1_105900601	-0.523451124730913	0.130000544045731	-0.0152142323991378	-0.203894106107789	-0.0413070405811003	0.2584	0.08323	0.1267	0.1106	0.0848	0.0503543465672137	0.11958354874899	0.905185800002744	0.0669190758811526	0.627423306848191
chr1_105900607	-0.498684396015516	0.0842881000649182	-0.00174620397337547	-0.14703439777016	-0.0128583341425006	0.2415	0.08353	0.1225	0.1147	0.08745	0.0450888058591642	0.314632409769337	0.988712410801478	0.202860625541835	0.883547922936443
chr1_105900611	-0.63186210466925	0.105638301866211	-0.0103785897698516	-0.223878985243478	0.00813613724068721	0.2518	0.0836	0.1348	0.1134	0.09016	0.0151603025077357	0.207960763774811	0.9391885550799	0.0498199698540222	0.928387683584529
chr1_105914052	-0.440466513907463	0.0964356278108765	0.274375325978206	0.117479557706778	0.015913599220893	0.3977	0.1266	0.2183	0.1721	0.1426	0.309543592502422	0.449885587018635	0.219988331465929	0.5013044458175	0.912048060184308
chr1_105914155	-0.321144574127972	-0.135879545284258	0.196688203208784	0.0470087844423942	-0.0166166282781113	0.2918	0.09704	0.1406	0.1138	0.1031	0.292493755821212	0.163428106057684	0.166045078586978	0.681513317851212	0.872635986491031
chr1_1059327	0.0873825902925722	-0.00880606443769176	0.0497850991377436	-0.0379606784079602	-0.214930470409852	0.1602	0.05745	0.09561	0.06899	0.04968	0.590290900051509	0.878375348859479	0.604231723430587	0.583057958262974	1.55354975192035e-05
chr1_105963154	0.119781630522402	-0.00630511921716594	-0.0117668649226041	0.065982976250381	-0.0393332601314309	0.2197	0.08736	0.1226	0.111	0.07534	0.594805870535515	0.942683043000932	0.924113356168423	0.55467599785075	0.602650376765562
chr1_105963180	0.245720708275864	-0.0975012815939177	-0.0848230792280723	0.0491299876844788	-0.0836470656007701	0.2497	0.07918	0.1181	0.126	0.09194	0.340644912351809	0.219626608704338	0.475719164412905	0.698894678542281	0.364963817397912
chr1_105963197	0.151766957439864	0.0681744744504616	-0.184393937364871	-0.161992703999208	0.0298712293973864	0.2889	0.1002	0.1526	0.1313	0.1256	0.615015853576428	0.498431448573333	0.232401275611417	0.221299834467701	0.813475434955066
chr1_10598654	-0.0635783892733998	0.0114001276021769	-0.378931516232003	-0.0233702364196528	-0.194773935894512	0.3538	0.1257	0.2044	0.1492	0.1104	0.86652144387686	0.928308044171382	0.0695650410174682	0.87691297116546	0.0795209902599164
chr1_105988642	-0.824446179380598	-0.000940171166048258	0.046107138803768	0.0193517642262006	0.0718553352576295	0.339	0.1413	0.2168	0.1778	0.1147	0.022138254482482	0.994744399721915	0.835531044461418	0.914704981478526	0.533725748520243
chr1_105988644	-0.2695013186397	0.136213098123243	0.0203241522835729	-0.305466217300594	-0.208016085982308	0.366	0.1331	0.2038	0.1625	0.1184	0.493185437152267	0.310447410179853	0.922223740438157	0.0636238018539333	0.0810659131060165
chr1_105989022	0.148445982413135	0.0525177608518752	0.0166455134709831	-0.0492521076419515	0.00413163626323455	0.1053	0.03592	0.04619	0.04083	0.02526	0.160943331819104	0.143979158407793	0.718857701615934	0.228100385680802	0.870115176025535
chr1_105989077	0.104336700136636	0.0490523767485381	-0.000427846756431886	-0.0691083272173916	-0.00563544280891945	0.09968	0.03566	0.03888	0.03772	0.02082	0.297641989429115	0.169229894604687	0.991226663289404	0.0671249769931013	0.786686530805091
chr1_105989080	0.0787220659653219	0.0429362133472041	0.00313450296474994	-0.048660288717283	0.0101649691665235	0.1145	0.03927	0.0419	0.04062	0.02211	0.494602259403071	0.2746064670869	0.940418841579662	0.231325863614636	0.645779712054253
chr1_105989090	0.0192938313821078	0.0568069889809034	0.0080855575821548	-0.0790535444528991	0.00795606574488482	0.1147	0.04132	0.05943	0.04948	0.03184	0.867290505148133	0.169555960763596	0.8919704497206	0.110549121422996	0.802780886698232
chr1_10599925	-0.225645984893441	-0.024797183835924	0.167997455741264	0.122656175865759	0.00258916374183141	0.211	0.08453	0.1401	0.1012	0.09041	0.295867903991206	0.770054418030825	0.235109794523529	0.227896477137477	0.97724682614599
chr1_10599951	-0.199588826259836	0.0554963131408137	0.00103584036986434	0.0249626495952807	0.0710471412319922	0.1911	0.06796	0.1023	0.08072	0.06575	0.305281668642401	0.415235660217101	0.991963528044769	0.757899160614156	0.280932607743447
chr1_10600025	-0.165952659820199	0.0446614912006841	0.0441972715503626	-0.0215646203881505	-0.0468609804464232	0.223	0.07939	0.1247	0.09741	0.0788	0.468180508417742	0.574945814137678	0.725091533486357	0.825616387739172	0.553292722883468
chr1_10600076	0.410622767147373	0.0753280101289925	0.0840019755952699	-0.0666664980578305	-0.0551598606551299	0.2048	0.07966	0.1103	0.09054	0.07495	0.0497047879677703	0.345878418304151	0.449091556100601	0.463377463654235	0.463018574600457
chr1_10600092	0.489553220227024	0.129068831069237	-0.0472765639271752	-0.153193655443464	-0.158770130315881	0.2044	0.07718	0.1142	0.09538	0.07403	0.0190521847365663	0.0954505761654857	0.680873048249218	0.109861106996569	0.0324528507475663
chr1_10600135	0.546789535952445	0.183744339950137	-0.0893922948340475	-0.185476153288496	0.0361709249894821	0.2919	0.08866	0.1322	0.1058	0.09565	0.0731925715328526	0.0389893802082235	0.502695280603859	0.0812911014976477	0.706600721791388
chr1_10600158	0.151863063788407	0.0477849327508318	0.0617191582344029	-0.0171842273982067	-0.0363506204204048	0.1695	0.06387	0.1049	0.07788	0.07049	0.377245408203121	0.455285907022962	0.558469904740109	0.825886810516154	0.606970953637183
chr1_106005605	0.0744133132735231	-0.0104229872359817	0.0951941149782876	-0.11260092791793	-0.189548089023106	0.2302	0.0713	0.112	0.09888	0.07436	0.753085500624717	0.884069091017512	0.398334342306393	0.257137510212266	0.0110219333468087
chr1_10605137	-0.0290056202813092	0.0284640437888618	0.134591041768411	0.0414109567161192	-0.14158465224394	0.1834	0.05748	0.08581	0.08525	0.06426	0.876448912817121	0.621037583006118	0.118125043784253	0.628392496090687	0.0278953174658017
chr1_10605164	0.00317105565145187	-0.0488894980323726	-0.0355978092894271	0.202103548436851	0.126520793865606	0.2461	0.08084	0.1349	0.1135	0.09412	0.990035526839874	0.546648864536818	0.793729427226435	0.0768702722012077	0.180804359364094
chr1_10605186	0.565065206346638	0.0853077955727444	0.255803426480867	-0.183188557873177	-0.0463942561503537	0.6667	0.2022	0.2966	0.2822	0.23	0.527579497049094	0.679472192795413	0.41014201564011	0.533442023645524	0.844370409148898
chr1_10605629	-0.17032470729267	0.0202754530542052	0.132848646387726	-0.0169168920910719	-0.0454949590854039	0.1987	0.06492	0.1114	0.07949	0.06712	0.400850559439785	0.755302276079333	0.235972198491817	0.831994352350545	0.498858630058014
chr1_10609659	-0.134564134335774	-0.00524435490529681	0.130088034558254	0.0776070051702851	0.00482889180177871	0.1509	0.05411	0.08715	0.07504	0.06087	0.378029705126782	0.922902486301371	0.13701170261746	0.302403643621797	0.936886172528247
chr1_10609723	-0.0359470135087073	0.195725463869604	-0.0525127069501749	-0.0735745594039003	-0.129712730796683	0.3967	0.1361	0.1488	0.1731	0.08836	0.933708426335583	0.154238438302399	0.727104953393412	0.675490599837804	0.143669728656665
chr1_10609750	0.015478293166399	-0.0551020965303435	0.160792649160373	-0.163105937031718	-0.0716251816734107	0.2885	0.09734	0.1431	0.1264	0.09192	0.959030939632379	0.573169034892359	0.266106275830078	0.200529215076921	0.437800189310274
chr1_10614225	1.13765245125405	0.140952658048213	0.0660938182404098	0.100273249230251	-0.0684965695204804	0.3986	0.1177	0.238	0.1651	0.1433	0.00885544409737482	0.234347323750606	0.787371591312831	0.549163664973035	0.636169682628966
chr1_10614359	-0.340842936873271	-0.081952706587667	0.306826108535095	-0.0167765552611892	-0.0845484747384482	0.2288	0.07514	0.1102	0.09022	0.07755	0.147007884751358	0.276779008578503	0.0056521293474604	0.853077436219361	0.277053883847188
chr1_10618562	-0.0481640382974246	0.0870486336326362	-0.00531285186193474	0.0580585441763287	-0.182866147669601	0.243	0.09149	0.1322	0.1158	0.08321	0.847534670568495	0.343402003225608	0.968224465585566	0.618486730874268	0.0285224290599011
chr1_10618602	-0.013669846181076	0.026985188727576	0.124266862130464	-0.100925265265338	-0.148835527430798	0.1405	0.04915	0.06754	0.05677	0.04748	0.923259132076712	0.583435229320058	0.0664021933121486	0.0759102451733265	0.00174114869352027
chr1_10620009	0.513174669746018	0.0891151370137703	0.193831471614303	-0.0270684880228434	0.0219872191271262	0.2791	0.09564	0.1529	0.1198	0.09708	0.07746105728431	0.353664103888503	0.210280367267129	0.822508275896581	0.821655833918001
chr1_106201033	0.292431176353558	0.0133278043298367	-0.0506291986159533	0.065084588846174	-0.088613687972835	0.1718	0.05989	0.08423	0.07062	0.05455	0.0935713217509332	0.824205990759416	0.549208435453679	0.357930343566966	0.104796888447029
chr1_10620143	-0.33776266560228	0.0472496275741194	0.249888805163341	0.171789253505837	-0.0343618338459596	0.3013	0.09755	0.1788	0.1341	0.09974	0.285104171531911	0.629768251063723	0.169110712955032	0.204268985218333	0.731751809539004
chr1_106203102	0.00851533419182429	-0.019545295432535	0.162326034460966	0.0920933169856763	-0.0965104082085819	0.1406	0.04814	0.07553	0.06281	0.04991	0.952185391287611	0.685081553771737	0.0321114346346504	0.143378314553181	0.0534485731346933
chr1_106203208	-0.146540099578198	-0.0503802926355964	0.0916236492129243	-0.0121994091553169	-0.230446565744343	0.1891	0.05277	0.09189	0.08068	0.06409	0.446685182588675	0.340395317298425	0.32076705109347	0.880200994247527	0.000332868083825599
chr1_10620915	-0.313009671056809	-0.0724684164929558	0.0253669578496798	-0.101523209199557	-0.0243770047626005	0.2566	0.08934	0.1495	0.1184	0.0965	0.238401305246166	0.419142719978719	0.866762845622694	0.394531559617959	0.801479737968689
chr1_10620949	0.129675863264447	-0.00370144249125978	0.0311424773477015	0.0992679374341676	-0.118636683706722	0.1751	0.0556	0.0864	0.08264	0.06067	0.465915882137493	0.947003858803134	0.71952217833679	0.231267372495	0.0509571884237187
chr1_10621056	0.584951953950541	-0.0529050409582117	-0.254960049939938	0.0378054452134735	-0.174943475055346	0.2881	0.1015	0.1789	0.1255	0.1054	0.0518603917628825	0.604081525254258	0.160866768503222	0.765049233587002	0.0988284529647353
chr1_10621495	-0.530719278348495	0.0114981257455922	-0.0622694260824692	0.033572626809	-0.0308227379287155	0.2797	0.09238	0.1439	0.1306	0.1039	0.068496486203698	0.901368090946645	0.668488515739221	0.798829066970007	0.767954048354772
chr1_10621563	0.263235460373539	-0.0408236528169281	0.195168154252496	-0.0543442090284189	-0.152168684604771	0.1758	0.05932	0.1054	0.08517	0.06629	0.140471474070362	0.492094168427378	0.0655664508314749	0.524940007012701	0.0219952057268018
chr1_10625942	0.0115867006528073	0.00401383771304355	0.0287437634433315	-0.00294427767568331	-0.0290818180302977	0.1779	0.0608	0.09209	0.07879	0.05917	0.948897377247562	0.947461473895701	0.755952255137893	0.970283677317903	0.62368472953897
chr1_10625981	-0.230207611100657	0.061413119940836	-0.026402092708931	-0.0782289335801651	0.0112390031735933	0.2911	0.1122	0.1535	0.1318	0.1029	0.449306700571598	0.586511787591455	0.86503989224361	0.556287411180548	0.913485818939883
chr1_10626005	0.164239662160244	-0.00577252497270408	0.0780898234929319	0.0732722887625921	-0.147570848035059	0.1529	0.05186	0.08837	0.07317	0.05013	0.288447501586059	0.911489475568906	0.378744598441506	0.317933403990969	0.00328146592571588
chr1_10626037	-0.0487260699769604	-0.00112237628660323	-0.0173684179858821	0.08514403144753	-0.0539817909535039	0.2589	0.0914	0.1354	0.1199	0.08299	0.855749711300664	0.990243369326403	0.898866322192078	0.48080867811874	0.516844253855383
chr1_10626041	0.12806503131887	0.0214012721918333	0.0736973068677532	0.0425805475050367	-0.01456532283797	0.1969	0.06879	0.1027	0.08943	0.06163	0.523686027958251	0.756277131787022	0.475348672642503	0.635339545864386	0.81352137233241
chr1_10632177	0.21468211404776	0.130336448770702	0.278424667100842	0.0932553156341092	-0.120198942698746	0.2506	0.08011	0.1471	0.1174	0.08648	0.406913943011988	0.10485913768614	0.0611834150131173	0.430202480140537	0.166145026243437
chr1_10632259	0.0919511286249671	-0.0518710653610585	-0.0697532007647469	0.0153635894845181	-0.00293181878807825	0.123	0.0419	0.06593	0.05906	0.04455	0.45815180069597	0.216129503279663	0.291111298200737	0.795109699891161	0.947581413391965
chr1_10633535	0.173274255550499	0.0166676890119829	0.138780802605324	0.0548241185562111	-0.126022984322113	0.2482	0.08038	0.1337	0.1041	0.08558	0.498863906227644	0.83625182135646	0.303629044749508	0.600426539962962	0.142329067397107
chr1_10634330	0.360978201325534	0.0482407403794123	0.293451449660668	-0.0331089576608944	-0.27922499627861	0.4066	0.1264	0.2196	0.1666	0.1287	0.417310092129382	0.704992099422584	0.192342446409087	0.844644718258941	0.0314338201427963
chr1_106363653	-0.00171316579333282	-0.0949116826867585	-0.320120700699444	-0.0662100697414082	-0.222323224375394	0.2332	0.07761	0.1394	0.1006	0.08001	0.994300129011984	0.222752169445723	0.0229662059054659	0.512588191109916	0.00560933667042829
chr1_106363660	0.287147210365381	-0.0307572898088842	-0.261878208205095	-0.04705402737345	-0.0374879667389155	0.2364	0.08009	0.1293	0.1133	0.08133	0.237905575999923	0.701867744775843	0.0446059296673558	0.679877335226871	0.64594010073647
chr1_106363715	0.165264423076923	-0.10859046897867	-0.262468246518459	0.130000684575922	-0.160170231149772	0.248	0.07974	0.1214	0.1038	0.07371	0.518557328337778	0.174631815318145	0.0318713068470663	0.212893003718639	0.0302297308581667
chr1_106363816	-0.155043457092977	-0.0508977104068257	-0.100607666666222	-0.123241986656892	0.046350601987457	0.207	0.06834	0.1054	0.09195	0.07353	0.463692910409367	0.457463111063031	0.342511218051277	0.181995127684768	0.529573795629653
chr1_10637583	0.273425742731946	-0.0589523552179758	-0.0526509158319662	0.0744846954239058	-0.111966676390609	0.1886	0.06797	0.1162	0.09158	0.06456	0.154519481090132	0.386861403993299	0.652684069213768	0.417991074031991	0.0835077659162352
chr1_10637659	0.0804136422705514	0.0272768190031306	-0.0352272410526507	0.0295792912645447	-0.0301156416070478	0.1089	0.03674	0.05769	0.0484	0.03893	0.462933073347176	0.458131478540205	0.542118224391804	0.541579554662175	0.439523564117927
chr1_10637756	0.101511415825841	-0.0716250589531026	0.119830718569047	0.00257342649299306	-0.00221563137503084	0.1321	0.04008	0.06655	0.05372	0.04572	0.446233472435891	0.0741613854508011	0.0723959579797993	0.961847529411951	0.961389328109814
chr1_10637997	0.347322656295195	0.0971263180346466	0.028813452979407	0.119706423876709	-0.213232177391045	0.318	0.1294	0.1903	0.1447	0.1068	0.300429030312096	0.456707592520598	0.881834707962985	0.413033747829375	0.0471292630718245
chr1_10638057	0.0975845622980725	0.0322319477060553	-0.00156144779710945	-0.155635258152156	-0.12324251946811	0.211	0.06866	0.1172	0.09932	0.07762	0.651215893855709	0.639545011648012	0.989443404677571	0.118934799159848	0.113426635987207
chr1_10638060	0.25833161532992	0.0307431527238352	0.123330117573324	-0.153464261200851	-0.204261921983537	0.222	0.08129	0.1251	0.09768	0.0786	0.256535060280834	0.706218602232093	0.328021139451592	0.117916519996058	0.00957775366954949
chr1_10638091	0.0801484141446412	0.0130145982295048	-0.114237404713964	-0.165182235689991	0.0541997569663411	0.1963	0.06477	0.1082	0.0846	0.06651	0.688897498833307	0.841078867760301	0.293901999053823	0.0517137547419693	0.416156721645003
chr1_10638199	0.00183842486180236	-0.0887645359862452	-0.0720585605656316	0.103306424193792	-0.237789182928183	0.2744	0.09461	0.1257	0.1247	0.09595	0.99485955930595	0.350300430843789	0.56955206066231	0.411092117844522	0.0136316160308114
chr1_10638253	0.142941605532516	0.00193093051143217	-0.0208870400368538	-0.0295464737955088	-0.0981577848176292	0.1802	0.05991	0.09463	0.08755	0.06524	0.435241776808397	0.974334384603431	0.826079300593149	0.736731171320506	0.133262698703922
chr1_106385723	-0.811638530138528	-0.0880137581062846	0.433877309111252	-0.0297552192998385	-0.0353649332057437	0.2973	0.09849	0.1689	0.1366	0.09876	0.00914484550492844	0.373849062744599	0.0113434910201905	0.82915493365718	0.721586672771465
chr1_106385757	0.000469119024906962	-0.0837157087189147	0.489867422605338	0.0637648244668296	0.111447503230056	0.2649	0.09626	0.1627	0.1425	0.1058	0.998637482008429	0.386685075110564	0.00297078254825156	0.657833794341374	0.294884298243679
chr1_10639753	0.0693904939315509	0.0252141511532876	0.270171886632171	-0.217521958041281	-0.0604055079477656	0.2782	0.07819	0.1329	0.1139	0.09929	0.81065581189382	0.747842439127887	0.043918989065625	0.0577838352942835	0.544934322587731
chr1_10639872	-0.147453261626481	-0.0154147997251437	0.192047921547695	0.0845771916207793	-0.263967503337301	0.2337	0.07417	0.1129	0.09586	0.07706	0.539559509830248	0.835808209573502	0.0909957029189282	0.37981568182333	0.00063713113748487
chr1_10639888	-0.107240256279689	0.00490482503168304	0.0752629973323269	0.0549620323612861	-0.185200703174968	0.1941	0.06516	0.1077	0.09652	0.06151	0.587823708714437	0.940124336147654	0.48720820175469	0.570864987231772	0.00265403892120608
chr1_10640609	0.32123176121059	0.0725622720577093	-0.0344013700135843	-0.0419363713663366	-0.0844508386559615	0.1983	0.06868	0.1039	0.08956	0.07225	0.112340926192771	0.291868160169894	0.741922316313398	0.640952680099423	0.243689267011886
chr1_10640625	-0.0274404825885162	0.313253161511429	0.493728673432931	-0.21562073852242	0.0461136048209991	0.6058	0.1937	0.2633	0.255	0.1554	0.971251673138377	0.112607971039185	0.0704526167885206	0.413575449257811	0.76941787996435
chr1_10640648	0.188914882807224	0.0245128645975234	0.0601938282925067	-0.176332765654049	-0.0918328774291891	0.1724	0.06155	0.08683	0.08015	0.06457	0.280415382807605	0.690995633343191	0.489804735849518	0.0283105072330982	0.155824941784282
chr1_10640664	0.0475040433469333	-0.0891260010257035	0.0623125326030256	-0.0312429802648304	-0.287636579316485	0.3024	0.1119	0.136	0.1366	0.08818	0.880973450670035	0.42866586755015	0.649883990801879	0.820754390266861	0.00115722459653467
chr1_10641788	-1.00400239253364	0.262606261917418	-0.130753870781553	0.09491615000111	0.0235927672137908	0.6003	0.2251	0.2814	0.2555	0.1999	0.181018907507851	0.255672121943886	0.655685090524599	0.719474188116427	0.907937297220168
chr1_10641798	-0.29686651188078	0.0629185138081174	0.159201903953562	0.0541242129871049	0.0280599413833756	0.2041	0.07115	0.1093	0.1021	0.0731	0.154476138078962	0.377740669262558	0.147663894675104	0.597957818164858	0.701845843850346
chr1_10641858	0.0794429211133687	0.239075495926617	0.0802652712658201	-0.0943166542865281	-0.0792300027913193	0.2225	0.07856	0.1392	0.1186	0.09127	0.727767613083002	0.00241481446978753	0.567996566671558	0.429739646637787	0.387334961572944
chr1_10645687	0.0754489117925529	0.007629332096728	0.00618382111317021	-0.240984639425604	0.0958305225215145	0.4332	0.1208	0.171	0.1602	0.1272	0.875263878324304	0.950010002101291	0.97157734131365	0.137584802935633	0.45490365426986
chr1_10645735	0.054310843807542	0.000156719050900578	0.0515551067999394	-0.0675619980167205	-0.157875200280667	0.1337	0.04512	0.06753	0.06345	0.04875	0.687266652271478	0.997231469133538	0.446240683593359	0.287935560077911	0.00121806792599222
chr1_10645769	0.0997743951066657	0.0372848030794295	0.172888812264317	-0.0809216825177454	-0.181046375680978	0.1307	0.04169	0.06312	0.05465	0.04374	0.449147840002519	0.371559011692151	0.00626484166605712	0.139270444507372	3.54664810896521e-05
chr1_10645805	-0.364873563647851	-0.0502921394049834	0.109028421468055	0.0175602969616155	-0.0599326271641142	0.2019	0.0749	0.1184	0.1068	0.07561	0.0767301035953958	0.503131277050689	0.360521991859914	0.870139064853112	0.429302510329491
chr1_106458219	0.229644625432139	0.0201762728339049	0.023961287644403	0.0374936251724525	-0.329039682405528	0.2857	0.09078	0.1503	0.1112	0.08064	0.441125854164219	0.824830114824874	0.874762472458567	0.737563413121099	4.76090309623478e-05
chr1_106458284	0.209861168093091	0.0645760607364788	0.157785640709925	-0.2294521358408	-0.0566508391805421	0.5287	0.1709	0.2089	0.2051	0.1468	0.736173794915457	0.709669619669527	0.460118297664534	0.273538599529373	0.702666036692079
chr1_106461506	0.164093294647964	0.143742382606079	-0.0469799611085729	0.0875889807874294	-0.178735082700591	0.3661	0.1249	0.1941	0.157	0.1143	0.676603482344519	0.253517309537798	0.812317937601603	0.581652209524209	0.120306542731031
chr1_106461517	-0.1192346467979	-0.0291887025430434	0.137490504016571	0.0321382818064474	-0.135372745976851	0.2798	0.1093	0.1616	0.1318	0.1007	0.682450452007374	0.790661819111593	0.401118761236715	0.809001705486701	0.181064749248812
chr1_106461551	-0.16417550718482	0.0784580733772445	-0.162290029160272	-0.10389317000827	-0.105434245354204	0.2526	0.08126	0.1718	0.1158	0.07756	0.529437113024356	0.335885891741455	0.352060525028296	0.372853039920937	0.175323734730378
chr1_106467401	0.0741054185698561	0.0703511300887584	-0.0243873086487464	0.0593633135430335	-0.125310142401303	0.2275	0.07737	0.1399	0.1065	0.07528	0.751094410461882	0.3646415615483	0.862961721881735	0.57942015350788	0.0969418022945705
chr1_106467421	0.0679807995298195	0.171302241467328	-0.00630034201914743	-0.152780188685756	-0.0618683434279962	0.2471	0.07649	0.1262	0.1017	0.07716	0.789790076042504	0.0255504828056192	0.960501453530472	0.135051682911042	0.424042037545367
chr1_106467435	0.312548526151061	0.00200507222528445	0.0893748199500732	0.0692010779904888	-0.17071130321388	0.1757	0.06345	0.1039	0.09242	0.06455	0.0799108723440314	0.974841167029195	0.392249633964015	0.455931619056807	0.00831212318665941
chr1_106467442	-0.0674967488549693	0.0245134737090632	0.291982043563252	0.0510263870760561	0.000398995213859594	0.2526	0.08884	0.1395	0.1072	0.06892	0.795988108670721	0.783441244312054	0.0382099457754485	0.636035186678014	0.995391854694799
chr1_10647320	0.0525568447234316	-0.0217758200696615	-0.082889877594613	-0.0286727407265571	-0.107962401537312	0.1299	0.05063	0.07843	0.05986	0.0493	0.688297500742555	0.667526239419297	0.292062015640477	0.632552182440278	0.0287247286001268
chr1_10647383	0.266998459490773	0.00208424295791365	0.0319146154315577	0.049950974230044	-0.107126774467164	0.1619	0.05895	0.08574	0.075	0.05523	0.103652257927621	0.971844806809083	0.710745675843831	0.506602511448154	0.052783528487054
chr1_10647397	0.0685248817215607	-0.0222202061656957	0.0516549134775088	-0.0249087971175886	-0.157256184402431	0.1442	0.05621	0.07808	0.06906	0.05386	0.638183111792236	0.693077587293207	0.509546332613602	0.718980030740869	0.00355138197159333
chr1_10647416	0.13500410850341	0.0412218332816842	0.000592457439339454	0.0355944536824114	-0.0393905599962507	0.1156	0.03873	0.06308	0.04871	0.03921	0.246038168683347	0.287537125690237	0.992521174448605	0.465466713990612	0.315459405192298
chr1_10647470	0.164484384595192	0.0322936368645218	0.099040722889468	0.0368807152070544	-0.14464923668112	0.1859	0.05932	0.1059	0.07736	0.06162	0.38464090431752	0.586827964004632	0.352386751586349	0.634564094251671	0.0191304671668291
chr1_10647516	0.322344251751549	0.114555884215226	0.000122331938644502	0.0270598831174601	-0.116280681539611	0.2027	0.06966	0.1155	0.098	0.07651	0.119413371660618	0.100900132748567	0.999160575653393	0.783475950100364	0.12968242698931
chr1_106543649	0.166744546240699	0.0135307741745116	0.219614015894781	-0.0074574863448091	0.0806898627443007	0.2405	0.102	0.1335	0.1178	0.08905	0.500963294637931	0.895013735426228	0.10303310771026	0.949873563499661	0.366781366368589
chr1_106543685	0.119148773750991	-0.00976131236974565	0.19487835489054	-0.0403447478352504	0.0173991698033161	0.1491	0.04781	0.07776	0.06767	0.05316	0.429418325512995	0.838404008475883	0.012469786151485	0.551955908574056	0.743792416698538
chr1_106543747	0.226441422031018	-0.0206768966750982	0.10018917555752	0.096383028737687	-0.0276636712962144	0.1837	0.05688	0.09152	0.07844	0.05819	0.225630090242161	0.716657663781809	0.275655845036069	0.220589357819315	0.635074287800485
chr1_106543754	0.0788639941455155	-0.041043307967416	0.0251643365934423	0.00662429043753436	0.0655625205100933	0.1899	0.05909	0.0965	0.08084	0.06082	0.683467991124754	0.488073582633568	0.795208356769099	0.934905132087377	0.281935875292466
chr1_106546353	0.659836382357045	-0.0290560209499745	0.0540859000592038	0.0630357635197863	-0.294465546106272	0.3821	0.1514	0.1921	0.1645	0.1447	0.110525582813894	0.849541632920682	0.782312300921413	0.705448510789572	0.0440526029906627
chr1_1065751	0.173265274317329	-0.0345147517768805	0.0456788241797489	-0.0272938080614879	-0.272733085626838	0.1976	0.06696	0.1045	0.0798	0.06724	0.390031908894704	0.607044757199614	0.663762293315256	0.733151079246334	5.18928578256972e-05
chr1_1065811	0.124743559553387	0.0319439422146863	-0.0532381842380993	-0.0899196266749945	-0.12645031695119	0.2127	0.06942	0.106	0.07889	0.06597	0.566606426585427	0.646202117807401	0.617485344991946	0.255848693104431	0.0557980436840343
chr1_10659462	0.0388261789555777	-0.154585984928518	0.115261989434745	0.0205767999685138	-0.0225744822811185	0.2674	0.08759	0.1271	0.1201	0.0904	0.88872987810739	0.0787307449406753	0.368383236880989	0.864939017536287	0.80359651213339
chr1_10659586	0.0587778145504108	-0.0386450352775771	0.246670313517968	0.03282387031595	-0.123400669959243	0.2945	0.1061	0.1681	0.1299	0.09864	0.848734152687111	0.717220313019143	0.148031122956101	0.802166138620363	0.213161312179679
chr1_10659592	0.116664005104382	-0.00501940589936351	0.0649927358542363	0.24658759922475	-0.0659679475267203	0.2261	0.08035	0.1366	0.0984	0.08946	0.615229899933441	0.950349977092588	0.637405960028023	0.0126380203195469	0.462677611570159
chr1_10659616	0.0700113569468083	-0.0717647249362394	0.113831778867739	0.106601632584262	-0.0528054733747014	0.253	0.08949	0.1336	0.1105	0.1007	0.788913433032035	0.424457116301145	0.398448115947922	0.337653046000665	0.601866331361288
chr1_10659656	0.303689817259937	-0.0144524340127382	0.308958280091619	-0.173831476810101	0.119014005398135	0.2697	0.1027	0.1479	0.1405	0.109	0.278230658692163	0.888675261880026	0.0388290822928316	0.220589469921966	0.277759600464702
chr1_1066	-0.402791814969514	-0.00832701206859877	0.195472396629045	0.0305518080958824	0.206863166988192	0.1711	0.058	0.08679	0.07499	0.05662	0.0203724796957626	0.886031548594984	0.0248486808192712	0.684548187261416	0.000264624818012593
chr1_106624824	-0.191256338761211	-0.139249882416907	-0.0733829990826036	0.0927021095901436	-0.296355488320645	0.4565	0.1574	0.1887	0.1873	0.128	0.70932658304597	0.382303305415364	0.702535039511469	0.626839459357192	0.0216626100491903
chr1_106775144	0.111999913802598	0.0642688278522508	0.0586918206054482	-0.0476889509232966	0.0114976136496554	0.1118	0.04115	0.05864	0.052	0.03914	0.319489422772748	0.118642826553654	0.317716520343721	0.359743236035738	0.769116305767162
chr1_106775219	0.0313581117045714	0.0337080360581351	-0.0135219111795297	0.0231730945989347	-0.00782990535437123	0.1182	0.03775	0.06196	0.05218	0.03732	0.792213567306946	0.372236633239941	0.827571832906832	0.657408335114805	0.833934310708686
chr1_106775221	-0.0955941679424932	0.00609359134044682	-0.0412945973138507	0.0194833255991682	-0.00322842900545863	0.1539	0.05218	0.07852	0.06921	0.04797	0.539384085305582	0.907160300979728	0.600078170436795	0.778836775178716	0.946403759412358
chr1_106775268	NA	NA	NA	NA	NA	NA	NA	NA	NA	NA	NA	NA	NA	NA	NA
chr1_10681100	-0.0988334088204096	0.0237553408367617	0.126728051772084	0.167832610280765	-0.0667506837492097	0.2748	0.09521	0.1692	0.1276	0.09327	0.729485854372809	0.803847187424552	0.460402211356361	0.192045808438364	0.476123138333638
chr1_10681129	-0.0905290450982169	0.119606430335452	0.197409561770165	-0.0141063096340672	-0.0510989555023807	0.2855	0.09618	0.1593	0.1374	0.1027	0.76121032393021	0.215788972036251	0.221176128630761	0.919000923735081	0.620653297109143
chr1_10681174	0.414857283037887	0.205554499799152	-0.0372817261993559	-0.115218060063329	-0.0375259779255664	0.4077	0.1315	0.2007	0.1697	0.1138	0.352813464240759	0.121242850281565	0.855599361582822	0.503429281892279	0.743205369703996
chr1_10684861	0.166366674158112	0.0784954000106044	0.234455557755041	0.0457388130817778	0.0512794309186644	0.3516	0.1109	0.1807	0.1394	0.1134	0.657795735354346	0.481783211587793	0.201910897407922	0.745250424329392	0.653227796995408
chr1_106933	0.163290057080374	0.0361996951360247	-0.15220495804051	-0.0370857403155803	0.00161915639417532	0.2069	0.07611	0.1176	0.09372	0.0752	0.440028546840016	0.635326065840702	0.19869479290331	0.693606004275636	0.982870440576423
chr1_10695372	0.00308362760046388	0.0179236248605324	0.120895058085982	0.101081698855238	-0.0239206858563441	0.1627	0.05958	0.1035	0.07586	0.05436	0.985080182770944	0.763949483460619	0.245318733493622	0.183967641615444	0.660377953220145
chr1_10695384	-0.00602735866857992	-0.0534108099997876	-0.0485437011052953	0.124822976047813	-0.0237837371965035	0.1899	0.0787	0.1068	0.08599	0.07774	0.975140270628105	0.498686164651967	0.651319866414177	0.148114938567067	0.760355770559436
chr1_10695533	-0.191167020206663	-0.153833078709544	-0.0460474759755308	0.0931795151135226	-0.291566891405901	0.2481	0.09309	0.1316	0.119	0.09916	0.455405777709591	0.0998988552892972	0.728695239796449	0.436889084587248	0.00343487366797313
chr1_10696014	0.412159795776245	0.271185311437592	0.0473236211395184	-0.0638096356472986	-0.275103504875026	0.6064	0.1985	0.2614	0.2385	0.1561	0.588882182284242	0.180574831300194	0.861280420251722	0.794998809794029	0.0817274023406486
chr1_10696047	-0.629749719593709	0.180311277436837	0.0240221414079202	-0.0572440084181146	-0.198622505535978	0.4481	0.151	0.2022	0.1885	0.1369	0.208976658553066	0.237832248941411	0.907375254217317	0.765521751888803	0.150661651580766
chr1_106966738	-0.0861664282303874	0.0175774808576102	-0.161227105056138	0.0202081898236103	0.0208834632829928	0.2074	0.07447	0.1035	0.1015	0.07371	0.684429292073656	0.813914599091377	0.12128947619931	0.842992451417402	0.777522917013513
chr1_106966770	-0.0363284526399598	-0.064167267523256	0.0235714272997719	-0.00552026044937107	0.0502322767538427	0.246	0.08064	0.1305	0.1112	0.08837	0.886180792800359	0.427699988729852	0.857875416850508	0.960652527743037	0.57125275381755
chr1_10698527	-0.114171874771118	-0.026762435119896	-0.0707178287258873	0.213527536549448	-0.0913713628476222	0.1586	0.05877	0.1042	0.06937	0.05245	0.477231970838411	0.649405169634853	0.49968877313337	0.00213571115423827	0.0819173036960217
chr1_10698777	-0.0363800463385589	0.00880368790884318	0.410285399082328	-0.00226029784837561	0.105750654128354	0.2187	0.08234	0.1135	0.09707	0.06528	0.871053939810595	0.915141494952753	0.000328792591204219	0.981510462842502	0.105986364280217
chr1_10698875	0.353133764356236	0.00258839004429132	-0.101898712679596	0.357795860063093	-0.0710038461709635	0.3857	0.1476	0.1976	0.1808	0.1426	0.398265349649324	0.986161830664531	0.613197930667892	0.0516132010449811	0.622129454362376
chr1_10700018	0.0335804345935719	0.0345548187631201	0.0479510089979598	-0.102194587764021	-0.0582584586652408	0.1092	0.03983	0.06144	0.05369	0.04111	0.75985275955802	0.386013704841572	0.435992572685816	0.0573447248594527	0.15679367686159
chr1_10700057	0.395413498394805	0.0502604554609539	0.0819862734663035	0.0390721905797671	-0.141718381805206	0.1929	0.05992	0.0874	0.07541	0.06048	0.0442898174267297	0.402432113006493	0.350062339102635	0.605397168627159	0.0193386568476055
chr1_10700097	0.297838150582046	-0.108284921705767	0.102781339288429	-0.142889594716837	-0.203546846831881	0.2714	0.0904	0.1279	0.118	0.08431	0.290865734362744	0.232893837616894	0.425446929920758	0.229181974297562	0.0161427892297616
chr1_10700115	0.0976388054697633	-0.0386467200944917	-0.0313167067702927	0.0247473033229314	-0.0220637485354562	0.1056	0.03831	0.05557	0.05215	0.03911	0.357865413351544	0.31343103406523	0.573650496497903	0.635574723366415	0.572948557033919
chr1_10701046	-0.100926981140443	0.0997186340867621	-0.0129777502591479	0.0965162170223978	0.0435738477704111	0.1763	0.06162	0.1067	0.08432	0.05942	0.573090368771259	0.106265588314331	0.903743268198493	0.254050714244219	0.464154024139287
chr1_10701079	-0.299622689798746	-0.107514483981167	0.0224997779627175	0.240423013699469	-0.0654218845694883	0.1978	0.0756	0.1095	0.09173	0.07229	0.137584187552753	0.156167588304148	0.838164511662643	0.00905593341518274	0.366725268499443
chr1_10704964	0.416736365702343	0.0747310761244105	0.0191955418855385	0.0412355023920905	-0.130452860527444	0.1992	0.06656	0.1131	0.07716	0.0651	0.0403524340409636	0.262597550158324	0.866085436772713	0.594156602029873	0.0455398605661149
chr1_107065422	-0.0606357813725573	-0.00661190879900823	0.0236983019381957	0.0126277301732828	0.258975710722834	0.1416	0.05057	0.08674	0.06148	0.05108	0.671635794869117	0.896107277277136	0.785482826352501	0.837566501788659	4.1187988730762e-07
chr1_107065571	0.172422801220962	-0.127640971334098	0.0994367501096445	0.193794025145013	0.135078469544287	0.2411	0.08117	0.1392	0.1088	0.08511	0.487648456245602	0.117038685615235	0.479324263202116	0.0766236967910447	0.113798980695088
chr1_107065576	0.0730176087572971	-0.112859608547481	0.042824928768545	0.103055436065135	0.136801222998025	0.2232	0.08204	0.1208	0.1012	0.07653	0.749812232790161	0.170366129225805	0.724902108420136	0.311009378265638	0.0746990359642294
chr1_10709212	0.039024380324005	-0.0298557481202329	0.0551478212601772	0.0489307733326092	-0.0624160556907709	0.1285	0.05037	0.0771	0.05551	0.04494	0.763281873985429	0.553866408645636	0.475754536807314	0.37879560049838	0.165297854157545
chr1_10709232	-0.125031874902319	-0.111708413169825	-0.146760852582172	-0.0293751843708791	-0.0986521533332835	0.2405	0.0738	0.1185	0.09136	0.06991	0.613822921613701	0.131161743469299	0.218786285287098	0.748826154365487	0.159226386551686
chr1_10709287	0.0690263056568004	-0.0571953824897266	0.169031556296543	-0.0134958462159971	-0.0022572633359967	0.1958	0.0655	0.1149	0.08856	0.06743	0.729559884729353	0.383570291370351	0.14391235828143	0.879349928572139	0.973356037517266
chr1_10709291	-0.14522392805106	-0.0387047139760006	0.0701275634247432	0.0246106791164876	0.038169011673794	0.1151	0.04089	0.0704	0.05359	0.03932	0.210084137676712	0.344268303738306	0.320389101688604	0.646535641396046	0.332057972147394
chr1_10709334	0.12822931091194	-0.0632467417164803	-0.0493547053933716	-0.0297991576360483	-0.082428562413417	0.1258	0.03911	0.06896	0.05154	0.041	0.311914443413546	0.106113152622908	0.475229216315446	0.56366460268668	0.0445623539408319
chr1_10709336	0.0387775872019345	0.14695781384637	-0.165556686786541	0.0764444398006447	-0.001484016336637	0.2055	0.07181	0.1059	0.09038	0.06876	0.853486822007605	0.0412311659272897	0.120055798334486	0.399592153876969	0.982821698285352
chr1_107113219	0.393211728646862	0.00324370724942365	0.116363179977968	0.146885014300445	0.0188924702594485	0.2158	0.06259	0.09098	0.08982	0.06607	0.0752105089449222	0.958749349055545	0.202772237713034	0.103373068803412	0.7753978596191
chr1_107113333	0.41410284929325	-0.0122889783153364	-0.0631069673437974	0.142862345276851	-0.136316564700237	0.1458	0.04856	0.07521	0.06809	0.04819	0.00495628498569312	0.800446438432813	0.40276104306103	0.0363250150720829	0.00472150058311271
chr1_10712061	0.263261173703215	-0.00265096877121903	0.0913798053119402	-0.137308234779486	0.0530605752983149	0.1717	0.07259	0.1082	0.08133	0.06872	0.130917810168792	0.970944749963152	0.401139915687007	0.0924346750471672	0.441120891594358
chr1_10712128	0.295650115058462	-0.108718739393838	-0.0514288084276886	0.0580876914737242	0.00681476219525483	0.1816	0.07544	0.107	0.08973	0.06827	0.109385959794416	0.150711785465598	0.632732978166609	0.519089529093329	0.920671539812788
chr1_10712130	0.0864156742815422	-0.0249519959730698	-0.035564919629922	-0.00261273585635721	-0.0262774902271402	0.1696	0.06072	0.09848	0.0751	0.06091	0.615565623576264	0.681676014054799	0.719308576852798	0.972325464287763	0.66674904700187
chr1_10712168	-0.209617858525639	0.0355875708815556	0.121357768937723	0.0187633364284742	0.0128130731807001	0.198	0.07819	0.1096	0.1091	0.08052	0.299402104747625	0.65000963876644	0.271067121254589	0.864258115671699	0.873974272411072
chr1_10712177	-0.0244241796807874	0.0838013403254662	0.20113147947527	-0.0514984901956195	-0.224460017973478	0.2257	0.08471	0.1287	0.1087	0.07784	0.916040208924306	0.324271762919159	0.121190414448768	0.637669371809888	0.00404208763463532
chr1_10712215	-0.0168632143467731	0.000842668234467743	-0.0146534550602398	0.0602840467512884	-0.056596246455052	0.2196	0.07443	0.1149	0.1001	0.07356	0.940281438873699	0.990991901283189	0.899187654212594	0.549030577114338	0.44290052179193
chr1_10712223	-0.0826084686752548	0.0453962260039739	-0.0819423993695576	-0.00589043781616988	-0.0674183549297654	0.2164	0.07658	0.1251	0.1054	0.07971	0.70937598951926	0.554484222841485	0.515776537937426	0.955680210536673	0.399170167245219
chr1_10712245	-0.0334330882615091	0.148936424544092	-0.370566727504319	0.00651562361618823	-0.11820671120578	0.3071	0.1305	0.1969	0.1383	0.1129	0.917481749655757	0.257838204070679	0.0650140069805547	0.962784597288741	0.298196144359654
chr1_10714542	0.526894010501444	-0.0160853950805495	0.0131167254643025	0.0637507887587293	-0.160383729247804	0.2305	0.07701	0.1426	0.09868	0.07423	0.0261268578803484	0.83503078804993	0.927458724883617	0.520300411662966	0.0311875613363128
chr1_10714571	0.28806660353119	-0.132964291906129	-0.166700520573756	-0.111407948670426	-0.239523782948654	0.3835	0.1246	0.1913	0.153	0.1142	0.48785837148128	0.289684920198985	0.392376578585651	0.471781566675276	0.0371888784790344
chr1_10714582	-0.0822795459990686	-0.0102098449787694	0.0224616416188237	0.0504950833198763	-0.229377203526788	0.2315	0.08271	0.1418	0.1139	0.08025	0.72951992560144	0.902092425153835	0.875400060126288	0.65961619366275	0.00438480199433122
chr1_10714602	0.132684894958898	0.0419158922918563	0.118801624985204	0.0159149403278549	-0.236882418560099	0.2851	0.1008	0.1508	0.1215	0.09376	0.655537510959555	0.679083345711231	0.436097520834916	0.896553185805736	0.011891536476779
chr1_10714632	-0.0632370666335142	0.089779477974113	-0.151649247821772	-0.260801769434713	-0.11001433810326	0.2385	0.09014	0.1418	0.1108	0.08058	0.796797822531967	0.32122396204858	0.289758204744987	0.0193192121267762	0.173563865103211
chr1_10717877	0.107740859803136	0.0122869926564409	0.0095857037641256	0.0943284471062087	-0.0635891832729719	0.1474	0.05487	0.08466	0.06895	0.05871	0.469705716223511	0.823074940267411	0.910173740337543	0.172311375540788	0.279591152165468
chr1_10717958	0.0744061951030459	-0.0390947562692606	0.0283711743139882	-0.0217495383617228	0.0307138964546827	0.2902	0.103	0.1247	0.1321	0.08538	0.806175754958566	0.705770864093582	0.821403989239411	0.870359690804607	0.720030395034366
chr1_10717967	0.390811259639258	-0.040010554392874	0.100440107963175	0.216956682661503	0.165865444800112	0.164	0.05927	0.08813	0.08194	0.06334	0.0187365971451637	0.500394605126839	0.256271958163455	0.00831885413924016	0.00896478377921173
chr1_10717997	-0.407495223661405	-0.029503817615254	-0.124632400657684	0.0940857830593149	-0.0644521327539541	0.2318	0.08513	0.1368	0.1089	0.08914	0.0872511428280409	0.729857143197401	0.366796396238104	0.39043613464881	0.471423082116374
chr1_10718018	-0.141055525524817	-0.00410392339414914	-0.0620275105233259	0.0228639090922238	0.0231412277938202	0.1346	0.04663	0.07485	0.06058	0.04705	0.299072521194109	0.929944527339738	0.408596382275022	0.706379018969461	0.623215261248977
chr1_10718026	0.0928035863255454	-0.0102139465609419	0.0503962773809159	0.149725019923844	-0.0702474741075121	0.1473	0.04842	0.07922	0.06461	0.05302	0.533180259064943	0.833123433438394	0.525978595331106	0.0207488179037099	0.185815260081871
chr1_10718055	-0.0563499454835258	-0.0413315026233105	-0.045839819870331	0.0353681046091629	0.0138936795736699	0.1513	0.05194	0.07813	0.06686	0.05607	0.712760681867948	0.426799283161509	0.558602403552145	0.59763550183904	0.804597230649586
chr1_10718102	-0.013844958025021	-0.00571184539767546	0.0628535355158947	0.0548200563527962	0.0462934499688867	0.1689	0.05744	0.09039	0.07876	0.05942	0.93560604545139	0.920919113120921	0.488615286899785	0.487759259735186	0.436738759888528
chr1_10718166	-0.218380098694996	-0.0776850480780902	0.0428038174040158	0.240734105798934	-0.0794442285650861	0.2512	0.08752	0.1539	0.1104	0.09808	0.400083522155657	0.376577354771641	0.783459159306031	0.0302170701747919	0.420191640905035
chr1_10718176	0.0282980786873214	0.0264192030436209	0.112187223571775	0.0809471258488746	0.0193001224309659	0.215	0.07515	0.1297	0.1035	0.08211	0.897720904824097	0.725919349349542	0.391075516326097	0.436629417704075	0.814784436521232
chr1_10718202	-0.301902476097228	-0.189234974250245	0.0133580037997477	0.0879001529718238	0.136796691681833	0.2574	0.1037	0.179	0.1183	0.09736	0.257058227662017	0.0695250403855496	0.941471548693915	0.460629985992536	0.16199736642172
chr1_10718219	-0.177427059672688	-0.200706943254168	-0.0817924564502779	-0.100594404023628	0.0401562938061412	0.3579	0.1224	0.2341	0.1768	0.1417	0.643431306335556	0.103645169872085	0.734095715270955	0.575472801640225	0.779070903517488
chr1_10718221	-0.441535661029059	-0.0561604427432157	-0.463812618613957	0.107427920815144	0.16477153059254	0.3508	0.1034	0.2103	0.1231	0.1148	0.238530954592662	0.589040876146837	0.0310712171413382	0.386462305412195	0.153925265549372
chr1_10718251	-0.306896478414042	-0.0339445025384369	0.0542840599143645	0.0529545437710541	-0.0507738660563466	0.2665	0.09155	0.1532	0.1086	0.08581	0.267027255779349	0.711964881623072	0.726224817541133	0.627870053900462	0.555513465361721
chr1_10718346	-0.356239814256936	-0.138452502066922	-0.0123013653220627	0.0428425404362624	-0.0139837047516568	0.2041	0.06865	0.1072	0.09199	0.0726	0.0875107909880765	0.0442167651041353	0.909166224380326	0.642822799148842	0.84766016679245
chr1_10718349	0.251627489132332	-0.0571108813150622	0.0432007342577578	0.0607648404236244	0.136103143933056	0.246	0.08273	0.1327	0.1305	0.08146	0.321469401192606	0.491476644172244	0.74694306980959	0.644333028756569	0.0958639779296397
chr1_10718354	0.0497811319740968	-0.17157666552529	0.11123988289849	-0.15633643271832	0.092261669869167	0.2237	0.08626	0.1419	0.1169	0.09086	0.828289584106206	0.0475184114766551	0.437749625453911	0.18411780299357	0.311908004170618
chr1_10718361	-0.30890322557567	0.00849888148118439	0.245628650411874	-0.0585294482218405	0.174544129534684	0.2681	0.09634	0.1459	0.1176	0.09096	0.266993216432421	0.930029889118871	0.0958078348154812	0.621132544022116	0.0560102253023669
chr1_10718370	-0.677677230856633	0.030365313702158	-0.0630051352789665	-0.116238848815503	0.107697032913278	0.297	0.1211	0.1702	0.1535	0.1179	0.0293477486813467	0.803437851157442	0.715274296376356	0.454290180442516	0.364359268359525
chr1_10718372	-0.159570072938654	0.0677786902584243	0.00716947073547537	-0.367240900496784	0.0859399054507436	0.261	0.1058	0.1668	0.1498	0.08629	0.555064321413397	0.524102202347004	0.966195543118308	0.0153557216809747	0.321086312196691
chr1_10718377	-0.661823014742	0.140529065860941	-0.0140819878769982	-0.234205392019095	0.0441523588483673	0.3004	0.09352	0.1581	0.134	0.1056	0.0356073150960743	0.134633417149738	0.929916490658632	0.0832666914863981	0.677577084820823
chr1_107224689	0.0363269792337359	-0.0401157681996684	0.0229861531183955	0.0469914135415966	-0.11050318365107	0.1975	0.06805	0.08502	0.08398	0.05238	0.856908340504703	0.556439812505984	0.787635118642718	0.577132475951744	0.035139383614654
chr1_107242595	-0.1482443995844	-0.057542369282863	0.20544834575208	-0.113847321185155	-0.21171645521396	0.1502	0.05312	0.07795	0.08102	0.04939	0.329171832497953	0.279375617231938	0.00859837210906045	0.161346892773082	1.85725844691342e-05
chr1_10725240	0.0289730502344403	-0.0562296078629599	-0.0201315851734951	0.0353540107075718	-0.0181139302606247	0.1194	0.03992	0.06366	0.05424	0.04328	0.809617537938939	0.159298580883307	0.752310249609395	0.515144950379745	0.675847159994324
chr1_10725275	0.136118125710379	-0.0662269945071177	0.0181851299835254	0.021655202995762	-0.120658878740274	0.1305	0.04379	0.06842	0.05893	0.04632	0.301074961164472	0.130807205360284	0.79088319186933	0.713742323401604	0.00926542599356717
chr1_10725339	0.129011613327245	0.00720744894799326	0.0229115431646517	0.0436705504408373	-0.0605875107858594	0.1185	0.04156	0.06321	0.05254	0.04404	0.279681707366331	0.862436923010968	0.717544673121608	0.406516900568608	0.169316473180254
chr1_10725709	0.32595198297275	-4.17243748978564e-05	0.0908233391643572	0.0869886051313809	-0.0638145428362822	0.2642	0.09345	0.1459	0.1164	0.1005	0.234087707722804	0.999645312465074	0.53799825269879	0.457939039539342	0.527546488214993
chr1_107265752	0.46287811277719	-0.00258048521342773	-0.140620115880694	-0.0603253307778154	-0.23809113300645	0.1998	0.07229	0.1106	0.08197	0.06452	0.0232078980032105	0.971598994449341	0.206363076187743	0.463273396343328	0.0002309557654816
chr1_107275325	0.284792030232837	0.00509280524180344	0.121789776389111	0.0462255311537392	0.129488324829687	0.1767	0.06979	0.1106	0.07435	0.06141	0.112656454784939	0.941968971242898	0.273771830074764	0.535252575637976	0.0353255092199437
chr1_107275340	-0.165644309713099	0.0512012652794054	0.144078368372642	-0.037109481093127	0.111748187214055	0.1638	0.0595	0.09781	0.06758	0.06333	0.318472869080131	0.390340031225286	0.142653668341624	0.583785345902945	0.0782391019808909
chr1_107275344	-0.0488470083505708	0.00726494059808587	0.0882523496261464	0.0650951114761411	0.0864285447575437	0.145	0.05106	0.08921	0.06501	0.05677	0.738895990407996	0.887003522394491	0.324466492739003	0.317702151152767	0.128516465462113
chr1_107275349	-0.133777495182673	-0.00870715568820597	0.163309076848856	-0.00947018459075434	0.127496121117242	0.1658	0.05885	0.1023	0.07494	0.06238	0.426210374347452	0.882580607635505	0.112286580279306	0.899720148603812	0.0413621125303713
chr1_107275393	-0.191226789011866	-0.0719293015620796	0.15806552357746	-0.259279599674726	0.0127351344418101	0.2423	0.08818	0.1274	0.1072	0.07681	0.443856340549646	0.416486216026384	0.218475224885286	0.0161850631817452	0.868699470298658
chr1_10736409	0.0141984817318195	0.129880621154784	0.162477083463886	0.225733227874556	0.139980409301077	0.3899	0.1382	0.1918	0.1675	0.1554	0.97324902380607	0.351965374082072	0.405753531322826	0.183972905292734	0.373556161732863
chr1_10736429	0.095787676511267	0.0256771335177693	-0.028430119274504	0.0512514133516757	-0.0963308081022206	0.1999	0.07308	0.123	0.09385	0.0763	0.638707719064732	0.726025763830764	0.818570420164026	0.586655541186686	0.208085748755644
chr1_10736453	0.136080251257393	-0.00656422703817746	-0.120439224998206	0.161127241297473	-0.205435342086204	0.2313	0.07925	0.1452	0.1301	0.08645	0.56706866895742	0.934194373896419	0.411828121657446	0.219461392133259	0.0179110398907987
chr1_107368925	-0.0832493941653798	-0.0627497163559037	0.0260079403029864	0.0735939707989737	0.0100090869484312	0.1863	0.07138	0.1015	0.08518	0.07074	0.660637270069153	0.380567348157816	0.798790646799001	0.389325213078559	0.887761930112826
chr1_107368933	0.155284297063822	-0.0312368856347935	-0.00953734829438028	0.0728283349942031	0.0479940015691207	0.1432	0.05274	0.08214	0.07579	0.05083	0.283176185996245	0.554214634441439	0.907875623573681	0.33798261706931	0.345688241976272
chr1_107368935	-0.0960878697543384	0.0310594556122112	0.0668429736024845	0.0491103538809656	0.115790268141711	0.1781	0.06456	0.104	0.08566	0.06507	0.595494440998028	0.631162849877083	0.522669665981173	0.567857327271484	0.0757821872288817
chr1_107368961	-0.0351454567207374	0.00198624814442871	-0.0390066820815971	0.0921125923120331	-0.0255784417343651	0.2028	0.07183	0.1117	0.09039	0.07618	0.865246149928002	0.977996622006889	0.728573312456032	0.310160284088632	0.737785379396701
chr1_107368979	-0.558754204811069	-0.0238262101722388	-0.0726371397598391	0.13201691866322	0.0976582878597181	0.2664	0.09526	0.1542	0.1205	0.09644	0.043214579591398	0.803376057816988	0.641627879725279	0.276774829410389	0.313496462595438
chr1_1073855	0.213248912508316	0.138525298752967	0.050800749762132	-0.0390314596000037	0.319442831510711	0.2603	0.09013	0.1531	0.121	0.08922	0.428942980754788	0.125844895160709	0.742985522724154	0.748813739818936	0.000362310958290313
chr1_10738666	0.302688350481248	0.0245453327323889	0.142412075203628	0.143091932103052	-0.114157614144658	0.31	0.122	0.1819	0.1446	0.1007	0.353245483429205	0.841724307297923	0.44138723103962	0.327495711051714	0.259371372186709
chr1_10738875	0.0740070033142226	-0.098856935029576	0.0480593614601576	0.0416176529875054	-0.0428814044118672	0.1951	0.0709	0.1257	0.08457	0.06681	0.709863705015916	0.164284224346556	0.704464160580432	0.623889096383372	0.521907999086086
chr1_1074006	0.0575647250709547	0.000313145116824148	0.0332120506506667	0.0130026615998125	0.0714040505737902	0.1404	0.05195	0.08537	0.06942	0.05077	0.684783742036693	0.995197020857333	0.698300000442772	0.851776368387822	0.160137772399427
chr1_1074008	0.240268025299658	-0.0277820255995307	0.0359089134376629	-0.081921688606743	0.202678052452354	0.1628	0.0606	0.09424	0.07089	0.05784	0.145348762295012	0.647235030756598	0.704434615765786	0.249029591108897	0.000468323066760812
chr1_1074024	-0.133471642941548	-0.0797832662902192	0.0352071434170502	-0.075624412239466	0.0262654011114215	0.1333	0.0529	0.07483	0.05685	0.0499	0.321025900636561	0.132047012050326	0.638943903298461	0.184147268479388	0.599093179873627
chr1_1074037	-0.0992867731658445	0.0123225029360874	0.0315332408271522	-0.02180485347678	0.0816977602840302	0.1746	0.05873	0.08414	0.07567	0.0528	0.575535407235681	0.834093845680748	0.708819396640066	0.773858884843276	0.122310531796946
chr1_1074082	-0.164562127197191	0.0752382453257955	0.0755207651855206	0.037466635178309	0.0501111223622663	0.1512	0.05261	0.07811	0.06256	0.06012	0.281989412098409	0.153253726277315	0.335097340544056	0.550028031495623	0.405402943247654
chr1_1074124	-0.211835216083358	0.0461733207393129	-0.0245054057879463	0.10233374502018	-0.0760481713128927	0.1587	0.05168	0.07703	0.07222	0.06048	0.187537406826528	0.372257504832016	0.751104864379398	0.157575683015532	0.209439398307012
chr1_1074129	-0.269843094817409	-0.0180212522540739	0.0796741389230797	0.0855432414798695	-0.0460751757725494	0.1627	0.0583	0.0913	0.0767	0.06166	0.101749068922645	0.757635998670777	0.384837098847069	0.266133387830122	0.455773772979362
chr1_10741610	-0.165432909611016	0.0806683660856491	-0.185061018403576	-0.158270660711553	-0.0466529139955224	0.2796	0.114	0.1749	0.1299	0.09853	0.569981349861232	0.48205318664513	0.297510498222659	0.227016322450927	0.637508291435578
chr1_10741646	0.390308636554355	-0.00283397324504323	0.00460429888810759	-0.0188861264193075	-0.144869159997528	0.1387	0.04591	0.077	0.06753	0.05048	0.00532231189176635	0.95083056868748	0.952459435588689	0.780220459920647	0.00415465853705155
chr1_10741702	0.206475975213474	-0.0866225856509485	-0.0564767616324515	-0.0289203615871494	-0.234175113005644	0.2085	0.07464	0.1281	0.1002	0.07663	0.332780660815475	0.247149354903515	0.661931529144014	0.773979247984477	0.00231188548584815
chr1_10741711	0.369291518724881	0.00544828983216473	-0.000833334142493807	0.0842385764899896	-0.0871303762800976	0.2126	0.08492	0.1064	0.1121	0.08573	0.0896370406594286	0.949029023485869	0.993786434468252	0.455230963189557	0.311254606111731
chr1_107448017	0.126674597950141	0.0826514655730553	0.255220145008691	0.0142772445091844	-0.024878617885961	0.1921	0.06704	0.09937	0.09062	0.06296	0.517542232949521	0.21866178448818	0.0105983520097128	0.875321716887331	0.69331111620107
chr1_107448085	0.0572694761723306	-0.338845610693509	0.375138267489469	0.349175096299331	-0.00584058421987898	0.4683	0.1992	0.2106	0.2325	0.1376	0.913953067485985	0.0955260275071903	0.0816251779313993	0.144105240124843	0.966464934510991
chr1_107448136	-0.11417975471467	-0.042026771083583	0.178117234797513	0.145717733154815	0.00916859218334783	0.3101	0.1151	0.1838	0.1486	0.1438	0.726299629485087	0.71682453813981	0.340806871109314	0.332187778313482	0.949689527336942
chr1_10745591	0.207205059722289	-0.029936573741097	-0.0427416499437763	-0.0142185562393047	-0.101793230138712	0.2427	0.07232	0.1206	0.1056	0.07634	0.407543766396275	0.679707678902904	0.72497204896196	0.893487522129847	0.183673773375714
chr1_10745617	-0.758754308255075	-0.182313523263717	0.0293928871894993	0.42273360282671	-0.0747349242758189	0.4806	0.1801	0.2877	0.2319	0.1702	0.16621097934644	0.319377530352029	0.922054914470993	0.0761922514571625	0.665237138429255
chr1_10745706	-0.0770995071311499	-0.191321432815939	0.0540790680423328	0.0893143891869313	-0.18977966368493	0.3277	0.1148	0.1676	0.1361	0.1096	0.824093408179676	0.0978140508400966	0.750406531159192	0.515605238235025	0.0852263424009225
chr1_10747894	-0.0860230832823626	-0.0132912601103231	0.0610916157381065	0.0602317113330448	-0.236989622138515	0.1887	0.06789	0.1064	0.0866	0.07085	0.6543824604761	0.845138752468275	0.56806065471052	0.488370203548003	0.000848273432901725
chr1_107479786	0.154514246979231	-0.0548659607717862	-0.167640377861412	-0.123287877527785	-0.00752872443189504	0.2442	0.09603	0.1255	0.1061	0.09272	0.539492700135627	0.569558804578958	0.185098618435726	0.247911096887924	0.935562270111461
chr1_107479822	-0.0611350953147082	-0.0859559588762526	-0.0483101509600741	0.104803119794872	-0.134267833391169	0.3823	0.1297	0.2085	0.1606	0.1241	0.882526977403151	0.511096576563858	0.820726183270603	0.519509497498337	0.283015926533601
chr1_107482024	0.116076676546258	-0.0367211955105872	-0.0764163097235595	-0.000887051280938546	-0.00557053890366453	0.347	0.1214	0.1829	0.1477	0.1068	0.753726207268592	0.763991222823763	0.681251417556636	0.995260678456799	0.958640020385487
chr1_1074870	0.390664430519855	0.0227654439800504	0.0869710815597696	-0.0420226633838157	-0.166783752022045	0.2538	0.07993	0.1382	0.1227	0.09432	0.136524106601851	0.776482428966271	0.533104147745912	0.733935506837596	0.0783412836174132
chr1_107490784	0.488223749203881	0.139687707611108	0.10901976057978	-0.21183089781114	-0.0445172822572445	0.2972	0.1032	0.1327	0.1235	0.09797	0.116760346573898	0.1781942200365	0.415481711725951	0.0887367883346366	0.651116879007541
chr1_1074925	0.0763352761872551	0.0217336625013207	0.107301480260998	-0.0260815207251639	-0.219500895094131	0.1477	0.04969	0.07487	0.06539	0.04777	0.609240377075236	0.662223956760015	0.152961673975993	0.690624767721034	4.43868575528139e-06
chr1_1074943	0.154664442096738	-0.0340936263968201	-0.0170498951375703	-0.0656101597155515	-0.172443787815374	0.121	0.03966	0.05927	0.04784	0.04465	0.204502834309063	0.390356337933134	0.773990483861184	0.170724509706998	0.000114191907943151
chr1_1074984	0.404321288994879	0.10582129161352	0.182849556897637	-0.250228611724652	-0.190354529764471	0.2752	0.09824	0.1432	0.1253	0.09323	0.157814305738518	0.283737736567765	0.206329632667276	0.0475579581169001	0.0420645863040375
chr1_107513789	-0.0916724301339686	-0.00405521523356662	0.081716076319217	-0.0256331967508824	-0.0326640620383032	0.155	0.05019	0.07947	0.06345	0.05073	0.559027084090834	0.935684159183831	0.305357965991839	0.686818416230754	0.520190666164879
chr1_107513811	-0.0048669950282243	-0.0263955474069719	0.0399153710648459	-0.0579690743777346	-0.0688021775032458	0.1274	0.04154	0.06239	0.05558	0.04214	0.969774447847775	0.525509058128815	0.523131620034827	0.297702830812538	0.10283664492446
chr1_107513839	0.0712806815064599	0.00259362786290952	0.0979853447075474	-0.0402916367239293	0.0274821009186885	0.1086	0.0374	0.05301	0.04769	0.03914	0.514092960271936	0.944750968403364	0.0649165446299479	0.398722929522806	0.482921983399078
chr1_107513864	0.108448674179451	0.0356989607462786	0.0504032007404786	-0.094248428692524	0.0707019561509767	0.1195	0.04064	0.05862	0.05532	0.04636	0.367579186492304	0.380110014756861	0.390698767954206	0.088926750075763	0.127652658300483
chr1_107527715	0.359852670009654	0.0264564462273767	0.0734514843277308	-0.078268199008362	-0.177699636572088	0.2413	0.08617	0.1504	0.1089	0.08552	0.147829465384164	0.75969282881188	0.629224198463983	0.474954013696622	0.038428013542965
chr1_107527775	NA	NA	NA	NA	NA	NA	NA	NA	NA	NA	NA	NA	NA	NA	NA
chr1_107543340	0.375095189250857	-0.0565379216601189	0.026738246204189	-0.0759507114452261	-0.293204272408585	0.3314	0.1173	0.198	0.1492	0.1124	0.28557020835709	0.63217570051672	0.89469314856775	0.614714552714868	0.00954063261530624
chr1_10755380	-0.0593170256943393	0.00237882998496526	0.0432892369812961	0.0457351206890963	-0.00224277049484926	0.1209	0.04506	0.07277	0.05633	0.04612	0.626237129730167	0.957939963316001	0.552980165708968	0.417581091826095	0.961256179557549
chr1_10755416	0.129425735343708	-0.0390223188182568	-0.0143376002040609	0.0515368105968612	-0.111727124966545	0.1603	0.05365	0.08663	0.0746	0.05411	0.425476589095124	0.467653463465946	0.869037122779881	0.490875525830016	0.039227758742005
chr1_10755479	0.213497428935194	-0.00272569726906235	-0.0528438696202883	-0.00436410312323588	-0.0655073224615998	0.1103	0.03683	0.06057	0.05044	0.04232	0.0543801119705326	0.941044347826956	0.383840917794636	0.931140062441012	0.12197955522321
chr1_107556803	0.153003512247911	-0.0363251808001423	0.0435834668737042	0.138924764904496	-0.115230963515893	0.1227	0.04236	0.07319	0.06146	0.04477	0.215882954217022	0.391574637053799	0.552587811873956	0.0240620992322923	0.0101328478743493
chr1_107556814	-0.0384418913618625	-0.0209518051703098	-0.0533784979397861	0.160619071766129	-0.123901650138954	0.197	0.07305	0.105	0.08347	0.06363	0.848280760862344	0.774841133634073	0.613168019175923	0.0551670927580978	0.051982973806173
chr1_107577968	0.0999769552783115	0.00555419901093305	0.241813294105062	0.0905376042271008	-0.22658215263691	0.3231	0.1148	0.1809	0.1349	0.1088	0.769649017766542	0.961667104888473	0.188620957377216	0.506043287566347	0.0384342009442514
chr1_107582872	-0.0775808266494924	-0.0511491382150544	-0.11939502188662	-0.0867902050925592	-0.179176147153909	0.1799	0.05918	0.09129	0.08316	0.06143	0.671413848095441	0.388256856391173	0.192778282632872	0.298322124550421	0.00359992112477725
chr1_107582920	0.178574295943836	-0.0314791066820464	0.0673683599558732	0.0153437728893793	-0.192053440494144	0.1669	0.05611	0.08338	0.07389	0.05833	0.291452503052854	0.57538323295003	0.420730602943467	0.835940110525385	0.00101287148503115
chr1_107593534	0.0565948352554482	-0.00511129447693451	-0.0145654637323775	0.0416259675733166	-0.191571296039665	0.1453	0.051	0.0766	0.06684	0.0496	0.699963460375444	0.920272050671546	0.849629656641932	0.534351197769328	0.000114519595859619
chr1_107593581	0.1736923221489	-0.0168398234376791	-0.00440155128758964	0.0632333116351262	-0.15139327363396	0.1071	0.03431	0.0534	0.04416	0.03573	0.106864269255033	0.623762525085559	0.934401436083619	0.152568722623658	2.2912009933429e-05
chr1_107593629	0.323514525761717	0.0145211011115511	-0.034032284540515	0.0613371677667443	-0.243201080436546	0.11	0.03812	0.05744	0.05524	0.04061	0.00346460922179015	0.703459690067113	0.554181538251999	0.267568024800806	2.18045725919325e-09
chr1_107599865	0.243126870777546	-0.00282904532999871	-0.0694694956045996	-0.0366130180357494	-0.257957420139341	0.2834	0.09595	0.1705	0.1229	0.08711	0.410666723153481	0.97658661306946	0.688066929598951	0.767496938112129	0.00317746226768534
chr1_107599995	-0.161409741405725	0.0540355433502257	0.237590677318817	-0.0257557752113997	-0.096014318693283	0.2054	0.06741	0.09819	0.09153	0.06569	0.441848281422864	0.423842896824426	0.0160397135960152	0.779316064827661	0.144710866120148
chr1_107603606	-0.118167394622795	-0.0707219334751484	0.124987393869996	-0.0177511706339225	-0.118756369862492	0.1474	0.05072	0.07416	0.08262	0.05478	0.427823485855074	0.163751305300433	0.0928146205488071	0.830454544630525	0.0304165638072798
chr1_107605804	0.653427743309423	0.0700839083107655	0.274968566069735	-0.397972575384035	0.0290336507936508	0.4325	0.1364	0.206	0.2131	0.125	0.17313395411218	0.610745578456555	0.191494722837781	0.0680550060050253	0.817744086427901
chr1_107610154	0.291396323310541	0.00021107140667408	0.0648770633704929	-0.0830932921626414	-0.249558021988846	0.2029	0.06784	0.1014	0.08086	0.071	0.159639663089834	0.997523255237786	0.524440493063467	0.305715189544574	0.000454841874065526
chr1_107613202	-0.0972794280690379	-0.174494141786079	0.0603520648445312	0.158500938586844	0.0149083994803348	0.2806	0.1014	0.1339	0.1281	0.09635	0.739318814026826	0.0869003886962989	0.655116191206436	0.219774505345396	0.877600419596267
chr1_107613231	0.422633109554796	0.0848559713856716	0.174910319907729	-0.00153863905812312	0.070162347128746	0.263	0.08725	0.1198	0.1213	0.08205	0.121046028221441	0.332618856370378	0.147196780154518	0.989954171426353	0.394084398195388
chr1_107613262	0.491843179166652	-0.13465340647617	0.134315502747143	0.0339655431441576	-0.0672580589841956	0.2803	0.09648	0.1255	0.122	0.07884	0.0921119214605881	0.164786997238388	0.288334980546119	0.78229736093294	0.395080406179809
chr1_107613287	0.113078291780355	-0.125860538632576	0.0381345712105292	-0.0664821221312858	-0.110286385187837	0.2722	0.08736	0.1195	0.1258	0.08965	0.689349904312665	0.151229208783938	0.751371827615167	0.600086353184514	0.220486771722198
chr1_107613382	0.0214866037160207	-0.0122878838106132	0.076765220876633	-0.0245897677363327	-0.0496185369663058	0.281	0.0937	0.1253	0.1259	0.08849	0.941500672613451	0.896120423794024	0.543304849140114	0.846365541420104	0.576485865266557
chr1_107615118	-0.018410518977376	-0.0555684068237877	-0.0547049641880747	-0.206731753645948	-0.0280196014541366	0.6162	0.2228	0.3117	0.2289	0.1475	0.981226538471253	0.807896746778023	0.867557626272583	0.379306738042078	0.850966338610473
chr1_10762877	0.244192781431359	-0.0399352369029276	-0.20924997902269	-0.0349430586132479	0.0741552611180373	0.1618	0.056	0.09145	0.07433	0.05751	0.136397891244264	0.476458481017016	0.0226939885297625	0.639207872033892	0.197990313082011
chr1_107630786	0.309448189564978	-0.1177396348912	-0.146047184406498	0.102384418313051	-0.146276981705139	0.1855	0.0677	0.1062	0.08753	0.06803	0.101165005034002	0.0827146256482052	0.171490001551202	0.24393111502068	0.0319366924468877
chr1_107630802	0.200832108768653	-0.115802194037084	0.0739652767641382	-0.0122602062101963	0.0535498836170664	0.219	0.07787	0.116	0.09481	0.08311	0.370904554795945	0.138179006222675	0.526520007040778	0.897570566751633	0.520810674970996
chr1_107630830	-0.186328769654007	0.0619689765335533	0.508827701795197	-0.0393758749211436	-0.0806824789470873	0.3606	0.1431	0.2279	0.1793	0.1309	0.629838502678464	0.668221739272579	0.0297107151345105	0.82894876467234	0.541157337134191
chr1_107642199	0.352989708088985	-0.0476513516187467	0.18007123601548	0.0834893462102854	0.0126534597090547	0.3332	0.1095	0.1821	0.129	0.1027	0.317864881746807	0.665337809885896	0.330888711960891	0.521005270662762	0.902458299443496
chr1_107642206	-0.0209395258301722	-0.0311433807194725	-0.161679874854435	0.119778450568846	0.0634304999227327	0.2907	0.1019	0.1627	0.1111	0.09231	0.945052770986957	0.761100464282201	0.326844721600176	0.283971853886953	0.49384088129266
chr1_107648583	0.0478348150172718	0.0069108636682664	0.008383128239689	0.170356227953393	0.00806141149212398	0.2824	0.1075	0.1703	0.1465	0.1165	0.870918312142142	0.949038254357445	0.961312524630968	0.250022443099428	0.945208133067572
chr1_107652011	0.263321139195867	-0.0402626078889518	0.04769623810353	0.112258325741472	-0.0542552903035608	0.242	0.0962	0.1332	0.11	0.08427	0.291077259159147	0.676978987350996	0.722672689657147	0.310421862366816	0.521174012092122
chr1_107652099	-0.0486613775844821	-0.0139751684995478	0.0733636552909995	-0.0251874078428817	0.0912467994834769	0.1797	0.06283	0.1085	0.08853	0.06677	0.789943329584428	0.824322593843521	0.501474865811781	0.776877953261638	0.172714241896048
chr1_107652147	-0.0364788846631383	0.011603049282193	0.053997991858416	-0.0293733120187933	0.0594444039459328	0.1313	0.04457	0.07303	0.06211	0.04755	0.782991068581459	0.794806334207713	0.460866803352603	0.636918959416358	0.211763440788682
chr1_107652288	-0.376417917930295	0.061210712228342	0.077418149514455	0.146340255769058	0.141789816318252	0.2212	0.06772	0.1158	0.0957	0.06975	0.0970040962048491	0.367160775314027	0.50665647053564	0.127974558903647	0.0425727051948747
chr1_107652474	-0.128897816474031	-0.0353310057433084	0.0717429110983257	0.0574877585003405	0.113591787021465	0.1181	0.04483	0.06812	0.05402	0.04109	0.278457346336328	0.431095486192567	0.293379009407807	0.287945196592058	0.00574259025026924
chr1_107656641	0.0847944441854683	0.0242012798810804	0.0199587142675059	0.0405958917267858	-0.00655409034684806	0.1072	0.0413	0.06667	0.05343	0.04295	0.431612782536529	0.558220011777499	0.765169200460382	0.448025727160398	0.878826241593699
chr1_107656678	NA	NA	NA	NA	NA	NA	NA	NA	NA	NA	NA	NA	NA	NA	NA
chr1_107656778	0.439442285714286	-0.0178863010927848	-0.0727818687378997	0.242964835887178	-0.0967782176341767	0.5625	0.1795	0.2699	0.2406	0.1679	0.518331524969369	0.921911097849348	0.795130108321827	0.327004907224762	0.569884706384183
chr1_107656824	-0.205082460663677	-0.030970348390693	0.145179229737079	-0.0501760351637575	0.0108391740097147	0.134	0.04766	0.0684	0.06408	0.05188	0.129351699984655	0.516286649428843	0.03421468783697	0.434559934325408	0.834724256432646
chr1_107656858	-0.297639685499262	0.0278195371946586	0.189849189318481	0.0385616594791724	-0.023791315956537	0.1581	0.05347	0.07434	0.06672	0.05475	0.0630375366330533	0.603385056663168	0.0108737697914343	0.564159246477169	0.6643662829029
chr1_107656864	-0.243542739380306	-0.0285100915210325	0.0088975348327589	0.036085642904091	0.0370217462407064	0.1223	0.04591	0.06581	0.06131	0.04699	0.0481087627806751	0.535030803884735	0.892685202637447	0.556888400810047	0.431285347705895
chr1_107656888	NA	NA	NA	NA	NA	NA	NA	NA	NA	NA	NA	NA	NA	NA	NA
chr1_107661907	0.0691551123648305	0.0934768760251402	-0.08293984424934	-0.205447837663531	0.0618374062241275	0.2521	0.08696	0.1271	0.1046	0.08506	0.790658119238019	0.284228341272753	0.517461401543323	0.0507776637793035	0.468850267265098
chr1_107661914	-0.0261896306818182	-0.0246548274510358	-0.00672542435632556	0.00148600197981639	0.0128978783535089	0.232	0.07395	0.1059	0.09707	0.0956	0.912562975477549	0.739522497159683	0.949646902720362	0.987843688279979	0.893167636978495
chr1_107661929	0.34101327543294	0.0833846279282743	0.107863869215526	-0.1444930357188	-0.0567844203833436	0.2637	0.07932	0.1242	0.105	0.08011	0.21224580380374	0.294670322044395	0.388827979290864	0.171150229160238	0.479844646172856
chr1_107661947	0.104820081355083	-0.11271686559722	0.154300771144567	0.0995400411313308	0.0625318577229659	0.2785	0.09019	0.1323	0.1134	0.1021	0.717738442875157	0.213250185221552	0.247663768909043	0.383145121309165	0.542354524048205
chr1_107661971	-0.0379529146652434	0.0538395091504321	-0.0774784213836959	-0.144438083432297	0.050482263466308	0.197	0.07941	0.1118	0.09625	0.08234	0.850187625311437	0.499133985719936	0.491034438050367	0.135257145735904	0.541190730709708
chr1_107661994	-0.25024639583032	-0.0683371864681158	-0.0136852717529453	0.0258518574503863	-0.0279674321832441	0.2663	0.08615	0.1283	0.1133	0.08402	0.365050651896606	0.42936088269803	0.915753228928363	0.820655086252347	0.740123824726929
chr1_107662004	0.146861745674165	0.0123962643191439	-0.166163247751459	0.0888949514719667	0.204585442544904	0.2484	0.08342	0.1141	0.1079	0.08521	0.566847679182745	0.882277520995486	0.147957365484031	0.412755424602546	0.0167466390153572
chr1_107666119	0.0827877399012465	0.210343737468054	-0.0398674527614614	-0.18043622751683	-0.157021281418829	0.3141	0.1183	0.1804	0.138	0.1047	0.802408005700857	0.0774683691494912	0.827920818091818	0.19532059197456	0.13583473374783
chr1_107666261	-0.325032426479894	-0.049438386297656	0.131332416423829	0.0108657225529625	0.0187994288668226	0.2214	0.08025	0.1244	0.1032	0.08612	0.152245547863899	0.539170565859691	0.294857004302445	0.916593359629326	0.827832417897535
chr1_107673678	0.211146906460449	-0.0577142298492874	0.0540839565188767	0.0265045496952734	-0.135752703832824	0.1878	0.06637	0.09653	0.098	0.06934	0.2694572716013	0.385577350707662	0.577073260373329	0.787812152435229	0.0508111561512788
chr1_107676708	0.0270806371782041	0.00229596235716587	-0.0103251905664231	-0.0457872149808802	0.0336092019673297	0.1154	0.03592	0.05838	0.04839	0.04197	0.815683928335928	0.949067748119817	0.859853915303939	0.344605851852038	0.423661268482778
chr1_107676804	NA	NA	NA	NA	NA	NA	NA	NA	NA	NA	NA	NA	NA	NA	NA
chr1_107676887	-0.0405189883918693	-0.0300707048932259	0.00150000909006516	0.0337519388474371	-0.0816258221016656	0.1609	0.05787	0.08567	0.08109	0.05375	0.80371196669467	0.603932103902822	0.986081784327506	0.678246298320732	0.129412006083483
chr1_107676902	0.0607885090643711	0.049826068214222	0.209538901328619	-0.106365973563933	-0.147051669014893	0.188	0.06273	0.09368	0.09023	0.06657	0.75080535939162	0.427935290989138	0.0259529356658806	0.240385783916116	0.027518858781074
chr1_107676925	0.0805775581158535	-0.034189417138074	-0.0564903211490596	0.0179288555196091	0.0507309037590299	0.1792	0.0591	0.09027	0.07792	0.06293	0.658219392068988	0.563608522403785	0.533128166368585	0.818563054090104	0.421079215001034
chr1_107676950	-0.133313124368272	-0.0141288685527107	-0.0275830304503329	-0.0620140286026526	0.0549641571885529	0.1373	0.05245	0.07688	0.06525	0.05465	0.336166750930522	0.787924241041237	0.720554024627924	0.342935425204309	0.315260290102613
chr1_107676964	0.204449768105838	0.050605685774043	0.0803066268584317	0.166061606560626	-0.0556786738871983	0.2507	0.09897	0.1356	0.1242	0.09836	0.429836190795392	0.610883232778211	0.557363755722202	0.184608778925897	0.573213352951613
chr1_107677861	0.00177574110108469	0.00718566210740824	-0.0679417964113026	-0.142311893118514	-0.0790667182221853	0.2855	0.0888	0.1633	0.1189	0.1059	0.995243930623787	0.935760111150799	0.681461089506631	0.234670537885465	0.457833871987234
chr1_107677877	-0.254488082533838	-0.000386790343441226	0.0288895146529971	-0.0946738622441719	-0.210798839231436	0.2459	0.0834	0.1341	0.1045	0.08709	0.315789488792111	0.996312496595978	0.830947289496092	0.367583170141776	0.0158968779585807
chr1_107677955	0.180063223124174	0.0320159663455871	-0.0205080973798775	-0.00525178860385646	-0.158168990857081	0.1261	0.04181	0.06171	0.05483	0.0483	0.156617042016105	0.444224248363819	0.740118193804122	0.923807260811022	0.00107206457903875
chr1_107677982	0.164264379195568	-0.0404715697471037	0.0754594630217228	0.0291949788199994	-0.198080528255518	0.227	0.0688	0.1061	0.09705	0.0772	0.480971401513636	0.557300633119584	0.479444485964355	0.764631763873705	0.010522989836701
chr1_107679261	0.0304750452117216	-0.00138650964949388	-0.0134694608982159	-0.0143918817533252	-0.129611190499009	0.1834	0.06852	0.1186	0.08817	0.06867	0.870243946517682	0.983893758715873	0.910213752324254	0.870838837026928	0.0597011097358284
chr1_107684520	-0.0249268482229291	-0.0260605766064561	0.130257585652663	0.15722869693515	0.0844375982474858	0.2809	0.08773	0.1455	0.1217	0.1076	0.932129165180922	0.767299594953097	0.375771550382427	0.199725629154974	0.435284888636377
chr1_107688230	-0.183322935116935	0.0130132000580815	0.099594000291728	-0.00654114924002499	0.0426559560255041	0.1588	0.05051	0.08701	0.07434	0.05434	0.254378900817536	0.79694159262422	0.25416717313892	0.930078430238638	0.43314408807443
chr1_107688327	0.231718917898491	0.0203575952218551	0.0791553330462934	-0.0258191296883825	-0.160055265327025	0.1571	0.05319	0.08376	0.07072	0.0589	0.145209713866543	0.702319168204731	0.346343896223102	0.715727039460974	0.00667396782704854
chr1_107694952	0.127735994561529	0.00879226847617224	-0.277672233494965	0.0579721130245062	-0.148607978035498	0.3521	0.113	0.1914	0.1434	0.1103	0.734194300586384	0.938377471670064	0.154469065355711	0.689089950281657	0.180542568790136
chr1_107700642	0.0601908658860967	-0.0940389098637075	0.0619732332137523	-0.0471680485641015	-0.0933355543938686	0.2161	0.07778	0.1117	0.1048	0.07138	0.785659628483976	0.228058786840439	0.581396173891914	0.654443080051346	0.19214783872848
chr1_107700737	0.113169567332093	-0.0533813409807561	0.0921672435475252	0.00073779174438346	0.0830343915220221	0.1776	0.05987	0.09756	0.07889	0.06533	0.530602827332611	0.373454364968765	0.347106250022134	0.992561421716241	0.204696480089593
chr1_107700945	0.0933604749627407	-0.159387727536391	0.0630552380952381	-0.0902188600161192	-0.14649839497591	0.2215	0.08261	0.125	0.09527	0.07831	0.681056196299291	0.0545045262129642	0.616733308167653	0.345847972900169	0.0621807657485718
chr1_107702417	0.222427233216223	0.0491531254024698	0.377810019007015	-0.183251674311823	0.105288068647028	0.2335	0.07853	0.114	0.1032	0.08084	0.354317724411025	0.532639223600061	0.000992947617154072	0.0773600503352717	0.194231442093708
chr1_107702445	0.116541140682973	0.0829618362634931	0.112562365542712	-0.103563641071075	0.0303516369455568	0.2458	0.07931	0.1059	0.106	0.07946	0.645814912177385	0.297064070434252	0.290541311182105	0.331293826685098	0.703376886601216
chr1_107702447	-0.10932996830378	-0.0653995767353033	0.0706095376785835	-0.127251931267378	-0.0195622909614702	0.1692	0.05384	0.08822	0.07687	0.06079	0.524227943852742	0.225152548159046	0.425300342692897	0.09883679579464	0.748054294435696
chr1_107702496	0.114753155752621	0.0397176616612929	0.262500012553201	-0.0745229714122834	0.0208402311355977	0.1432	0.04698	0.07303	0.0627	0.05376	0.427725407220195	0.398399615191503	0.000337316674969501	0.235533242120855	0.698687716340328
chr1_107702546	-0.186014619278358	-0.0406365840980773	0.257727459601377	-0.0102083598878295	-0.0660485940646502	0.1857	0.06592	0.09503	0.07561	0.06377	0.324982159825434	0.53848062869437	0.00693831535967926	0.892906890809499	0.301312284966349
chr1_107709799	-0.0541732640597628	0.016042746554955	0.27737123124613	0.10245786317944	-0.150351415862455	0.1799	0.05734	0.09439	0.08013	0.06056	0.767064435981547	0.77999734852488	0.00343962828891131	0.202474264297542	0.0132073614118917
chr1_107709820	-0.21512058300338	-0.0500157065410461	0.202274039001519	0.0271170949235395	-0.137867667078384	0.2294	0.07558	0.1192	0.09737	0.07462	0.361376453231852	0.50934002504907	0.0920211445537457	0.781648009395015	0.0654099830659424
chr1_107709851	-0.309092572698661	0.0462657453222997	0.337040509983479	0.0799713783493512	-0.0397758302257964	0.1789	0.05802	0.09498	0.07918	0.06055	0.0891560957594381	0.425993096927849	0.000411650868521685	0.314019537054256	0.512014903359461
chr1_107719544	-0.428097378878044	-0.0776229908929377	-0.107615888360609	0.195209807111532	0.129224063435192	0.339	0.09584	0.1529	0.1503	0.1086	0.234814605740767	0.42013075670079	0.486706960675974	0.199125407107025	0.236860346082773
chr1_107719638	NA	NA	NA	NA	NA	NA	NA	NA	NA	NA	NA	NA	NA	NA	NA
chr1_10773711	0.187885310343228	0.0777646126495054	-0.224895363989628	0.0935345161754014	-0.260655032203452	0.2429	0.09314	0.1398	0.1111	0.09705	0.453047949813461	0.405808482335257	0.111183560598916	0.402770856241904	0.00751532503449848
chr1_10773739	-0.082770906276759	-0.0631900878877838	0.00182642232942633	-0.0506433502963538	-0.059087177702065	0.203	0.07857	0.1108	0.09143	0.07883	0.689709870370923	0.422688422522074	0.986929272945106	0.581234107084733	0.454931155081864
chr1_10773748	-0.00116951862283752	-0.0749321652169446	-0.0948665601518767	-0.047918969482386	-0.0548671919405115	0.1718	0.06557	0.08691	0.07492	0.05841	0.994649243985581	0.254152203764509	0.276851598398751	0.523601103248765	0.348376963213612
chr1_10773771	0.279417812303889	0.079516095850629	-0.0354350230210208	-0.00307423750467567	-0.190219581916755	0.1884	0.06692	0.1108	0.08505	0.06564	0.145240515156266	0.235795085561412	0.750605158320201	0.971270184476888	0.00383197802587298
chr1_107752110	0.182154841320592	0.0082479680825575	-0.00766877554770873	0.0250870029293726	-0.00524205861750065	0.1137	0.0426	0.06437	0.05168	0.04157	0.111457465643717	0.846615556166775	0.9053634646581	0.627831743159883	0.899737497213687
chr1_10775243	0.232306752442504	0.0486189122051868	0.296215026426878	0.000949291456832662	0.0984488238971784	0.3147	0.1013	0.1811	0.1306	0.1192	0.483503680044947	0.633019734907605	0.107704368069632	0.994250143494647	0.412202191620718
chr1_107754288	0.0755492131878077	-0.0565120724577955	-0.105187068509635	0.0601568284863031	0.0316242348078485	0.1473	0.05014	0.08082	0.06534	0.04845	0.611945186881095	0.260306090270602	0.194548474264859	0.358249155662411	0.514431855656648
chr1_107754371	-0.0984863149561087	0.0977001234838743	0.385289963855463	0.183203237946989	-0.195567540979825	0.3424	0.1158	0.1786	0.1669	0.09234	0.786968741012819	0.402018816959671	0.0337879384536151	0.279125293277738	0.0349568050715856
chr1_107754387	-0.180614809343527	0.0016092548963377	0.132507794055332	-0.0609854484305554	-0.0559301560125904	0.1395	0.05142	0.08277	0.06472	0.04635	0.199818077672779	0.975066271642541	0.110617796955713	0.347052811581341	0.228050955230724
chr1_107762472	-0.0113065615799639	0.00886758194523163	-0.0449862256858207	-0.0014571439374022	-0.016501362009804	0.1058	0.03614	0.05893	0.04645	0.03598	0.915370107743802	0.806295983058801	0.446025722977587	0.975001341659991	0.646716089869945
chr1_107762570	0.196407898785601	0.0363936086735802	-0.0186195233310306	0.0854349936012384	-0.0215793454046829	0.1278	0.03838	0.06934	0.05355	0.0427	0.127449796823245	0.343360906770328	0.788792704353565	0.111129785106754	0.613621939496887
chr1_10777729	0.0370057246880816	0.119774352003067	0.0675196314092119	-0.261085229284703	0.0100226344241518	0.2957	0.08544	0.1344	0.1296	0.1007	0.90483982993615	0.162495610026263	0.618610767320419	0.0457647572158709	0.921119443740513
chr1_107778603	-0.456744387756092	-0.194811881725329	0.352914024703123	-0.135872700826037	-0.0259763654983109	0.3052	0.09644	0.1488	0.1174	0.09539	0.154117117245813	0.0443660135330052	0.0190102322672409	0.250413754269573	0.786332797358167
chr1_10783447	-0.0246302805421111	-0.0506208818560984	0.0556057087989697	-0.00327039785610608	-0.0452597669880394	0.09457	0.03468	0.05459	0.04423	0.03316	0.795420977412634	0.144626134460377	0.309111928568167	0.941115135719473	0.172523562206908
chr1_10783501	-0.195674143858483	0.0175966743428071	0.0892486199233316	-0.108750685806751	-0.0138846849830998	0.1562	0.06601	0.08525	0.07116	0.05673	0.215961303396348	0.790243463831958	0.296905003340526	0.127413417992146	0.806954998405846
chr1_10783544	-0.0881336904572091	0.00182902082835872	0.0109922405433697	0.00631574518369009	0.00903074114623922	0.1154	0.04064	0.06199	0.04993	0.04175	0.448079229379211	0.964132614014442	0.859522708708268	0.899467368430514	0.828896877515197
chr1_10783853	0.0394601367627632	-0.0353887620958187	-0.0757659524561222	0.0585308253621945	-0.0518920367455054	0.2112	0.06032	0.1012	0.07742	0.05588	0.855093644560845	0.55813398096035	0.45637341066484	0.451000717368164	0.353831815870436
chr1_10783856	-0.00613375633340681	0.020286679396029	-0.0881312801805115	-0.0426074012760404	-0.0708494625242511	0.2101	0.06148	0.09712	0.08213	0.06609	0.977229202057036	0.741892810253307	0.366442316246475	0.605137056251173	0.284767386471698
chr1_10783917	0.0149404927109728	-0.0495175371613118	0.00347086667967987	0.00837695395028881	-0.193141868653005	0.2196	0.08133	0.128	0.1042	0.07689	0.947079834536832	0.543963630898449	0.978545002458431	0.936272726641673	0.0122628739541478
chr1_10783928	-0.0937945500601451	0.100991024724444	0.253499038593466	-0.186315185041408	-0.0527899560423512	0.2074	0.0765	0.1256	0.104	0.08142	0.658195096202048	0.188081577798629	0.0452501734250146	0.0747855335501058	0.518141225914116
chr1_10783948	0.78986412128669	-0.0381386441925949	-0.151354538521191	0.237128983364229	-0.186287127966676	0.3614	0.09423	0.1575	0.1382	0.1132	0.0415652389192882	0.686993079748516	0.342627133243776	0.0892486179213949	0.102034760079188
chr1_107839773	0.656544921195677	-0.0729319902959789	0.0951313459726436	0.137720317416648	-0.239205616361688	0.3356	0.09455	0.1628	0.1298	0.1083	0.0653474909175115	0.44254459726007	0.56424403501366	0.292779648164502	0.0281105395163884
chr1_107871324	0.223005911548827	0.179902798998381	0.0413044284828048	-0.0394305372834945	0.0203324476808005	0.1953	0.07466	0.1116	0.1057	0.08071	0.26276698560404	0.0162655246077751	0.713022847831283	0.710673117516158	0.80173837988878
chr1_107871326	0.035855299261715	0.0465170879058777	0.0851945292789802	-0.0296925761248799	0.170853587860472	0.1908	0.06987	0.1075	0.09223	0.08217	0.853645898129672	0.506601230877415	0.430746580698186	0.748537530436451	0.0382432279006254
chr1_107871336	-0.0424195110930014	0.0614485847306896	0.0194370088086947	-0.100898498772907	0.0558422904792215	0.1757	0.06853	0.1032	0.08896	0.07597	0.812132621800551	0.371022921818309	0.851396042876133	0.25860102566536	0.463599358555441
chr1_107871718	0.0258073487195848	0.0156508800510851	-0.0311818488392681	-0.032666538849866	0.0406960488729888	0.2557	0.08417	0.1306	0.1015	0.08672	0.922271372065331	0.853006406138958	0.812879075236238	0.748835141182022	0.640132824991771
chr1_107871770	0.379379340521501	-0.0318166621001434	0.0567019005821126	0.0734968244590022	0.0308284698441099	0.1547	0.05219	0.08419	0.06355	0.05357	0.0154000278133878	0.542656638865058	0.502151652090163	0.248425586503165	0.565525470472546
chr1_107871815	-0.0221975865812853	-0.0231607251560014	-0.0118285559826641	-0.137180856369284	0.00945786145825371	0.1668	0.05526	0.09128	0.07045	0.05619	0.895605452918197	0.675594476848359	0.897322498338784	0.0520922587345698	0.866541291971431
chr1_107871860	0.0656836995225515	-0.0820382697931012	-0.0637120845633122	0.0601096649078786	0.0567412258400787	0.1897	0.067	0.1115	0.09298	0.06654	0.733884231481184	0.22182093941001	0.570139696147963	0.519783645045193	0.394853395949374
chr1_107871870	-0.000242330616146419	-0.00984592014122164	0.165918242752731	0.0448968629365968	0.157925081389712	0.2572	0.08427	0.1497	0.1153	0.09827	0.999273533725368	0.90731795148261	0.273144884465219	0.698908175102482	0.109759655342939
chr1_107872160	-0.0147343122769051	0.0304518671294798	0.181730410875873	0.121362803864203	0.0201777887675853	0.1813	0.06061	0.09758	0.07928	0.06209	0.936298089237081	0.616019659753958	0.0638127718935663	0.127011370027912	0.745673492159108
chr1_107872202	-0.25947352986588	-0.0681267299725747	0.132205290679864	0.0363072832995647	0.172939236444685	0.187	0.06018	0.1031	0.08418	0.06538	0.17285656717792	0.25847725313731	0.202143584022346	0.667359722595856	0.00830332475513385
chr1_107872210	-0.0790502063898455	-0.0200035555898299	0.12411301300058	-0.0153486381333612	0.243950125298163	0.1831	0.06463	0.1067	0.09504	0.06561	0.67124956248612	0.757426703917525	0.24745396516837	0.872278026617044	0.000207117092901887
chr1_107872212	-0.115789178878867	-0.0910207874155697	0.0913395539516245	0.0812798295495327	0.235870052599326	0.1809	0.06208	0.09813	0.08373	0.06413	0.529013518238072	0.143369622110748	0.354285361988613	0.333379850594869	0.000242144983108927
chr1_107872549	-0.281843091111158	-0.139996028758473	0.0871602811569372	0.182956896479675	0.205920483855153	0.2565	0.09243	0.1457	0.1135	0.08871	0.288216546658046	0.131520495081716	0.553961918053138	0.10925768312966	0.0207707754391077
chr1_107885313	-0.115845711551046	-0.000154674374223848	0.0568362040066166	-0.0646599460359858	-0.0124660369860807	0.1822	0.06603	0.1058	0.07564	0.06077	0.531857137004318	0.998135046906888	0.593210709476524	0.39399819607479	0.837763085886406
chr1_107885345	-0.0506879002580741	0.146491991630824	-0.23740925299347	-0.0537265501397715	-0.0819548994076625	0.2362	0.08229	0.1438	0.1097	0.08154	0.834818886601885	0.0760376392398742	0.102298859856732	0.626397895750783	0.316468496678985
chr1_10788569	-0.14002541773295	-0.0553030546013382	0.262626252514282	-0.0247538721984588	-0.0579105071147351	0.1494	0.05086	0.09207	0.07354	0.05098	0.354065249083156	0.277500557358822	0.00450644707952552	0.73710256823403	0.256598075857093
chr1_10788576	-0.00756431936681777	-0.0319675572445147	0.182804519351141	0.0108028207466154	0.00370135821160444	0.2077	0.06794	0.1324	0.09756	0.07944	0.971581187562621	0.638755796972238	0.171141977186416	0.912249336002141	0.96295486985443
chr1_10788578	-0.12540723373635	0.00396453606535146	0.261843777292607	-0.0606930162430299	-0.00963593211582264	0.1696	0.0626	0.09461	0.07944	0.05384	0.466174597497844	0.949601642654075	0.00586566805628441	0.44630102172455	0.858162360896463
chr1_10788633	-0.0536394240172483	0.0129942438485214	0.288718952791657	-0.0734549717177911	0.0215795816968716	0.1921	0.06461	0.1104	0.08373	0.06443	0.784064583983322	0.840934774738971	0.00934353907525454	0.382007609889978	0.738202431502735
chr1_107892893	-0.175920892547436	0.0312943448509115	0.220399356138124	0.025244251300382	-0.0764733512675309	0.185	0.07464	0.1127	0.08995	0.06893	0.350041193057901	0.675873351897681	0.051995679207668	0.779853518269033	0.268382068786814
chr1_107895877	-0.219252943731663	0.0116140171589397	0.047731218046873	-0.0954897282506036	-0.0577350366097225	0.1503	0.05412	0.07944	0.06786	0.05182	0.149246587891489	0.830326372072376	0.549208052016619	0.160344432202923	0.265859248390984
chr1_107895930	0.185038002373022	-0.0681030622672391	0.0736154580218433	0.152003460343675	-0.131378337438281	0.173	0.06447	0.09436	0.08125	0.06034	0.292131841220686	0.291811881228437	0.437350895115909	0.0622337821740304	0.0297552168808023
chr1_107895967	-0.0208614111671103	0.0876582639840016	0.131178190867805	-0.0213868730008215	-0.0925026294921888	0.1794	0.06212	0.1025	0.08287	0.06515	0.908922480936986	0.159016658651398	0.203001508306941	0.797032339075367	0.156534290483105
chr1_107897367	-0.204271687417755	-0.0278180417395669	0.0829507224232689	0.0276541139199295	0.0538171004422804	0.11	0.03698	0.06409	0.04815	0.04023	0.0649290649485039	0.452212811682658	0.196487368192686	0.566193552686955	0.18133607313593
chr1_107897463	0.174542703930422	0.000654939272578063	0.0612771908286264	0.0180913011451773	-0.0441716204043255	0.1055	0.03787	0.06089	0.04778	0.03735	0.0999285071574744	0.986211642687286	0.315141746522679	0.705278251181147	0.237279016897448
chr1_107898394	0.559438860954454	0.0426916653080166	0.143413853179814	0.0124119340179566	-0.228455922820416	0.2408	0.08946	0.1185	0.1031	0.07704	0.0241403059038636	0.63457195234679	0.229473512319709	0.904684527503632	0.00311044953884421
chr1_107899170	0.0182404777131814	0.0494182023131596	0.133482224926705	0.0814766973508724	-0.0498641760243957	0.1623	0.05658	0.09801	0.07649	0.05738	0.911697767970821	0.383196057771626	0.175300509564777	0.288202337090796	0.38562162744261
chr1_107913025	0.376975604805546	-0.104849898451109	-0.0226690994274452	0.0307799264855609	-0.2351267672896	0.1651	0.04882	0.0811	0.06242	0.05163	0.0243233799930107	0.0319430633491975	0.780552127597797	0.622614420894287	5.41584618940494e-06
chr1_107913048	0.206915081632385	0.0329339009368952	0.00520216460448418	0.0766707485396666	-0.271901397193051	0.1393	0.04737	0.07358	0.07047	0.04703	0.141315567932806	0.487389019399036	0.94378841875536	0.277794797803838	7.6930910530848e-09
chr1_10792173	0.531545512171248	-0.0637383468067522	0.0968093146032177	0.0660755848192974	-0.18965302683579	0.2463	0.08387	0.1419	0.1111	0.08753	0.036470877885478	0.448877101253666	0.499464454049437	0.554481665888053	0.0308964222336979
chr1_10792195	0.479729546144452	-0.0345578748347563	-0.124610783917915	-0.0827597256242278	-0.341544036466711	0.3141	0.1073	0.163	0.1258	0.1047	0.147053735930314	0.748810354689826	0.450693602479776	0.513987678315762	0.00117784491711537
chr1_107945240	0.201072235847821	-0.0743789255947595	0.0334425045766199	0.0173405437550975	-0.146080652222793	0.2227	0.07855	0.1124	0.09622	0.06826	0.378745686925866	0.345183259757814	0.767500641237763	0.857638178776157	0.0327552322209145
chr1_107945258	-0.00921361960802796	-0.0101195380308974	0.077620270595469	-0.0259650700680479	0.00531150952326474	0.1427	0.04394	0.06523	0.06051	0.04655	0.949045403341921	0.818028737499457	0.235064698656053	0.668419985521707	0.909253943414587
chr1_107945272	0.0518085929098804	-0.00347771559636982	0.0381386081501946	-0.0913686061959913	-0.057907680358634	0.1218	0.04054	0.05807	0.05422	0.04508	0.672885629929712	0.931693555760246	0.51204209564962	0.0924395752347618	0.199405278715699
chr1_107945344	-0.141692329602876	0.0802940907896301	0.0741802121278382	-0.102019216149788	0.0081150983518735	0.1501	0.06052	0.09646	0.07134	0.05671	0.350669422376937	0.185401924758242	0.444009846280808	0.153753314374763	0.886394509737724
chr1_107945617	0.1126112266624	0.0702703033371179	-0.136680791852954	-0.0591777462662161	-0.139197226624508	0.158	0.05204	0.08471	0.07442	0.05342	0.481571802503912	0.177502887655854	0.107897675570547	0.427788895929089	0.00926837169285011
chr1_107945710	0.173123795385637	0.0393088358561504	-0.0531317972861054	-0.0327418592650123	-0.10215899881747	0.177	0.05943	0.0991	0.08044	0.05928	0.335719600086818	0.509085863852727	0.593684683362842	0.684951625641239	0.085378053913872
chr1_107945748	0.287089124831264	-0.0385199276199796	0.0281441036159327	0.0625474529379583	-0.265620001307927	0.2678	0.08824	0.1213	0.1164	0.08047	0.301663914616475	0.663683593560019	0.817852930591052	0.593551478764937	0.00100132955484011
chr1_107947129	0.595726275164525	0.0791793807500325	-0.0348269744407951	-0.0663074942348501	-0.225703432737362	0.207	0.06922	0.1081	0.09728	0.07302	0.00486904840522495	0.253813159809871	0.748751726769138	0.497529516657731	0.00205111466062324
chr1_107947216	0.295743645695648	0.0154274691021144	-0.0900198848056647	0.062559665310384	-0.208379163560497	0.1739	0.05547	0.09127	0.09026	0.05709	0.0939850214844059	0.781246850442939	0.32600799633676	0.490020639356176	0.000268372290489483
chr1_107947277	-0.0783587083580659	0.0197595236006841	0.0207569234946693	-0.0407523326634207	-0.0611699031668473	0.2259	0.07097	0.1216	0.09686	0.08186	0.735433327806449	0.781228273791715	0.865457120046455	0.675394391379741	0.456427504497031
chr1_107949198	NA	NA	NA	NA	NA	NA	NA	NA	NA	NA	NA	NA	NA	NA	NA
chr1_107949219	NA	NA	NA	NA	NA	NA	NA	NA	NA	NA	NA	NA	NA	NA	NA
chr1_107949226	NA	NA	NA	NA	NA	NA	NA	NA	NA	NA	NA	NA	NA	NA	NA
chr1_107949241	NA	NA	NA	NA	NA	NA	NA	NA	NA	NA	NA	NA	NA	NA	NA
chr1_107949267	0.0346147077270192	0.0480202058559322	0.157431890728308	0.0517520391318519	-0.125044528921709	0.1919	0.05776	0.08096	0.08364	0.06599	0.859487614496578	0.40654626212044	0.0526011991216998	0.537512178836715	0.0586549419853805
chr1_107949552	0.433876237988311	0.0448286269443505	0.134630375345837	0.044757262370549	-0.147505174379573	0.2058	0.07741	0.1166	0.09181	0.08255	0.0391018658325563	0.563690408514146	0.251481393419662	0.627364375285293	0.0749516863009489
chr1_107955545	0.287994523660588	0.0291134723563108	0.396802789034038	0.0204068141058039	-0.205027802658561	0.1918	0.0702	0.0966	0.08188	0.06727	0.140573665271822	0.679094791379939	4.34211160815767e-05	0.803831547446008	0.00235848489862212
chr1_107955562	0.105120917822733	0.0112525941787785	0.283901223601789	0.0241934221719955	-0.0915384918489772	0.1579	0.05382	0.07741	0.06847	0.05314	0.510928933159317	0.834623674127257	0.000255686678346856	0.72445270181145	0.0854038673499036
chr1_107955654	-0.095364396973435	-0.000931589208506279	0.0841902496228793	-0.0246138399106867	-0.0718271655636084	0.1684	0.05569	0.0944	0.07374	0.06749	0.576701360053102	0.98667422122021	0.37461434608502	0.739222230585705	0.288309575469867
chr1_10796003	0.37552908772834	-0.123412443906226	0.13853853006618	0.053404412774271	-0.176519186632349	0.1919	0.05781	0.1019	0.07794	0.06383	0.0547910013321417	0.0330707070640358	0.176222828644389	0.494534370688658	0.00578334504634515
chr1_10796137	-0.0395594997569391	0.0502557500524939	0.139779668243415	-0.136674545363861	0.055166427854082	0.1474	0.05567	0.07933	0.07528	0.05325	0.79066250972157	0.367405502337376	0.0790116846982655	0.0702341695035681	0.300893409096326
chr1_1079646	-0.974983616774999	-0.249829089270172	-0.0152729425963719	0.0962678952131282	-0.314788153512086	0.5581	0.1736	0.2588	0.2251	0.1532	0.147173095133719	0.156407918547854	0.954542093634252	0.676904114197948	0.0423060438273256
chr1_1079699	0.328547879979995	0.131904817968521	0.0795212592841198	-0.333684179575527	-0.299444424913823	0.2794	0.1032	0.1534	0.1282	0.09218	0.258866439789915	0.203613779921532	0.608471903852792	0.00984110586099651	0.00121794419762777
chr1_1079706	0.466795960732372	0.0516966990465771	-0.0433503309333299	-0.24903697492356	-0.121435889890971	0.1936	0.06908	0.1085	0.07856	0.06643	0.0180048299190537	0.45532188310937	0.691232146710831	0.00157647193718558	0.0681536000252655
chr1_1079740	-0.0865865719342553	-0.117939229990532	-0.0323429755409225	-0.0523147923843525	-0.176817641405569	0.2191	0.07917	0.1331	0.09823	0.07204	0.699800483149913	0.137538524194438	0.809682599523413	0.596112746828122	0.0143627838228542
chr1_1079780	-0.0942688919632603	0.135159665516338	-0.160887196355583	-0.10352609892954	-0.115349984636234	0.3584	0.1293	0.2069	0.1364	0.1196	0.806027763271834	0.299948670742078	0.446786886672498	0.452113985073981	0.338293768006759
chr1_107991023	1.84104044910322	0.489708279434859	0.360956984249828	-0.696478980543591	0.304861852460044	0.591	0.1791	0.2788	0.2257	0.1743	0.0119748403619631	0.00714387204702283	0.213740516758371	0.00264502981343562	0.0850169337496441
chr1_10799122	-0.336084503082515	-0.0866926668028658	0.169265678276786	0.118869237783219	0.0130236008708313	0.2575	0.09682	0.1389	0.1254	0.08919	0.207247763173447	0.372825249096576	0.227508159506526	0.34699297790944	0.88436433997717
chr1_10799154	-0.0870666089459258	-0.0546452376237084	-0.0423136513524545	0.0102599252116462	-0.0319958241714434	0.2004	0.06276	0.1091	0.09362	0.06751	0.670362428546442	0.384855213011945	0.699846489562812	0.913115366655189	0.636312533439195
chr1_10799216	-0.180326651871461	-0.0552053000374677	0.13021222649302	0.146672222445585	0.0286473211629838	0.1619	0.05472	0.0837	0.07256	0.05521	0.271715444625111	0.313763133006756	0.121083281473848	0.043793287013424	0.604397014137364
chr1_10799275	0.0325802267636213	-0.0690814065283899	0.0219878935851924	0.109764763866323	-0.0264678093484974	0.2153	0.0703	0.1083	0.08876	0.06949	0.882519620063344	0.326970332789541	0.840046902740563	0.21803660513775	0.703970760594265
chr1_10799307	-0.103544633287399	-0.00840855057138313	-0.07211181949297	-0.0167266170505157	0.0379538774062811	0.244	0.08128	0.1359	0.1138	0.08016	0.680678838160631	0.917876171740098	0.599095761901552	0.883899498376731	0.636960428170266
chr1_10800330	-0.108033509529462	0.0147101364965774	-0.0191123696054541	0.05392451957894	0.0479948544481297	0.1859	0.06905	0.1029	0.09479	0.07287	0.567994385855481	0.831695497937504	0.85342405561857	0.571174543643457	0.511254443263071
chr1_108018462	0.0866269234222033	-0.0726966274665668	-0.236139906015114	0.167165292655852	-0.0144280125583217	0.1835	0.06703	0.08827	0.07599	0.06341	0.642600998585177	0.279208315372056	0.00770438327312528	0.0282733800692295	0.820363567909095
chr1_108018530	-0.26083162949828	-0.11624075169698	0.0687911435636838	-0.317731832357316	0.294511524941935	0.4118	0.1325	0.1813	0.1686	0.1639	0.56380732963711	0.384544381076016	0.709040786823791	0.0632325825004667	0.0762953219108737
chr1_10802412	0.683066236885128	-0.0584754431496774	-0.200581987232192	-0.619980604259165	-0.0675695418419822	0.5184	0.1838	0.1957	0.2188	0.1408	0.259840958211647	0.754488026483152	0.314835350915434	0.005694169643915	0.634703863003175
chr1_10802634	-0.114656389448239	-0.188743346797025	-0.0630477677530288	-0.0357722536130188	-0.237383310198045	0.5535	0.1918	0.2623	0.2354	0.1868	0.863026382515712	0.334147650484284	0.81657758314311	0.882584821184205	0.211877240204138
chr1_108031719	-0.252095776144107	0.00517222688451389	0.143223944501366	0.0381655642934345	0.184733232892137	0.1951	0.06844	0.09971	0.0865	0.06716	0.205046004822936	0.939899676751901	0.152933324171046	0.660251009295854	0.00606154568708495
chr1_108031795	0.139037738446138	0.065572360942662	0.166168299821169	-0.0713079045249607	0.152176885898825	0.1526	0.04976	0.08385	0.0747	0.05598	0.367878510203961	0.188127032211739	0.0482960761393382	0.341135858598949	0.00664455746357517
chr1_108031841	0.119080976865407	0.0335364512560165	0.023017991862438	-0.0400901081608875	0.11183892815136	0.1685	0.05634	0.08543	0.07739	0.05505	0.486048639014646	0.552307664731881	0.788351527975424	0.605523836377987	0.0425084830460795
chr1_108031862	-0.0207881932565477	0.0881309408959695	0.138750972663068	0.010331326450436	0.0446759200798941	0.2008	0.07232	0.1155	0.09402	0.06952	0.919218449407425	0.224200704869365	0.232764684863986	0.912887141366371	0.521471196569768
chr1_108033600	-0.0380103443513249	-0.0326552690923125	0.199864771033222	-0.0564231232436772	0.0193269931218607	0.1328	0.04801	0.07634	0.06	0.04931	0.7766499831838	0.496889478997215	0.00904239458241496	0.347889329558542	0.695448412259451
chr1_108033637	0.255949748470968	-0.026344366112162	-0.126299422580628	-0.00954069870483366	-0.0810971287428163	0.1683	0.05985	0.0933	0.08171	0.06154	0.133847220622302	0.660383217133462	0.177726960113901	0.907357338438638	0.188409880410107
chr1_108034201	-0.153928388931756	-0.105496587421733	-0.0616713070763367	-0.0741420184694814	-0.0189874393083196	0.2488	0.0752	0.1318	0.1103	0.09667	0.549020407954142	0.161840616355862	0.642766759703527	0.504080183531718	0.845005372585341
chr1_108056154	0.347679394531003	-0.0173182132832807	-0.0168576414557079	-0.156589528252344	0.00121188646766951	0.1969	0.06276	0.09036	0.07537	0.05663	0.0834162844820152	0.783009323647862	0.852603412600348	0.0382933014475286	0.982953905418443
chr1_108063314	-0.108941892657501	-0.0220702869032041	0.161350759363713	0.0890275383170448	-0.178370272573216	0.2235	0.07069	0.1071	0.09524	0.06985	0.634711741492871	0.755472807437481	0.134165006504568	0.352101236946408	0.0108534678939657
chr1_108063317	0.0465859445400401	-0.0388458649509622	0.11518196158336	0.109671871037681	-0.055140466333749	0.1908	0.05914	0.1013	0.07827	0.06465	0.81058172563091	0.512019617563658	0.25797550447102	0.162443427758212	0.394700939517553
chr1_108063322	-0.0627223426634158	0.0590493626194721	0.214265082316694	0.14387420277555	-0.128555075632642	0.2206	0.06754	0.1136	0.09034	0.06571	0.781533200343606	0.383049700921059	0.0609405547477956	0.112722590729448	0.0509177593761658
chr1_108063338	-0.339276990586459	0.0483695297348882	0.16707042187275	0.0190427417093774	0.00716551643293332	0.2321	0.07325	0.1086	0.08956	0.07882	0.155069043198831	0.510177739281616	0.126189385067828	0.83228563884345	0.927788943051278
chr1_108076854	0.0249761979768085	-0.059549465241992	-0.0379287747774772	0.0232907074942491	-0.0192367639172705	0.1089	0.03653	0.05596	0.04666	0.0373	0.819657253670597	0.103299404947845	0.498582608141794	0.618051178995369	0.60629306287002
chr1_108076890	0.0232005742552623	-0.0532350215392803	0.153774070899222	0.0595624410202566	-0.0152623648345141	0.1157	0.03754	0.0611	0.05059	0.03828	0.842124391490366	0.156457091320587	0.012002923016628	0.239655452666396	0.69032714997087
chr1_108076954	-0.00240682990399546	0.0262038831650768	0.0233973796938801	0.0345583647113363	-0.0424322639606289	0.08607	0.03019	0.045	0.03741	0.03156	0.977773920956926	0.385629765386878	0.603471329304858	0.355941125628296	0.179004883665451
chr1_108080914	-0.0484248180188258	0.0920174637606074	-0.0968593623598946	0.0766315345651938	-0.115100601111372	0.2865	0.1102	0.1854	0.1188	0.1063	0.87135571056503	0.406584831137011	0.607687521617723	0.521861563114258	0.281634311478311
chr1_108123279	0.201353870863719	-0.0821062698143793	0.0854088849441905	0.0489504335132937	-0.146411635477631	0.2806	0.08593	0.1381	0.107	0.09097	0.490977940328362	0.341113429346185	0.540186538721135	0.649214062565393	0.10898405314432
chr1_108123413	0.578944840189186	0.0312430366285614	-0.0148833367831214	0.078152614094025	-0.379570100644044	0.4411	0.1063	0.1893	0.1476	0.1073	0.23883017924548	0.770096622555648	0.938463283376899	0.600494288704445	0.000436382918464706
chr1_108139237	-0.28719673070216	0.199704608355013	0.0692975711965722	-0.202573077495212	0.0143914016307711	0.3594	0.1362	0.1962	0.1535	0.1212	0.45584411934685	0.146335838807554	0.729091850504735	0.19221511895124	0.906174156664132
chr1_108139279	-0.765991190458819	-0.041317104105876	0.159165579703361	-0.209623457920777	-0.198100118820268	0.3994	0.1522	0.2776	0.1681	0.1421	0.0787058851693301	0.788465937965946	0.581751583267997	0.218970104846443	0.167604283680554
chr1_10815285	0.142170243473896	-0.0969245315911443	0.0117131979035934	0.00542314126596638	-0.145008898163746	0.2032	0.07286	0.1216	0.09224	0.0648	0.493306092203236	0.184591765520492	0.923829666715159	0.953315982366523	0.0255431149171388
chr1_10815348	0.123965690398018	-0.0996193516852637	0.126812189709902	0.0496325433033443	-0.267553544464714	0.1855	0.06565	0.1092	0.07545	0.05307	0.511386576939314	0.129985881887787	0.248361181426299	0.511859344270131	4.79305460765467e-07
chr1_108156076	-0.0411334277952123	-0.0357985958033304	0.0555305870950509	0.00334328859290028	-0.0541828309631843	0.2035	0.07991	0.1223	0.09674	0.07476	0.843123078873689	0.655197253193981	0.652246339493121	0.972560231639238	0.469846532551364
chr1_108156133	-0.123311411009423	-0.088577976007259	-0.0954295247458904	0.144937643459461	-0.0169644791662659	0.2435	0.08813	0.1354	0.103	0.08566	0.623306351430422	0.316743501204598	0.484985462143445	0.161609945801733	0.843579926503045
chr1_108156535	-0.267946924973323	0.0307711708578713	-0.0924818588143856	-0.0109904326218028	0.202450224442694	0.1946	0.06529	0.1046	0.09071	0.06851	0.176827324774555	0.6381447633918	0.37923989041549	0.903959868550032	0.00319730260997309
chr1_108156537	-0.21284636852947	-0.014931100465519	-0.0486169674040865	-0.0165561321881828	0.167896760879416	0.192	0.06397	0.08688	0.0762	0.06442	0.276617305383738	0.815815922508039	0.577205229872104	0.828488622853167	0.00929877981815364
chr1_108156554	-0.138384326020796	0.0156135239153991	0.0527546835121991	-0.0298699746357923	0.174751770864123	0.231	0.07314	0.1114	0.1035	0.07758	0.559984959040664	0.831402829933212	0.637916919626904	0.774074912198454	0.0247201852082373
chr1_10815952	-0.0243124580907054	0.0231035373258175	0.0354988336340623	-0.122558770895265	0.040425252462944	0.1039	0.0381	0.05537	0.04595	0.03697	0.815969383277955	0.544546778073217	0.5220836612106	0.00771251093716385	0.274519626114619
chr1_10816027	-0.188870959729369	-0.0733121757492714	0.112036932117066	-0.0239468530249084	-0.241614762209994	0.1748	0.06204	0.08643	0.07831	0.05439	0.287391174350368	0.23823267476764	0.196557072609859	0.760475437081824	9.17783332055055e-06
chr1_10816049	0.0594274680653418	-0.0381315608272621	-0.0503329809979156	0.119328523465348	-0.178697905294369	0.118	0.04018	0.06192	0.05247	0.04083	0.617001779897742	0.343001147306105	0.417186902581405	0.0231414653878088	1.22560345038325e-05
chr1_108160755	0.212118875305159	0.0221930852748065	0.0744776299342001	-0.209229979846105	-0.187434798621165	0.231	0.09566	0.1225	0.1163	0.09049	0.371628043268134	0.817364753984624	0.546241521942158	0.073962406155628	0.0391284306085212
chr1_108161420	0.233048754195829	-0.0382943491343954	-0.00396429731418653	0.0383300586439754	-0.180422145269365	0.2583	0.07988	0.1369	0.1187	0.09482	0.383414149589124	0.632745199242923	0.977115840391892	0.748488946007068	0.0581967926889184
chr1_108161457	0.544941365069502	0.0253669483707377	0.166965350306042	0.150059665004454	-0.29859882730608	0.6389	0.207	0.2406	0.2524	0.152	0.511723994580105	0.904569160378074	0.50058554133456	0.565100582093198	0.0521807158294177
chr1_108161490	0.101468027969034	-0.00937768599508253	0.0453144901219387	0.0991317436702303	-0.16943294564886	0.217	0.06903	0.09792	0.1059	0.07808	0.648064570503512	0.892196506640003	0.645123940331022	0.351944403070812	0.0305129755403583
chr1_108161531	0.260353431518977	0.0264912436374716	0.352826778296165	0.0155981731185267	-0.170313154340095	0.2796	0.0804	0.1391	0.1007	0.09109	0.371308026743534	0.74258928054022	0.0120104085868028	0.877522940648132	0.0626100147124917
chr1_108161919	-0.0470563282762718	0.0575694867462429	-0.213613845912359	0.0712783128098857	-0.059222077406449	0.2859	0.1236	0.1786	0.1302	0.1171	0.874677374819166	0.643937143650345	0.239269011493681	0.587272727658315	0.61548469554047
chr1_108172974	-0.310381808084749	0.0305034661865016	0.105873939772856	-0.0923676705064358	-0.0887369383484154	0.1881	0.06099	0.1053	0.08502	0.07254	0.105095926995017	0.617633040445757	0.317377916413674	0.279035222181267	0.222442084398718
chr1_108174613	0.391970255626923	0.135384789319446	-0.133833659620267	-0.0457134226536059	0.0633748999569673	0.1928	0.05984	0.1035	0.07874	0.06342	0.0460541161982969	0.0239212310490832	0.198396196340842	0.562751736628337	0.318629965722653
chr1_108198207	0.30379672280888	0.0883040967929647	0.159852315468878	-0.0599115311008088	-0.0831500413160639	0.1814	0.06151	0.1047	0.07211	0.06204	0.0995685255404527	0.151890083167803	0.128920177045658	0.407289840740044	0.180999726309701
chr1_108198305	-0.28747428032344	0.222059390024009	-0.0779433237970017	0.0036686548300066	-0.178491273103028	0.3478	0.1464	0.2325	0.1501	0.1108	0.438370409048264	0.133496239547373	0.744384017381727	0.980721391943981	0.109374014525878
chr1_108198635	0.0865028638736553	0.0136960380147288	0.0181040219135816	-0.0208477514280255	-0.067623189388462	0.2388	0.08799	0.1418	0.1022	0.08453	0.72501844184466	0.87678130390158	0.899428884956474	0.839196292767971	0.425377165165892
chr1_108198682	NA	NA	NA	NA	NA	NA	NA	NA	NA	NA	NA	NA	NA	NA	NA
chr1_108198704	0.721356150419506	0.126220789763393	0.0638548673258065	-0.0884984253182888	0.0306875418840763	0.2573	0.08064	0.1339	0.1109	0.09161	0.00674519400811713	0.118726695508855	0.636505486009594	0.427731440363865	0.738702807725519
chr1_108199580	0.0174865362966371	0.0720390707648251	0.386017072614495	-0.163644801691495	0.0361852193364083	0.1784	0.0588	0.0968	0.08364	0.06335	0.92316612942292	0.221316672659014	7.21589909626896e-05	0.0512140419133985	0.568645186799001
chr1_108200881	0.419660449940865	-0.0925005580204266	0.204104985944801	-0.102434651362395	-0.0906851797182676	0.2738	0.08887	0.1329	0.1224	0.09305	0.140439686545523	0.299859819138634	0.127970128233132	0.406204297936326	0.331868480575836
chr1_108200942	-0.0518460077784296	0.0297320407314696	0.166028047665894	0.166779378820076	0.0018479443262878	0.1365	0.04568	0.06622	0.05894	0.0462	0.706716845219648	0.515564905034892	0.0123593074845539	0.00473208453580398	0.968128137704836
chr1_108200970	-0.0630630113549021	0.0730135572738512	0.173947482447674	0.0500741733589858	0.112421204490945	0.1911	0.06121	0.09432	0.08528	0.06121	0.745999852993223	0.233810495833011	0.0663568841247183	0.558524422693669	0.0667722689693027
chr1_108208204	-0.0764428710014741	0.0402288075989139	0.126002534867381	-0.109689531243126	0.0569279789024757	0.218	0.06283	0.1092	0.09498	0.06861	0.732184072181105	0.522813040983653	0.251394435040244	0.250288542785473	0.407796377947877
chr1_108208354	-0.173895150816139	-0.00180131509386778	0.246081787110761	0.137841828498239	0.144858634285846	0.1745	0.05921	0.09416	0.08266	0.0621	0.326472346910441	0.975772683213926	0.00927273684934615	0.096539005845973	0.0199033431826434
chr1_108213432	0.235620583569864	0.028874771159801	0.144647290636353	0.0573479339182638	-0.0252024887659276	0.1845	0.05729	0.09286	0.08118	0.06377	0.20942353455218	0.614835707131685	0.120910884338943	0.481371906974046	0.693282222716388
chr1_108213467	0.478642194411746	0.122463131896543	0.00641905159902776	-0.011519141210434	0.00749244440804456	0.2301	0.07894	0.1204	0.1017	0.08041	0.0429360075401466	0.121983066313367	0.957790434599177	0.910285351144465	0.926001837764907
chr1_108213507	-0.0542137793753686	0.13044570595765	-0.0252230373388489	0.12996161149594	-0.112644351992997	0.1671	0.05148	0.08972	0.07135	0.05529	0.749061191159412	0.0113883698795008	0.779479954421445	0.0692440854817462	0.0419293817212729
chr1_108213528	-0.0520147161163458	0.0546152143391759	0.0348354672991995	0.0412725194630916	-0.0789262076915594	0.1477	0.04593	0.06892	0.06079	0.04725	0.727613269111506	0.234895717951867	0.614088510362972	0.497974381059117	0.0952105108096548
chr1_108213590	-0.360151707273428	0.0276076205635471	0.177768229834162	0.116760428722093	0.0174161948819547	0.2324	0.07556	0.1335	0.0953	0.07035	0.131740017427743	0.715612364392191	0.186942597858181	0.222612069225308	0.804945693511727
chr1_108222643	0.523007789337775	-0.0208508244910833	0.141921792723507	0.0508491785756433	-0.118598428637771	0.2264	0.08505	0.1333	0.09908	0.08205	0.0244412117374786	0.807020697650723	0.291343864006693	0.609569497559946	0.149706987621034
chr1_108222771	0.127311428559314	-0.0542359102057782	-0.0210739309703412	-0.012378694863289	-0.097098004147364	0.238	0.07632	0.1181	0.1096	0.08106	0.603376510130882	0.478594107595526	0.859357085655404	0.910614168982453	0.232512539634375
chr1_10823385	0.323695517140565	0.0211364678674767	0.0683261419554421	-0.0891760564341536	-0.173739626397544	0.2861	0.1012	0.1679	0.1269	0.1029	0.278314328852183	0.835395970386482	0.688296092254226	0.485774122076875	0.0930606655913245
chr1_10823406	0.350954688848944	0.130560306801575	-0.25072363533902	-0.22000952371942	-0.553509844525625	0.3055	0.09825	0.155	0.1263	0.09126	0.274013449737955	0.18602541852425	0.110037941302817	0.083986368201709	1.54222035142482e-09
chr1_10823439	0.0878961800598201	0.101012039969508	-0.0401305706638617	-0.12732501558069	-0.165796076783383	0.1702	0.05558	0.09076	0.07546	0.0547	0.610826626778491	0.0695842091022929	0.659693386223957	0.0924705377591415	0.00247428216678081
chr1_10823449	0.00197426636403984	0.0488934212255441	-0.257600457234707	-0.12655519570493	-0.173590030884881	0.2231	0.08502	0.1307	0.09959	0.07552	0.993117370440067	0.566645250495261	0.0506985469350641	0.206070506961257	0.0219037577564911
chr1_108257334	1.08817626503093	-0.00766113367519573	0.308298094584668	0.174084797674921	-0.343386165120353	0.4051	0.1126	0.1528	0.1435	0.1143	0.0140527993801016	0.946099446490176	0.0461559232640846	0.229914581641376	0.0028398243782094
chr1_108275730	NA	NA	NA	NA	NA	NA	NA	NA	NA	NA	NA	NA	NA	NA	NA
chr1_10827847	0.643592925408097	0.0502293297033773	0.178044307271327	0.170935149995695	-0.294371603172478	0.2271	0.06608	0.09898	0.1064	0.06826	0.00578163435820567	0.448171049128976	0.0734607218337363	0.110173513839393	1.68922436312169e-05
chr1_10828667	0.294661696548899	0.0100232961860912	-0.0803464492288601	-0.094141229809639	-0.0182512872139736	0.1559	0.04821	0.07781	0.07075	0.05301	0.0619073909003376	0.835488739147076	0.303260109622867	0.184414865216052	0.730985526401472
chr1_10828763	-0.23129466162253	0.0244790945293637	0.0701499444908607	0.171591951606528	-0.071558087230475	0.22	0.07262	0.1235	0.09632	0.07074	0.305088928246797	0.736724019998839	0.572980547535276	0.0761964370716254	0.312959996914682
chr1_108287903	0.147278451425002	0.0893230257326398	0.127637775385279	-0.0152882818794762	-0.126904825174019	0.182	0.05629	0.09017	0.07599	0.05648	0.42620232257786	0.113120804459005	0.158611316572329	0.841006387326297	0.0248767144707168
chr1_108287913	-0.255406471629153	0.0641434379159285	0.0490459204933933	0.0129041612826394	-0.14049670661231	0.2588	0.1062	0.1681	0.1318	0.09607	0.340455764454719	0.5481254253492	0.773641857791114	0.922684279712735	0.145482043229487
chr1_108287995	-0.38452895740703	-0.00431371658074185	0.162060937341836	0.0283777672392589	-0.0232857501876598	0.2067	0.0693	0.11	0.09344	0.06739	0.0687363071260108	0.950485313422871	0.143100862865523	0.762368722715551	0.730281070986759
chr1_108288002	-0.380030815743511	0.0466389405540767	0.170962751696178	0.116047048061265	-0.108806173292694	0.2226	0.07871	0.1248	0.09942	0.07464	0.0960322057871569	0.554719329443385	0.174088320973097	0.245455917077463	0.146035089720683
chr1_108288057	-0.277343453898618	-0.0123715042654551	-0.0336717920806338	0.130625928739092	-0.267390175866165	0.3351	0.1031	0.1742	0.1522	0.1126	0.435513547542476	0.904993527431882	0.849043915542802	0.396297112433011	0.0182952096114971
chr1_108293148	0.118638663162473	0.0838506684502575	0.0469598471095786	-0.114103935271751	-0.0915005357181332	0.2504	0.08809	0.1361	0.1069	0.07686	0.646447754694169	0.343040574927783	0.732479784458801	0.288565807275529	0.235242772921975
chr1_108297556	-0.684662759312553	-0.0700729628434944	0.149104375659609	0.0285124975285279	0.0952460881868471	0.2505	0.0804	0.1188	0.09595	0.07432	0.00814398375281045	0.384993316240698	0.21269132231507	0.767391297805972	0.201241266881803
chr1_108302596	0.162555581583617	-0.0781840751425466	0.0406195430921492	0.0897331312660933	-0.200618948979837	0.1618	0.05109	0.07838	0.06619	0.05086	0.32147473585993	0.126432610669517	0.605404493266399	0.176146001159568	8.16761194271098e-05
chr1_108302624	0.114572181369676	-0.00310657923901819	0.0449314388264957	0.0871020016212551	-0.101824260286279	0.1312	0.04602	0.07177	0.0579	0.04693	0.3866464626481	0.946236631765324	0.53234313412513	0.13314136980579	0.0302108834846641
chr1_108302672	0.000305068819375818	-0.0480048836746461	-0.151145893449054	-0.0399075724602584	-0.0240779378354971	0.1387	0.04892	0.07481	0.06081	0.04462	0.998262027252167	0.327027523182814	0.0439323836978593	0.512434213810138	0.589828448355986
chr1_108302726	0.00782848541083563	0.0307017143115138	-0.154004961330621	-0.0509680442076509	-0.0233477059185523	0.2017	0.06794	0.1141	0.08144	0.06792	0.969675865560335	0.6520973840569	0.17994578914006	0.532787418274824	0.731629133915551
chr1_10830439	0.209539644439545	-0.0862155671131155	-0.0172540006017575	0.0426873762176331	-0.0580760093281056	0.2801	0.08852	0.1412	0.1163	0.09607	0.472668917551316	0.331974875132863	0.903713841684549	0.715443875682732	0.54735954366038
chr1_10830466	-0.106351241322413	0.0861123493919169	0.141756749718084	-0.159881770321639	-0.0629885282482917	0.2264	0.0675	0.1369	0.09627	0.07649	0.647274347252469	0.203078763667711	0.305020058019806	0.0983206097301427	0.411603794400797
chr1_10830520	-0.217671249701431	0.0818254626339624	-0.103167936265142	-0.0746622231613129	-0.0541064842997456	0.2384	0.08602	0.1515	0.1017	0.08117	0.375227188574397	0.343276190971343	0.500873405965398	0.465185207894919	0.506445372326547
chr1_108306922	0.3822275840145	-0.0361018122809167	0.0414868638686319	-0.0276228270877455	-0.0812613514562073	0.1394	0.0446	0.0723	0.05797	0.04592	0.00662405022384915	0.41871522820551	0.567109382358914	0.634287561867024	0.0771007020198624
chr1_108329720	0.65134816932745	0.0720582759331893	0.0216774155272475	-0.0644544141399493	-0.165791052535068	0.3194	0.09702	0.1354	0.1309	0.1068	0.053301665862528	0.459778351057283	0.873964542938514	0.625438261909227	0.122716284802954
chr1_108329783	-1.84019868425524	-0.044971452046383	0.0995106972107863	-0.0640621397123832	-0.0215972211127469	0.5087	0.1565	0.2201	0.2027	0.1339	0.00184304125628687	0.776550863636242	0.659192184368877	0.756953908287185	0.873006179061663
chr1_108329828	0.267966391302588	-0.0209789521162818	0.13535163330888	-0.0645682643816387	-0.135741954574051	0.1735	0.05301	0.08385	0.07238	0.05706	0.128246996872502	0.692696638532866	0.10771983798618	0.37360900622247	0.0175462031325185
chr1_108329860	0.202866680134846	0.0686246713164306	-0.0694178994331603	0.0894651564967574	-0.162737934673047	0.1686	0.07087	0.1024	0.08018	0.06261	0.235615382453199	0.334102796865775	0.500091612307161	0.266047243340577	0.0094829852407492
chr1_108329882	0.311838072055529	0.00271056104080282	0.0570865057507037	-0.0596602721087235	-0.162284809699626	0.1847	0.06242	0.09326	0.08088	0.06496	0.0970551679035009	0.965430600699856	0.542223336189504	0.46220384701751	0.0126686624993232
chr1_108329933	0.412737686139748	0.196009621758932	0.0719205843347982	-0.0778842000291148	-0.120626571487623	0.2125	0.07524	0.09799	0.09304	0.07761	0.0577046388105192	0.00938392783446862	0.465129733592496	0.404577780400376	0.121242872430139
chr1_108330006	-0.333978054807533	-0.107487971142036	0.153331318761262	-0.134772089031735	-0.151323055556865	0.2333	0.08562	0.131	0.1009	0.07375	0.163911668942826	0.211008457138886	0.245893548385683	0.183886590431628	0.0407317413871505
chr1_108330020	-0.264702424373599	-0.0907719913737615	0.0432429720367822	-0.048860233298925	-0.170024523239262	0.2048	0.06978	0.1141	0.09163	0.07374	0.205836760831565	0.194404139312343	0.706532747955272	0.595425175009944	0.0214792544872708
chr1_1083311	-0.229789118771519	0.101768568344418	-0.050749279724528	-0.0883062911490408	-0.0278755821289459	0.1744	0.06018	0.09409	0.08008	0.06712	0.194491590351837	0.0914103453213497	0.591283688345484	0.271687623146041	0.678600911090557
chr1_1083319	-0.184330806759444	0.0177313824951979	0.0380415824180736	0.00702239580262018	-0.0307283128035807	0.1515	0.04831	0.07632	0.05772	0.04715	0.229107577145352	0.713913807618349	0.619192845164317	0.903326462986967	0.515053504891391
chr1_108332916	0.134251665662053	-0.0781220988833668	-0.298071199991301	-0.274337616128201	-0.253765179553619	0.2895	0.08632	0.1829	0.1103	0.09237	0.657130637079828	0.36724234587616	0.109110407963848	0.0134352356723648	0.00622812108879423
chr1_108333138	0.330911551421288	-0.115381825639366	0.0467395283981585	0.119355969851578	-0.106837848730059	0.2925	0.09683	0.1718	0.1344	0.1032	0.279321946312633	0.235625321912721	0.788689470592811	0.378854986832208	0.303140110837897
chr1_1083332	-0.0875929800552985	0.0654957825637234	-0.0442044411591069	0.105585960143506	-0.00946559118007616	0.1357	0.04877	0.06965	0.06046	0.04776	0.522485288547376	0.179805476332949	0.526652636724144	0.0813017717979645	0.843072758529083
chr1_108333242	-0.0838563726580907	0.0783078609418025	0.0855454306993712	-0.0917023518857117	-0.0968354010044912	0.1694	0.06665	0.1116	0.07761	0.0708	0.625645059558031	0.241076981587032	0.446210584587559	0.23879055098955	0.172473363225882
chr1_108333341	0.910476398332828	0.0304461408526187	-0.255248452578083	-0.0408636831608344	-0.214043948126984	0.3064	0.1019	0.1626	0.1042	0.09772	0.00467511197068005	0.766291511811017	0.121405045429779	0.696513581939476	0.029265106665844
chr1_1083346	0.0554226088497441	-0.0304395216964172	0.0738907492083375	0.0349008213633435	-0.147296300239175	0.1345	0.04422	0.06485	0.05635	0.05187	0.683038886125248	0.491646672797344	0.255533380712154	0.536328929265811	0.00456970726199535
chr1_1083358	-0.0221489245617061	-0.0573771107369715	0.0155177035178002	-0.0302034386180868	-0.0998072882282596	0.1181	0.04114	0.06098	0.05256	0.04446	0.852263357083559	0.163469050442554	0.799496763086572	0.566067579186139	0.0249188470270343
chr1_1083363	0.0375842892223463	-0.0541221368546669	0.0158763365670175	0.0313228661117553	-0.129278932548063	0.1268	0.04126	0.06464	0.05445	0.04645	0.768747536571484	0.189987263417668	0.806380565322423	0.565693194458349	0.00543286671802812
chr1_1083369	0.0214491171544393	-0.0805993288709878	-0.0433435039092676	0.0285630151785333	-0.153713516205454	0.1161	0.03683	0.05754	0.04697	0.03727	0.854407623538505	0.0287476067641146	0.452034206511114	0.543558477986413	3.76482932872291e-05
chr1_108338808	0.0148717086932208	-0.0607522285246378	0.0259120916936606	-0.0272883686485842	-0.0593389506471282	0.2061	0.06694	0.1149	0.101	0.06606	0.943709286747082	0.365186388715623	0.822737816169517	0.78808338344379	0.370094533239511
chr1_108338869	0.555332061572512	-0.041057059153686	-0.00180283451942176	-0.00626677743745822	-0.171072236629319	0.1667	0.05563	0.0876	0.07008	0.05254	0.00102086278649072	0.461186079178836	0.983643565578787	0.928920314306725	0.00114781288622434
chr1_108339019	-0.206978879612965	4.41269705436683e-05	0.172963653837519	0.137308059914362	-0.130427994822094	0.2324	0.08608	0.1169	0.1048	0.07471	0.386364027917132	0.999592500672906	0.141712961784671	0.192582749038586	0.0816991162916108
chr1_108339237	-0.512552761378002	-0.0430077892639404	-0.277163647822924	-0.149460248713445	-0.0991919348842868	0.2915	0.1149	0.1768	0.1283	0.09213	0.0925754792508732	0.710021471022284	0.122837592527026	0.247967500171838	0.283687318812231
chr1_1083394	-0.0379319880067175	-0.0388492301144357	0.00219707279683528	0.0231858790957435	0.0173716753509827	0.1408	0.04516	0.06771	0.06086	0.04898	0.789685104842173	0.390130973044736	0.974173948865279	0.703749057267248	0.723156734605434
chr1_1083401	-0.283854512076262	-0.0376665653464473	0.183999450074033	-0.0101080127207945	0.147459299753409	0.1736	0.05319	0.0773	0.06892	0.05581	0.107336834879543	0.479474009320653	0.0176343777700859	0.883673320765381	0.00833847258209974
chr1_108343722	-0.19133214381978	0.0993203739906656	0.295154396995784	-0.0700009235536383	-0.230331555987498	0.3653	0.1153	0.1873	0.1517	0.1478	0.625854780311443	0.39218404735817	0.121634407812281	0.648316156741708	0.123247497776919
chr1_108343798	-0.333826692775774	-0.00849373570270545	0.309217510699844	0.0851714068484943	-0.0837716921510508	0.2969	0.08864	0.1418	0.1132	0.1077	0.282968574472584	0.923960861384533	0.0308793022143574	0.454724789559344	0.439344751520993
chr1_1083442	0.104538466877293	-0.0821761541715077	-0.00959641983249274	0.00313826283624407	0.0250837803317048	0.1941	0.06855	0.09653	0.09148	0.07571	0.597265039669831	0.23171335464266	0.921178283812239	0.972748281648648	0.741125654139023
chr1_108355220	1.01740285460488	0.109641748694002	0.0259023028253797	0.0487042617123961	-0.237321145513596	0.2776	0.08762	0.155	0.1293	0.0876	0.00043000431522866	0.212573630738436	0.868871570869629	0.708765613182166	0.00696044522224626
chr1_108355355	0.532299347604529	-0.174714655490942	0.0282760144648886	0.104031466239725	-0.22919932443321	0.2421	0.08338	0.1476	0.1088	0.08088	0.0329027637615282	0.0367882845327827	0.84972160303288	0.341860587531681	0.00473492010058163
chr1_108371969	0.14892088166711	0.020397591588074	0.165885044658075	0.11511049028438	-0.216631256697052	0.2202	0.07909	0.1066	0.09822	0.07539	0.50944741403534	0.797104928113709	0.121796236565225	0.243493529114759	0.00416618115575396
chr1_108371977	0.0838366905083048	-0.0512124387612961	0.0819517767056167	0.204272048132146	-0.155905747735677	0.2248	0.06737	0.1072	0.08489	0.07189	0.716310872188051	0.448187757894237	0.447212611820448	0.0165015866022533	0.0305365987174213
chr1_108372000	0.216560256182422	0.0192656191692247	0.134110168585385	0.110947447723252	-0.116710688854689	0.2079	0.07045	0.09884	0.09241	0.05932	0.308252446294223	0.785017979315706	0.176952783981032	0.231906300886888	0.049528755779655
chr1_108372036	0.492621885509426	-0.0364934088770141	0.0357246391006727	-0.206349204413019	-0.299567290113559	0.329	0.1025	0.1463	0.1274	0.09436	0.157369411367075	0.723220453658131	0.809120994626886	0.108164695533138	0.00157464900694759
chr1_108392279	-0.312706414125345	-0.125469912078772	0.0390521362611185	-0.0879869222542302	-0.160650021574081	0.2234	0.07307	0.1076	0.1004	0.0769	0.172446806122859	0.0867991904602596	0.718225826241406	0.383243491173646	0.0372611737459082
chr1_108392312	0.227395663053065	-0.00882222337811012	-0.109544497612517	0.105316037462514	-0.0615759820567628	0.1222	0.04154	0.0637	0.05478	0.0434	0.0647613199326813	0.831954379580816	0.0861252051268573	0.0549033398429465	0.156347136801662
chr1_108392373	0.109961193602313	0.0182333504763315	0.173367405727023	0.0256337854785049	-0.0795951888058445	0.1434	0.04876	0.0747	0.06363	0.05319	0.44791878700603	0.708779361835717	0.0206477379029841	0.687654184786855	0.135093798497693
chr1_108392431	0.0276444456726296	-0.0318735873385335	0.109446546726392	0.0424111139686902	-0.231942253458344	0.1652	0.05121	0.08259	0.0754	0.05657	0.868912472529024	0.534209670128281	0.186617482421989	0.574879045333396	4.24860352146172e-05
chr1_108392462	-0.356866540920475	-0.00134323021608619	0.0904831361047981	0.0619423292023505	-0.190656944727879	0.1753	0.0624	0.08689	0.07753	0.0587	0.0450460598148475	0.982859426592704	0.299542857571231	0.42571720307087	0.00118532433163787
chr1_1084149	0.00990258372821284	0.0414741149150669	-0.100616463282311	-0.128552829390537	-0.16573322347178	0.2284	0.07672	0.1199	0.09872	0.08269	0.96633105181284	0.589888677422808	0.404779286771813	0.195032163115675	0.045780915815397
chr1_1084218	0.0723272118117606	0.00519912885540373	0.0554031986410123	0.0738665781176464	-0.0616620474289588	0.1735	0.05905	0.08944	0.08523	0.06519	0.681403112925072	0.929962058617123	0.537259251452971	0.387851689525404	0.345236092617069
chr1_10842338	-0.179820322230194	0.0150265706196606	0.116418653941288	0.0783986037088255	-0.0709724277986837	0.2822	0.1084	0.1556	0.1419	0.1083	0.540994488211532	0.890394806600682	0.45985903058661	0.584446573529841	0.514738457611426
chr1_108423525	0.0640517820675268	-0.111128007491643	-0.0257315328176026	0.00237511805510689	-0.101037099896255	0.1908	0.06893	0.1046	0.08734	0.07291	0.741752118347755	0.107758152267858	0.806727525389148	0.97838794076944	0.166944025604222
chr1_10842431	0.187523170818213	0.0510874766878523	0.159034482352872	0.0313115948573032	-0.176186618644498	0.2821	0.09868	0.1448	0.1253	0.1007	0.523641870899004	0.60642605789219	0.277156441483107	0.80419353240398	0.0817317493155187
chr1_1084250	0.027439918963186	0.0117332452701987	-0.0897973718433431	0.0366464876452462	-0.0192021557486351	0.1821	0.06071	0.08938	0.07686	0.0613	0.882211350418744	0.847028981448095	0.316996753305052	0.634512654534517	0.754539162852727
chr1_108425457	0.68591308089477	0.0843940628604214	0.0923764822385977	0.166463795267825	0.0904890493372894	0.3135	0.1219	0.1549	0.1265	0.1092	0.0377440497740635	0.491982524964702	0.555751226216109	0.191774365010398	0.410110733755252
chr1_108425471	0.61316037105068	-0.0993660020558009	-0.0268381581835527	0.156277455055111	-0.0299777298756541	0.3718	0.1026	0.2394	0.1513	0.09797	0.125783448541103	0.335362583124178	0.913324638815949	0.307251082161229	0.760734139840522
chr1_108434033	-0.346593481298136	-0.0590336578997382	-0.01414275377448	-0.0558912322659312	-0.00535141895064027	0.4087	0.1416	0.1959	0.1682	0.108	0.438943450190846	0.679823774293603	0.943560986216073	0.743247284608358	0.960711816263276
chr1_108467299	-0.0070352275709874	-0.167853415877332	0.231223533608046	0.178396364468597	-0.228855382100015	0.2228	0.07922	0.1269	0.1159	0.08244	0.975442816653532	0.0346721179336295	0.0707058882863096	0.126300743330358	0.00566487167793805
chr1_108467314	-0.268559379888965	-0.0891033681288265	-0.058237613463834	0.0254547157341048	-0.110364598482843	0.2664	0.09671	0.1422	0.1422	0.08851	0.331212048241504	0.359128361767426	0.685194262685571	0.859361218560913	0.214228103161136
chr1_108474892	0.196697767692733	0.0376916497712375	-0.0391322918915514	-0.00982148217034025	-0.104929883278402	0.1594	0.0591	0.08187	0.0731	0.05607	0.223143866380734	0.524355579438586	0.633806335471341	0.893404673710404	0.0616973358125849
chr1_108474928	0.0474690652206432	-0.00678301807627841	-0.264210350296275	-0.0578927732286936	-0.0825425078914075	0.2234	0.07287	0.1085	0.08341	0.06535	0.835920461650094	0.92603356992655	0.015488840756995	0.489153323489063	0.207531030903421
chr1_108474946	-0.30708681499071	-0.0616346638545014	0.221398126833739	-0.380819773068533	-0.0609452924612991	0.5007	0.173	0.2423	0.2151	0.1582	0.59548928274585	0.725664995290128	0.375344114361998	0.0838110465530808	0.703655393138893
chr1_108474994	0.36416219761385	0.0529655723511372	0.00367906896186061	-0.0314463990575589	-0.199060998770922	0.1979	0.07081	0.09623	0.08485	0.07637	0.0712722898641157	0.455596104988507	0.969644143190724	0.711922658650768	0.0093517100828534
chr1_108475792	0.0764311972180825	0.0905063024181916	0.194999625905689	-0.0391625888800062	-0.0543539191934084	0.2375	0.0784	0.0987	0.09353	0.07838	0.754578779270389	0.249788269572555	0.049294762141237	0.676765152476867	0.489356123123437
chr1_108478281	0.212417523530098	-0.0656828452072145	-0.0135218439178684	-0.0377423238112561	-0.178498301792399	0.1305	0.03957	0.06192	0.05693	0.04088	0.106570657335158	0.0971933620186807	0.82746261970318	0.508044934473093	1.28439573472416e-05
chr1_108478341	-0.200537383846259	-0.0166035354396174	0.135466071474511	-0.109234312383115	-0.0434593470599577	0.2039	0.06655	0.1109	0.08199	0.06424	0.335624469663332	0.803409867846756	0.224755098024355	0.184243320166012	0.49960079350032
chr1_108481167	NA	NA	NA	NA	NA	NA	NA	NA	NA	NA	NA	NA	NA	NA	NA
chr1_108481189	NA	NA	NA	NA	NA	NA	NA	NA	NA	NA	NA	NA	NA	NA	NA
chr1_108481215	NA	NA	NA	NA	NA	NA	NA	NA	NA	NA	NA	NA	NA	NA	NA
chr1_108481218	NA	NA	NA	NA	NA	NA	NA	NA	NA	NA	NA	NA	NA	NA	NA
chr1_108481233	NA	NA	NA	NA	NA	NA	NA	NA	NA	NA	NA	NA	NA	NA	NA
chr1_108481250	-0.265128272889757	0.0896498080400154	-0.0580812555305544	0.0575818462908294	0.0675687279918025	0.1457	0.05063	0.07995	0.07705	0.05944	0.0718183384913952	0.0769916205558944	0.468977200755771	0.456205669837906	0.256482066918394
chr1_108481265	-0.201712237160449	0.0365864211237081	0.0708957015953282	-0.0622417659735948	0.0787792444908606	0.1116	0.03927	0.05887	0.05404	0.04496	0.0724680386412629	0.351882153227565	0.229291114607473	0.25010716331727	0.0800431875750232
chr1_108481270	0.0446379144316909	0.0558614105527137	0.0377245840889144	0.0160716599455386	0.0633649825577457	0.1434	0.04662	0.07542	0.06194	0.05255	0.758032595912325	0.231335548449757	0.617942305857327	0.795655914352572	0.228536399907453
chr1_108481272	-0.0938540102137642	0.0612882574323768	0.00722616581870003	0.0211077154423905	0.0993398989318152	0.1142	0.04004	0.05662	0.05664	0.04012	0.414235767525087	0.126153352141542	0.898607243762243	0.709843548593245	0.0133581387198205
chr1_108481316	-0.0909443190340093	0.0187754264334933	0.0792494145499658	-0.0176641781112226	0.117270768003668	0.1165	0.0368	0.0561	0.05001	0.03816	0.438149219327401	0.610152195160791	0.15841545604613	0.724260163644099	0.00213418193506654
chr1_108481333	-0.0369417086781108	0.0156932008673954	0.0203467810674345	-0.039398633857074	0.0451671531262718	0.113	0.03845	0.05729	0.05251	0.04133	0.745314382518072	0.683388316093588	0.722911129206434	0.453693203477497	0.27487351511926
chr1_108481362	-0.234557395818103	-0.0063763544848315	-0.0198876718810136	-0.0455345855703159	0.0875454054825722	0.1759	0.06052	0.08904	0.07329	0.06805	0.189291232063496	0.916243824167828	0.823948459452048	0.535506393972444	0.199315454513055
chr1_108483899	-0.020344276400177	0.0576255134912922	-0.119329005149477	0.0370824121291409	0.203253196032595	0.1427	0.04667	0.08335	0.06411	0.05217	0.887784838483114	0.217427008181994	0.153672145591468	0.56378501762492	9.99665817569273e-05
chr1_108484227	-0.715050451901962	-0.0863827329593694	-0.0191556390514868	-0.0993684863548159	0.0813573969876125	0.2067	0.07319	0.1061	0.09131	0.0672	0.000712673942554587	0.239160465544902	0.857526141196832	0.278494294031197	0.22707078499947
chr1_108489738	0.223478532196377	-0.0204788896933324	0.0800480498898813	-0.0228668524745013	-0.238726831129794	0.2286	0.06949	0.1111	0.1039	0.08505	0.341244049405845	0.768765325789057	0.473964166064779	0.826732585025454	0.00516227247170797
chr1_108497449	-0.500980247908578	0.0711676111751862	0.153637359179341	0.00998253125971626	0.300863331460104	0.1786	0.04853	0.08604	0.07044	0.05037	0.00578118930941074	0.142992294754045	0.0752350684989123	0.887581779334297	2.43910125430347e-09
chr1_108510827	0.361848385402134	-0.0247162081392481	-0.030383707523591	0.159497543041358	-0.345483949865085	0.1877	0.06239	0.08956	0.08665	0.05854	0.0582863908651517	0.692558930976139	0.735444568795447	0.0666856185438154	3.8258471946051e-09
chr1_108515274	-0.044286963562753	-0.0345225295424465	0.0218725245204095	-0.00787096145288572	-0.0830032246955559	0.1875	0.06647	0.1053	0.08432	0.06143	0.816531731146915	0.60430376464766	0.836352342966176	0.925892530118842	0.177455194045285
chr1_108515357	-0.23331051403197	0.0036495283429466	0.297984637054507	-0.196080997841271	-0.215407866701363	0.2716	0.08995	0.152	0.1233	0.1079	0.40838895258462	0.967767545845648	0.0526664177174185	0.114533211284412	0.047176690656954
chr1_108515440	0.134979503897633	0.0172587517272785	0.11660716861936	0.0687740327529679	-0.0435617450847392	0.2174	0.06755	0.1174	0.09136	0.07602	0.544494151078432	0.798790779088261	0.323947577487408	0.453476138806528	0.56774758777743
chr1_108515506	-0.184071101473174	0.0428855052044839	-0.0554473416264554	0.00152311065231096	-0.0132865792934106	0.1541	0.0496	0.078	0.06334	0.05247	0.237911391480749	0.387828048941493	0.478512149089567	0.980853965558146	0.800365901794528
chr1_108515572	0.0722143467453783	-0.0690929691825789	0.0421319290117966	-0.0478000278116663	0.0235816739833151	0.2464	0.08007	0.1371	0.09374	0.07751	0.776378501690083	0.389713810724671	0.760818466468192	0.611680565256106	0.761642102179265
chr1_108516071	-0.219365654138464	-0.074784386923466	0.124702023492716	-0.0805514018747705	-0.0812348143306759	0.2781	0.1011	0.1472	0.1319	0.0884	0.448639694322043	0.461781192069407	0.402068809169715	0.544936586815573	0.360008840539072
chr1_108523622	-0.0973978023778647	-0.00415853519282488	0.0286772413645389	-0.0255789510456723	0.00231154843640596	0.269	0.08569	0.1431	0.1201	0.08713	0.727293787653259	0.961436116742253	0.842780982615346	0.832544846761787	0.978915175176855
chr1_108523681	0.152646932550039	0.0314482785872655	0.0468826708361298	-0.0138109853739963	-0.159846540184089	0.1889	0.06631	0.09495	0.08551	0.06834	0.427466291060393	0.636057898687773	0.623051017798019	0.872155204649694	0.0196208112455781
chr1_108523695	0.127498199350492	0.0170576036102689	0.130213814723292	0.110930771292375	-0.214526995668629	0.2187	0.06745	0.1042	0.0916	0.06919	0.569444761696484	0.800796324937995	0.213923085120656	0.227839357554746	0.00198064906301543
chr1_108523711	-0.0437616054729532	0.040261741717547	-0.0935268732265516	-0.111475590052593	-0.137973755429335	0.2144	0.06901	0.1022	0.09355	0.06988	0.841976818508121	0.560547780249739	0.362641132680921	0.235468578148734	0.0488828899534318
chr1_108523739	-0.166480273204654	0.15727801245223	0.107659182886765	-0.236874112202093	-0.194905762759956	0.2626	0.08279	0.1349	0.1022	0.1111	0.540723178664414	0.0583311948300616	0.429077264116607	0.0211321785121301	0.0812521323176868
chr1_108523748	0.322410951365369	-0.0504564833985572	0.245854958784434	0.0979770381836292	-0.262295147916913	0.2589	0.08044	0.1376	0.1155	0.0755	0.229034065898399	0.531824393167539	0.0767703022268824	0.399447226643181	0.000531826523074042
chr1_108523755	0.294636223065647	0.0180717988589443	-0.00504362824675325	-0.0196651462595253	-0.174921591711576	0.2575	0.08858	0.12	0.107	0.09015	0.268885247715573	0.838967208799929	0.966716712181386	0.855008855685331	0.0533053854041462
chr1_108544363	0.247858344663506	-0.125356975296328	-0.120076565482113	0.041103927512687	-0.271820233621192	0.2473	0.09607	0.1493	0.1129	0.09239	0.331485241730811	0.194007462710532	0.426468420476512	0.717541847211389	0.0033949450511952
chr1_108544383	-0.0694272099960416	0.105237398098894	0.0214131894302146	-0.0736358113393103	0.030019316188378	0.2156	0.07146	0.115	0.08288	0.07285	0.753182862327809	0.141857025260161	0.853255475334828	0.375937563612988	0.681090631082323
chr1_108544391	-0.0755025185224013	-0.0425476112092329	0.0567463333382275	0.0891208142372921	-0.136424304029058	0.2493	0.09667	0.1482	0.09828	0.08665	0.7692961183741	0.66133470052198	0.704928860082184	0.366836366446475	0.116762708255162
chr1_108544424	-0.541130222830819	-0.0103323158330534	0.0515620394407701	-0.170599360933581	0.178902573528544	0.2155	0.08366	0.1293	0.1027	0.07486	0.0142046817543046	0.902051116051074	0.692524979006022	0.0984613362596544	0.0171664608273995
chr1_108544431	-0.32756536815757	0.0511642657922207	0.0600332892190925	-0.0115324826169694	0.169292328131034	0.1394	0.05491	0.07451	0.06746	0.04814	0.0199716536314767	0.352175229052932	0.421704192301477	0.864567027167947	0.000443762802376013
chr1_108544433	-0.181668634657622	-0.0185255630811305	-0.0647209125602364	-0.0336740331988729	0.0439535212987274	0.1735	0.05949	0.09142	0.07189	0.0591	0.302446434298137	0.755911002041499	0.480818481039841	0.640357829778338	0.457836272272255
chr1_108544470	-0.423996026147108	0.0515710521529978	0.275579568344143	-0.154233397064184	-0.00507094878930404	0.2597	0.09758	0.158	0.123	0.08764	0.114882783619151	0.598903453021937	0.0850213251588445	0.213349236440456	0.954036593741611
chr1_108544483	-0.50819937513733	0.0645015931954208	0.120778180924294	0.0627861950234419	-0.146104158909521	0.2809	0.1065	0.1697	0.1297	0.108	0.0825038231262211	0.547038181967871	0.483057810797791	0.631228173138991	0.17865639326863
chr1_108544518	-0.267806112799805	0.0622886322009229	0.0121358230684923	-0.0942490962865593	-0.0879130932984208	0.2794	0.08857	0.148	0.105	0.09438	0.357399442918729	0.483611227991521	0.935365780693909	0.372045357664888	0.353759262651259
chr1_108544525	-0.0135624030008614	-0.00595077271167307	-0.0679751264917724	0.0413599072202661	0.00355068643426771	0.1443	0.05465	0.08272	0.07124	0.05737	0.925900485282136	0.913419763773372	0.412824459519636	0.562524199367358	0.950730815293388
chr1_108544556	0.0743596690054316	0.0845753490627224	0.0247876143928079	0.0592093155239297	0.032409636469347	0.1238	0.04806	0.07451	0.0711	0.04957	0.551159932874394	0.0787895140902739	0.740077850305211	0.406169368048943	0.513748686648984
chr1_108544565	-0.10439288543412	0.0453807903061905	-0.0450576236248295	0.0104891114389106	0.0492416696356904	0.1576	0.04941	0.08909	0.07507	0.06074	0.513038670741889	0.358968829677404	0.614442052578562	0.889189270184205	0.418400655743369
chr1_108544689	-0.415704435272537	-0.00354902553266589	0.125762137970061	0.0448038894525096	0.00875942305348525	0.152	0.05821	0.0919	0.07378	0.06084	0.00686920577325512	0.951465957332098	0.172984581340687	0.544774907943677	0.885731030624447
chr1_108544729	-0.0381737323381249	0.0559354723472452	0.0307521461487982	-0.0422533218333091	0.071398365470838	0.1746	0.05439	0.09055	0.07431	0.05778	0.829551367328647	0.304471157116145	0.735197466957808	0.570689227147445	0.217341184999538
chr1_108544742	-0.0268058102870507	-0.0430792095012664	-0.0593826840594901	-0.0409086627104095	0.0319084238166644	0.1304	0.04288	0.06651	0.05822	0.04279	0.838501354820103	0.315512774146354	0.373003492254857	0.483013081826589	0.456262557689117
chr1_10855488	0.138773486164952	-0.0540328620201001	0.0424658601482302	-0.0280244316853947	-0.102364952593057	0.2412	0.0773	0.1214	0.1025	0.07429	0.576599071906221	0.485858745634619	0.728430622492843	0.785645820902219	0.1694098185421
chr1_108564879	-0.252622560227112	-0.0384917032535477	-0.0170976438004418	0.115265070399503	0.255048120146882	0.1338	0.04881	0.08295	0.06352	0.05041	0.0613334092221547	0.430893934270383	0.837252176546119	0.0701467488906711	4.34827926887316e-07
chr1_108565265	-0.450514552888291	-0.174077005444384	-0.107949712344801	0.108266903950955	0.205333791741897	0.2403	0.08894	0.1596	0.1164	0.09189	0.0687793643454044	0.0512376131214489	0.504320838772168	0.355587633953063	0.0260740735434463
chr1_108603312	0.0873378709801571	-0.00902501828221179	-0.0652318516667178	-0.00457739440239618	-0.135540307067145	0.2715	0.08933	0.1497	0.1317	0.09566	0.756862567174844	0.919847210379791	0.666584536588263	0.972515536432437	0.158422024121435
chr1_108603373	0.128902859386913	0.00407091628368117	0.0159664936255715	0.0467058778005786	-0.186174661537902	0.1421	0.0468	0.07774	0.06476	0.04486	0.369226847648045	0.930758885490791	0.83775832057064	0.471709117664147	3.38410326616856e-05
chr1_108603397	0.158353068855739	-0.0205545049779237	0.0447434698364931	0.0152261502953166	-0.219356316046071	0.1658	0.05602	0.09496	0.07522	0.05036	0.34626129750845	0.714113245315002	0.639031713720186	0.840035477416415	1.35989903592426e-05
chr1_108603422	0.43099529650802	0.000810189760755254	-0.054818092585172	-0.0013471155369419	-0.186537505280381	0.1802	0.05868	0.1009	0.08226	0.05846	0.0186422924376692	0.989003006880486	0.588839398446418	0.986978453819459	0.0014455408852635
chr1_108607090	0.191654425537938	0.0131871967579724	0.0856195373164191	-0.018415305797393	-0.107620834928255	0.1687	0.05311	0.08368	0.07562	0.0546	0.262805902632302	0.80417366499295	0.307923228328751	0.808139421862521	0.0490522397163728
chr1_108607150	0.224327971003571	-0.0299861831164745	0.0894069428003435	-0.0457092903562037	-0.109972407470846	0.177	0.04698	0.07149	0.07385	0.04977	0.212258686418631	0.523753148882332	0.212242906747333	0.537064819698307	0.027322862904833
chr1_108607196	0.282912585063226	-0.016107228504289	-0.0869042953334024	-0.0168478031766487	-0.169561083018228	0.2445	0.07359	0.1117	0.1137	0.08624	0.261867677995443	0.827207464378452	0.439435780051424	0.882960920215347	0.0501328816458829
chr1_108609148	-0.112360742225941	0.219457069896135	0.177383666544776	0.00528869334371905	-0.0323581832496239	0.2824	0.1141	0.1554	0.1572	0.09272	0.702696472330604	0.0560285131876054	0.259489691844456	0.973495324864725	0.728227129843982
chr1_108612419	0.227924009924246	0.182094158400252	-0.123132477194237	-0.00304000136476657	-0.171015899513755	0.2268	0.0875	0.1316	0.1026	0.08432	0.327694545223908	0.038163516543103	0.353656810724474	0.976487130532094	0.0432844976551631
chr1_1086132	0.567615358285545	0.0913427589289751	-0.207123061292347	-0.0521315609809443	-0.275208357892875	0.3133	0.1157	0.1494	0.1293	0.1028	0.0853383114542704	0.432936052541076	0.170435294575636	0.689304948979223	0.00774610351866167
chr1_1086148	0.22643947381607	0.0736530004691966	-0.0109757760959579	0.0212901643845405	-0.142265199847796	0.249	0.09559	0.1301	0.1388	0.09796	0.37845169211708	0.443092723750136	0.933336993787011	0.879263735247951	0.148375453769741
chr1_1086188	0.311805903194349	0.115280126937712	0.188192997073218	-0.0612275178811167	-0.141326452547303	0.2423	0.07681	0.1282	0.1244	0.09688	0.211843527938115	0.134545799872222	0.145433828158176	0.625295280774443	0.14652484649304
chr1_10862293	0.10363156102831	-0.0568163575582154	-0.347265248588999	0.116947796629908	0.0436304802738409	0.3273	0.1206	0.1694	0.1476	0.1258	0.76479811582361	0.640016663545652	0.0433476672321288	0.433244938041742	0.730794496588107
chr1_10862353	0.325719960360253	-0.026679796997267	0.165962390365211	-0.176902252608327	-0.168062636666555	0.1831	0.06116	0.09387	0.07527	0.05786	0.0803178962767436	0.663262762898468	0.0783746182863589	0.0191002453428054	0.003734285321502
chr1_108626433	-0.388480850025291	0.0178507220840066	-0.0533366678117797	-0.00975672533207165	0.292229813605769	0.2335	0.07129	0.1118	0.09696	0.07913	0.105718912390741	0.802773900216942	0.635441956027496	0.920223518141272	0.000231907460607306
chr1_108626442	-0.153951240016814	0.0183158436210224	0.1519227725906	0.0425197773802686	0.157221844173831	0.22	0.08289	0.1125	0.1017	0.0723	0.494838331132265	0.825711306331849	0.179644059895357	0.677466722431159	0.0300914177399889
chr1_108626463	NA	NA	NA	NA	NA	NA	NA	NA	NA	NA	NA	NA	NA	NA	NA
chr1_108626484	NA	NA	NA	NA	NA	NA	NA	NA	NA	NA	NA	NA	NA	NA	NA
chr1_108626532	NA	NA	NA	NA	NA	NA	NA	NA	NA	NA	NA	NA	NA	NA	NA
chr1_108626550	0.281416579427527	0.0678387838711499	0.0337691266997919	-0.0666226042971555	0.193899400023473	0.151	0.04988	0.08415	0.07275	0.05075	0.0654288689401209	0.174353660340154	0.689249727295648	0.36105953582609	0.000135767459768843
chr1_108626553	0.0368261985727223	0.0243661864864894	0.0195729084828878	-0.0376376971118379	0.180289495695722	0.1304	0.04802	0.07251	0.06675	0.04648	0.77947893546485	0.612272637205496	0.787757798678858	0.573705200792149	0.000106769466484247
chr1_108626562	0.0756208718846849	-0.0509629708099289	0.00325266102238684	-0.122572807953278	0.14565718403497	0.1239	0.04495	0.06239	0.05515	0.04202	0.544757077316439	0.257372086774181	0.958502584405356	0.0264763493227916	0.000533561524880599
chr1_108626567	0.17273346149205	0.00508095206397916	-0.0462910846468048	0.00395304135753476	0.0800607316857577	0.1085	0.03699	0.05899	0.0504	0.03719	0.113509256796729	0.890820426506147	0.433415084267678	0.937562626771579	0.0314557105490181
chr1_108626574	-0.11319353153288	-0.0101642020777176	0.0362185678172796	-0.0327053671601676	0.159622438481112	0.1069	0.03738	0.05958	0.05109	0.03733	0.292430146134525	0.785833105624324	0.543971586292628	0.52261736595386	1.92858360014148e-05
chr1_108626601	-0.004950342367815	0.0268613673392745	-0.0281089456533589	0.088076759336547	0.242706224240232	0.1313	0.04373	0.06773	0.05997	0.04567	0.97018510606686	0.539435195759489	0.678828923506875	0.142638215708625	1.10348224446888e-07
chr1_108626604	-0.162690959797114	0.0477233150239495	0.0130746870105289	-0.118566045054509	0.242317897035473	0.1605	0.0548	0.07558	0.07495	0.05443	0.317063901671718	0.384543742243601	0.863047165363269	0.114683808992616	8.77617757888416e-06
chr1_108626610	0.0728721800238415	0.0737234431208651	-0.0985823637522959	-0.00538961663563631	0.188870656775215	0.1397	0.04411	0.06995	0.06033	0.0443	0.60549256195988	0.0949732605743133	0.159761543855648	0.928944524360286	2.05104386156174e-05
chr1_108626613	-0.0615044588933721	-0.00353840233583206	-0.0768145196925364	-0.0175302417503671	0.172779723942932	0.165	0.04873	0.07346	0.0633	0.04688	0.713137833403908	0.942183205673941	0.297022697976161	0.782253406228926	0.000231845659156682
chr1_108626641	-0.226431831011409	0.0395281567509932	0.0428716836364434	-0.148632317017014	0.181593774676059	0.1737	0.05694	0.09185	0.0792	0.06181	0.199224651126032	0.488258784342986	0.642085769560917	0.0613761950547278	0.00336442408659776
chr1_108626727	-0.00683334495164107	0.0529746204323212	0.0582698104647587	-0.122299809027103	0.1331255707021	0.1836	0.072	0.1023	0.09483	0.06855	0.970815125643295	0.463040740639015	0.570979841674304	0.19919013766768	0.0526899685838906
chr1_108626730	-0.102608240019229	-0.0070117171670903	0.116727299985599	0.0325873037293123	0.129158947216325	0.1532	0.05692	0.08913	0.08166	0.05961	0.508060871140719	0.902118375492574	0.192091295664435	0.690830680629792	0.0305504199727034
chr1_108626733	-0.346942700375236	0.0645003205575595	0.00518817123145124	-0.103564303708579	0.181749338728804	0.1824	0.06104	0.09122	0.08009	0.06421	0.0614575324063603	0.291553856583647	0.954833369938837	0.197417154098965	0.00473242234831228
chr1_108626740	-0.140357096400452	-0.0141380206126713	0.0301839571071904	0.0663831544793217	-0.0574486302640122	0.1841	0.05828	0.08804	0.07984	0.06445	0.453637407823568	0.808644155067943	0.732717877535809	0.407218672863583	0.37372678859652
chr1_108626758	-0.408236274486271	0.00398497239139892	0.1783467267094	-0.0410627045060833	0.156762660139244	0.1841	0.06331	0.09609	0.08865	0.06975	0.0292894849909067	0.949911802077935	0.0646819732828775	0.644528449780664	0.0249601073981551
chr1_108626772	-0.392761115302739	0.0439599647150801	0.112786569612838	0.0120567780448608	0.121921317521559	0.1865	0.06218	0.08866	0.0798	0.06539	0.0385452785629236	0.480430000904753	0.205114195621806	0.880286835405268	0.0628098803000096
chr1_108626781	-0.140775507721785	-0.0405401651887301	-0.0871736090245088	-0.101494147910865	-0.00641699514093198	0.1861	0.0588	0.0892	0.0827	0.06486	0.457338636273814	0.491285490626786	0.330361044821888	0.221309699947485	0.92135441706601
chr1_108626783	-0.186026343073535	-0.00129765474714145	-0.0125114403636062	-0.0259575329800165	0.0764988063164888	0.1577	0.05307	0.08549	0.07279	0.05703	0.244075189230032	0.980519749424503	0.884068246918092	0.72209331333245	0.180507137024253
chr1_108626790	0.0702155149657822	0.094512749710394	0.0585212450410546	-0.164533474134765	0.133105875694693	0.1889	0.07578	0.1022	0.09334	0.07781	0.715100033703833	0.213642073075832	0.568937742062046	0.0792529506797952	0.0881075083164843
chr1_108626793	-0.211865193567593	0.0465514091327073	0.290937168608175	0.0108032161130793	0.0136748419928074	0.2034	0.06739	0.1071	0.09289	0.06886	0.307802368225764	0.490693716815256	0.00691572097961379	0.907812372315619	0.842953003406113
chr1_108626796	-0.421926678903489	0.0767379520823545	0.134519468631677	-0.311166847389817	0.122235652816709	0.2264	0.07892	0.1163	0.1171	0.08749	0.069486512993479	0.332386385435306	0.250634213936057	0.00831527413804711	0.163988697397488
chr1_108626812	NA	NA	NA	NA	NA	NA	NA	NA	NA	NA	NA	NA	NA	NA	NA
chr1_108626814	NA	NA	NA	NA	NA	NA	NA	NA	NA	NA	NA	NA	NA	NA	NA
chr1_108626827	NA	NA	NA	NA	NA	NA	NA	NA	NA	NA	NA	NA	NA	NA	NA
chr1_108626837	NA	NA	NA	NA	NA	NA	NA	NA	NA	NA	NA	NA	NA	NA	NA
chr1_108626844	NA	NA	NA	NA	NA	NA	NA	NA	NA	NA	NA	NA	NA	NA	NA
chr1_108640833	-0.113746144439481	-0.020741257680127	0.0407935747391377	-0.0321259579920666	0.0397841436755985	0.1203	0.0446	0.06523	0.05743	0.04317	0.347908433602448	0.642226627404442	0.532595621307979	0.576523447284992	0.357201807295726
chr1_108640857	-0.109680660162379	0.0961436123894842	0.0431277453757036	-0.178025094858367	-0.0130760821528611	0.1442	0.05136	0.08025	0.06382	0.05253	0.451651052327952	0.0615554420652376	0.592176899848808	0.00537259920141753	0.803683895545502
chr1_108640932	-0.0051431037251124	-0.0089713682593258	0.051824457729273	0.0488997273558024	-0.0137837849077774	0.1072	0.03713	0.05802	0.04516	0.04154	0.96195513731447	0.809203369376436	0.372547088025574	0.279383232806884	0.740241800486478
chr1_108643661	0.140846892061597	-0.0965839774609677	0.00807569031691992	-0.0975651199821435	-0.143333283843675	0.2106	0.06931	0.1018	0.08621	0.06647	0.513247572052926	0.164481524036807	0.937098754036199	0.259530607099593	0.0314295369772838
chr1_108655026	0.239654722828572	-0.117778139959136	0.0964709862621482	-0.00861261741779962	-0.0319356161102558	0.2138	0.07588	0.1179	0.1037	0.08024	0.273511932837551	0.121697384826085	0.416483397030072	0.934165280094637	0.691575519558828
chr1_108655059	0.451835948998353	0.0825704471959674	-0.0955321103150888	0.0679399341869778	0.00557718477008492	0.2863	0.08738	0.1589	0.1015	0.09198	0.130501425912597	0.346528713518278	0.552799450094183	0.505473691325864	0.951854806714286
chr1_108655283	-0.0198536229262129	0.101164738977624	-0.158552175807223	-0.157913913017469	0.177208867640788	0.3072	0.1073	0.141	0.1157	0.0982	0.950958939188549	0.348564037783137	0.265601300825598	0.175197650811229	0.0725185480472943
chr1_108655354	-0.145090496388628	-0.148218015837099	-0.14367372870799	-0.111532420951574	0.21396302577139	0.2195	0.07429	0.1258	0.1093	0.08547	0.519002172428753	0.0466334460854171	0.257211147131219	0.310434304913541	0.0126238034946814
chr1_108655360	0.279547134970941	-0.205850006061589	0.148153662124873	0.121417044493968	0.0993011529616508	0.3122	0.1113	0.181	0.155	0.1072	0.394961255676598	0.0660602475839298	0.420814507595195	0.439008415439958	0.357061493576407
chr1_108655722	0.155240715576348	-0.0164910386137569	-0.0434583792545571	0.0457424096738925	-0.235443067789809	0.2005	0.0743	0.1212	0.09023	0.06656	0.448124548936338	0.824828814255114	0.721897358479139	0.61363921514924	0.000416406345083775
chr1_108655748	0.690674689301093	-0.00972946676563253	0.0300050440665678	-0.0390626573077372	-0.311761204769542	0.1943	0.06369	0.1103	0.082	0.06103	0.000488585886871618	0.878829883467059	0.786874554002466	0.634951203744264	3.41804689552028e-07
chr1_108693201	0.045028088446941	0.00814023684302819	0.0789803972864539	0.122924529805368	-0.00450472883779292	0.1878	0.06293	0.09417	0.0819	0.05909	0.813820609778447	0.897280540945426	0.403732842590226	0.134688113852081	0.939338078752166
chr1_108693220	0.536504813678906	0.297581611655916	-0.0556713663745295	0.0573369664314498	-0.17452278602124	0.3013	0.1034	0.1469	0.1312	0.09341	0.0895292428722775	0.00420261557922097	0.707762193449143	0.664839020861613	0.0628595927112774
chr1_108693227	0.45895521577128	0.047364962880938	-0.00811516159337072	0.0464819453535408	-0.143873040695625	0.1566	0.05338	0.08319	0.07064	0.05092	0.00379654968584575	0.375589733556955	0.922558365373548	0.511587446433409	0.00477539449350117
chr1_108724079	1.57645274743176	0.0852374622866426	-0.0166000228859538	0.342994291013868	-0.165094784929382	0.4088	0.1285	0.1994	0.1774	0.1153	0.000432612258711718	0.51064914092818	0.934982252485153	0.0570686480855903	0.154932809654339
chr1_108724135	-0.112906608829922	-0.0339849675484487	0.171831852025681	-0.211792753119197	-0.185263770201971	0.322	0.1022	0.1624	0.1407	0.1003	0.739914666618436	0.740801046123512	0.296470617065256	0.136144088578905	0.0660945425072166
chr1_108724236	0.00177118719197801	-0.0157003539657064	0.171417975259246	-0.211075303984212	-0.072565061025008	0.2074	0.07154	0.1085	0.08639	0.06995	0.993334337193277	0.826727734735269	0.116284372067231	0.014926827754594	0.30074193752735
chr1_108727011	-0.282916370136789	0.255203779397298	0.220658563450845	-0.259431321061145	0.166307801829303	0.2706	0.09905	0.1453	0.1231	0.08522	0.314170865289492	0.0103519892803849	0.13296162313539	0.0364872625659404	0.0518457740415612
chr1_108727026	-0.463782897887069	0.161881398254601	0.321138945693727	-0.145344408638128	0.0208727714518538	0.2766	0.08897	0.1265	0.1186	0.09098	0.107112072063849	0.0699414251114301	0.0117938290899799	0.223660733177536	0.819280827910278
chr1_108742281	0.0178337872105406	0.0866446476841258	0.261369166262822	0.183117456191755	-0.132181268583299	0.3352	0.1124	0.1953	0.1767	0.1193	0.960022423366481	0.443691208684242	0.18934307142909	0.307722936162423	0.271305595696389
chr1_108746342	0.213970919191067	0.048207479451455	0.058832316032712	-0.0119090623995173	0.00449696668272187	0.1198	0.04009	0.07286	0.0494	0.04209	0.0761948109641164	0.229551609435354	0.420632390690995	0.809725783164137	0.91498968847616
chr1_108746405	0.16911478046467	-0.0540146291561317	-0.105738249723057	0.0871448213282255	-0.151536898811431	0.1917	0.06155	0.1125	0.07834	0.06483	0.386587131406947	0.381079342646352	0.350340602352122	0.267441530819958	0.019672669210237
chr1_108746441	-0.18280615028873	-0.0797570376556099	-0.0691625334010804	0.0157079460386744	-0.0671409998912398	0.1194	0.03991	0.0724	0.04915	0.04066	0.12848909109722	0.045843631078305	0.340703253898786	0.749570513437374	0.0989606589551086
chr1_108755251	-0.207083479566499	-0.0155987256159767	0.102836364352883	0.130566104451837	-0.22560295000528	0.1728	0.05589	0.08462	0.0766	0.05582	0.237852230360659	0.780505263125048	0.225928465956499	0.0892230762788359	5.45294340744684e-05
chr1_108755255	-0.000921891284246205	-0.0100036732221937	0.0875060260318726	0.0219386328355824	-0.20953986850213	0.173	0.05715	0.09295	0.08231	0.06331	0.995812320515374	0.861271117690214	0.348575727220365	0.790522449266289	0.000956209263722529
chr1_108755288	-0.154031346760605	0.018504318917463	0.122161148335194	-0.10314191734766	-0.186642033119592	0.1734	0.05418	0.08396	0.07889	0.05389	0.381658634465344	0.73307913407625	0.147099001947766	0.192458861568509	0.000543482168928411
chr1_108755309	0.338483151476659	0.0419574484926987	-0.0649266759631178	0.0171610143426513	-0.108885481827038	0.2047	0.06684	0.09176	0.08043	0.0595	0.105545693744899	0.531101239087233	0.481068260689679	0.831580789173511	0.0677349776334455
chr1_108755317	0.471453549914272	-0.0262572474146037	-0.0105392405882828	0.123431982166918	-0.236598369783067	0.1946	0.06391	0.08671	0.0821	0.06162	0.0174841593483471	0.681800566188646	0.903621287624643	0.134039958966491	0.000126930427661098
chr1_108755359	-0.165455822651617	-0.0827643366963428	0.0303514082400215	0.0561954570970085	-0.114180142839894	0.2453	0.08035	0.1121	0.09484	0.07718	0.513178815634974	0.304553596696486	0.78789397815673	0.555285677595887	0.140215805747855
chr1_108755361	0.394623809903687	0.0329516422157329	-0.0625541752950522	0.0633590314728772	-0.317011341268846	0.2862	0.09725	0.1267	0.113	0.08352	0.186447245871394	0.735944814800416	0.624317902365321	0.577453568770447	0.000155340781636371
chr1_108755379	0.248498428536328	0.0804200784620127	0.0783340128811489	0.0274824167891722	-0.244898945158752	0.2721	0.08493	0.1219	0.1049	0.07558	0.379508033470788	0.345436897803998	0.523593154695968	0.79444620523561	0.00123360847498322
chr1_108755416	0.586287716113608	0.0409343135649193	0.118928919425596	-0.156607307935581	-0.122544411889485	0.2736	0.08901	0.1369	0.116	0.08301	0.0392934639094222	0.646910031852126	0.389486362730964	0.1799370075779	0.141246273758306
chr1_108756082	0.428651217687728	-0.000622618466793441	0.0234248807384495	-0.0289772258379527	-0.0331265592278051	0.1923	0.0636	0.09798	0.09048	0.06181	0.0287080526624807	0.992204968014335	0.811937066662503	0.749766329400865	0.592707260344949
chr1_108756834	0.360865621250084	-0.0462739331052611	0.109107199019696	-0.0657268643234518	-0.0928800676309341	0.1611	0.04962	0.0746	0.07052	0.05084	0.027053067407584	0.351637693051783	0.144706186965065	0.352520673331226	0.068069457224147
chr1_10877772	0.00483723594169706	0.106971848537909	0.125832275729531	-0.0707686414243459	-0.253818808059212	0.3141	0.1287	0.1699	0.1296	0.09762	0.988334629622593	0.409792004632298	0.465477113733789	0.588198068986548	0.00966327790467958
chr1_10877812	0.210236124108106	0.153487733685834	0.0965302906690465	0.113088612089851	-0.229524562924321	0.3133	0.1138	0.1567	0.1359	0.09621	0.523959530960292	0.180249264326243	0.542915867052993	0.409697773077518	0.017568201411607
chr1_10877911	-0.777916733865626	0.0132221706772977	0.036974462432663	-0.033163587172133	0.238892228169213	0.4241	0.1585	0.2305	0.1975	0.153	0.0966834987671775	0.934355582334305	0.875961803155924	0.869251417102346	0.122829893967927
chr1_108819280	0.0121051421797691	-0.0100509742336087	-0.0682589978540924	0.0802006713336003	-0.214771502758755	0.2579	0.08163	0.1462	0.1203	0.08554	0.96382870574559	0.902330789898087	0.644173741585355	0.508079795548431	0.0123643952160251
chr1_108819347	0.539163682414738	0.125994619401804	-0.0417876494889327	0.117251633157961	-0.240367936705557	0.3661	0.1125	0.1912	0.1446	0.1166	0.170537290196071	0.265776118433334	0.830139576878198	0.422352402824272	0.0406175335346729
chr1_108819378	-0.0668810725643191	-0.053791658084986	0.0998241554251366	0.0140155673602369	0.141176896067638	0.3777	0.1344	0.223	0.1783	0.1377	0.869763951234918	0.691659296757706	0.662568568483598	0.93834743873853	0.309875530603184
chr1_108819410	0.432726175651031	0.100710367519371	0.0669095565975417	-0.0739977252880773	0.0362821384503034	0.2443	0.07785	0.114	0.1064	0.085	0.0858660417005629	0.197147812821675	0.559826240891453	0.489239156619878	0.670615149843128
chr1_108836184	-0.190356070957269	0.0239176762891715	0.136757659657623	0.000682810285905062	-0.0389710064309321	0.241	0.07587	0.1313	0.1006	0.07864	0.443332337069897	0.753265193407808	0.30181492994286	0.994611969684913	0.621286814488452
chr1_108836227	-0.437466650226513	-0.144460982491704	0.199034362051683	-0.311435352645442	-0.015875782019651	0.3112	0.1135	0.2034	0.1503	0.1318	0.18156944002205	0.206029367936485	0.338021871510092	0.0405058010942031	0.904956255848517
chr1_10884473	-0.183982760051839	-0.0311785912262446	0.0835775060283497	0.0167854693265834	-0.102835172707969	0.2096	0.07132	0.1197	0.09624	0.07214	0.3907365461894	0.662799349017081	0.488181150579273	0.862177465120759	0.155090014256435
chr1_10884503	0.50415964284321	-0.0582825652822367	0.360550000405177	0.235439269130291	-0.141781686806907	0.3749	0.105	0.1967	0.1463	0.1121	0.212506483031881	0.58094579420321	0.0723063310202506	0.111390224518844	0.208823652485669
chr1_10884533	-0.0120940687346659	-0.0978328510202102	0.0817569282234247	-0.102077560625372	-0.00470729176082884	0.2121	0.07449	0.1137	0.09272	0.0733	0.955562267069883	0.190290551783748	0.474982780610842	0.272999898940044	0.94893297955328
chr1_10884561	-0.0932348942303524	0.0556351931105267	-0.0492897711537321	-0.114773332646112	0.0907841204205478	0.2523	0.09808	0.1336	0.1133	0.08553	0.720654016322498	0.572408420785921	0.714642655331033	0.31418429097801	0.290264918603749
chr1_10884571	0.114968883065837	0.0328427417694961	0.219438048450585	-0.0571056492500515	0.0335039816544675	0.29	0.09601	0.1645	0.1135	0.09043	0.704385001677918	0.733483038678084	0.188242072905167	0.617158010164508	0.712143883389384
chr1_10884634	0.084855504673077	-0.0420020594219781	0.0221254899193826	0.0311941043274334	-0.0832514433937448	0.111	0.04142	0.06216	0.04874	0.04538	0.447410056259035	0.310973054319015	0.722397928133818	0.522660508186096	0.066854570109294
chr1_108849350	0.0983978030888819	0.317536941916649	-0.0191843058130821	-0.31557881773399	-0.0117762142374532	0.3605	0.1571	0.1996	0.16	0.1355	0.799036007305648	0.045918411473457	0.924966407098237	0.0515398148787659	0.931380726720796
chr1_108869294	-0.124816181330801	-0.00821308917533058	0.204154052844172	-0.0171764705882353	-0.173841000880074	0.3254	0.1076	0.1885	0.15	0.1209	0.716827478029062	0.939509258540096	0.287496426166788	0.909860706668434	0.15348092125381
chr1_108869299	-0.847111011256081	-0.0505284429601288	0.295898518561305	0.138070439437303	0.0260588363522409	0.4136	0.1311	0.1829	0.1717	0.1157	0.0622167978430138	0.702392682499659	0.111716344485487	0.42824660011399	0.822979039646426
chr1_108885020	0.0445468064376233	-0.0245210190058031	0.00223375383443933	0.0469905787377291	-0.00556292294230677	0.1128	0.0409	0.06608	0.06025	0.04005	0.6947641534602	0.549150043704358	0.973092538318167	0.436268566972824	0.889617671283472
chr1_108885079	0.102504191623957	-0.0292297120703552	-0.0548596732409462	-0.00438101858074921	-0.213775485545413	0.1251	0.04124	0.06033	0.05855	0.04191	0.416251823214626	0.47884097869125	0.364052471450594	0.940455883077209	3.46280751073458e-07
chr1_108885118	-0.056410998291032	0.0101660549211568	0.0244809961759086	-0.0674400934692174	-0.0264216417355337	0.1221	0.03974	0.06423	0.05447	0.04421	0.646557554402438	0.798250385269825	0.703679091280545	0.216355861470426	0.550470559626143
chr1_108901407	0.0637004457889544	0.0673669193599946	0.01682698866008	-0.176774111206649	-0.126629158622305	0.2324	0.08844	0.1436	0.1109	0.08566	0.789782104382428	0.448008260250267	0.907680189035356	0.11315659834084	0.140793398069188
chr1_10890157	0.141720068413732	-0.0455261406499054	0.0274739082615863	0.0622188851841954	0.0401254424697348	0.4334	0.1403	0.2102	0.1992	0.1307	0.768231204409621	0.747996810426259	0.898320286736359	0.759540633395276	0.760845519717377
chr1_108903001	1.08913789380234	-0.0010542420361869	0.079131790234772	0.151779481131357	0.029238432674277	0.4675	0.1351	0.2401	0.1793	0.1512	0.0394516667143745	0.993830915418174	0.74901556456737	0.404961403052458	0.848405982023105
chr1_108903082	0.422307246467498	0.0367628241124138	0.00630296171257111	-0.0180793069976614	-0.155178734311396	0.2209	0.07052	0.1046	0.08778	0.07084	0.0622472576776151	0.603054698516114	0.952213609488384	0.837442011246634	0.0288852475439383
chr1_108903141	0.0513680874460191	0.0996194889486295	0.103321353679676	-0.0259388782043106	0.0560959126226928	0.1679	0.05483	0.08916	0.07576	0.06485	0.762955973889977	0.0696552327167604	0.248411813670277	0.732803786769189	0.388033345473606
chr1_108905977	-0.318845304011949	-0.0171993208153685	-0.0279476818540419	0.0283629633768968	0.0328703338289933	0.1878	0.05355	0.09222	0.0758	0.06534	0.0953984353200055	0.748421362415381	0.762832711036284	0.709070245353087	0.615673852651243
chr1_108906001	-0.120785371342673	-0.0260692713154123	0.150535642611755	0.0811071512173207	0.0920491658763763	0.2422	0.07567	0.1272	0.1022	0.07794	0.628490336571041	0.731203618454624	0.240457836949722	0.429845190550236	0.239022576284954
chr1_108906089	-0.159421417267544	0.00157870228845291	0.124023175605253	-0.0306441459190004	-0.0280264499864844	0.1757	0.0601	0.09931	0.08162	0.06717	0.37173124891712	0.979081511118488	0.213987552711482	0.708258273023791	0.677187415229518
chr1_108906106	0.0780347445119458	-0.00832777285607474	0.0639754574100865	-0.0505806319937362	0.022622007227554	0.1985	0.0725	0.1129	0.09543	0.07923	0.700015637869567	0.908791069939841	0.573412440823903	0.597770291436902	0.775930942540876
chr1_1089184	-0.235391247509189	0.0776006425813529	0.109025785382281	0.0626812263150894	0.0829670763043039	0.1772	0.06327	0.08703	0.0839	0.06182	0.191086727209646	0.220936215834058	0.212036662644951	0.456598018783529	0.180405342204278
chr1_108920915	0.696059961403598	0.137291569426909	0.0987676172286617	-0.0354266215473215	-0.172223573811178	0.3222	0.111	0.168	0.1382	0.1029	0.0408422493071322	0.218990199034502	0.562220397445508	0.799585673629782	0.0959498702429069
chr1_108921043	0.121054099571197	0.0915601621093247	0.167956473585881	0.0105655999192121	-0.0844228613632324	0.2627	0.09522	0.1349	0.1046	0.09691	0.656592436765907	0.338468691914908	0.217328281761352	0.919982742641439	0.385916423655166
chr1_108926202	0.0605304639086411	0.00947396594904094	-0.181915624973606	-0.071400474511613	-0.141502132330104	0.1827	0.06495	0.09424	0.07943	0.05957	0.744625384742638	0.884270693533888	0.0546368339115709	0.37021510431145	0.0177316749627534
chr1_108926284	-2.15850525886696	-0.165564282761472	-0.275530347543464	0.330835459183674	-0.2759861148001	0.6376	0.18	0.2216	0.216	0.1485	0.00910805837949025	0.365582959510229	0.225338278795687	0.134786961907211	0.0660791833969694
chr1_108926343	0.145548781618203	-0.00472105818455725	0.00334678789257977	-0.0174316145026315	-0.186958324307267	0.1899	0.06011	0.09112	0.07635	0.05934	0.451748707386204	0.937511231583759	0.970822556086277	0.819921854116965	0.00166043095306945
chr1_108926610	0.034124024614967	-0.00102638153196207	0.067846788111132	0.0931530173913146	-0.208030570929145	0.2489	0.07241	0.1206	0.0881	0.07372	0.894363648297881	0.988720383529494	0.576522891010191	0.292229135218935	0.00488953052385555
chr1_108926613	-0.157313633578151	-0.00369711586775198	-0.0692116011489004	-0.0815013658230937	-0.235844794129926	0.2257	0.07	0.1135	0.1069	0.07265	0.497126220284059	0.957981788741158	0.54461213760865	0.44842777144601	0.00120481934200267
chr1_108926724	0.110916371287065	-0.0197693868809523	-0.193692377279129	0.206061589952968	-0.218905680530657	0.2329	0.0809	0.1222	0.09246	0.07107	0.643261122702197	0.807566026635204	0.115680643761124	0.026479246418955	0.00212378281670067
chr1_108926808	-0.121107888750314	-0.0592403114479993	0.0964439323884489	-0.203685482935472	-0.0705858760454159	0.1864	0.05517	0.089	0.07629	0.05902	0.523256679028945	0.28365615191638	0.28043645394431	0.00776539955103739	0.232524692071032
chr1_108926885	0.258031517689781	0.0227577332630001	-0.0338694768762245	0.242584838550337	-0.215582609868689	0.4036	0.1322	0.1913	0.1635	0.1271	0.558587358910457	0.864510519330451	0.862038986081272	0.143266731401098	0.0924895097939656
chr1_108946452	-0.310419475755284	0.0862353792265214	0.069892879965022	-0.049275619430076	0.103168159859515	0.1918	0.06685	0.1024	0.09184	0.07421	0.112194600440418	0.198060275563065	0.497163390642581	0.593154648041879	0.165629140316286
chr1_108946467	-0.0545402969569447	0.0519363813137214	-0.0382110938205979	0.0381321097162658	-0.0837400303122206	0.1776	0.0566	0.09023	0.07632	0.06182	0.762488716566513	0.359597177237199	0.67320162694217	0.618359070220542	0.176379341350688
chr1_108946493	0.281004803757301	0.153223627367775	-0.0479384033880634	0.0105704437347504	-0.0528736394441747	0.258	0.07764	0.1154	0.1193	0.0916	0.292665553454828	0.0491190460342887	0.679873718622401	0.929899645479023	0.565428985346477
chr1_108946556	-0.224329268227947	0.0787152560215175	-0.00672055096385987	-0.025772338831933	0.0312988440569342	0.241	0.09262	0.1441	0.1218	0.09094	0.36631850740268	0.397430000220455	0.963189618652747	0.833651941024766	0.7317909426203
chr1_108946595	-0.152743849853192	0.064005917336565	0.180828534239208	-0.216681481569786	-0.104234018137366	0.3043	0.09403	0.1511	0.1422	0.0996	0.632545508439271	0.4979740702472	0.236806398015587	0.131479035646078	0.297725900097743
chr1_108946600	0.194389191171573	0.0608695997971518	-0.171410250086322	-0.0670290925058477	-0.123223832155214	0.2965	0.09925	0.164	0.1257	0.0955	0.531228528700206	0.541684565012299	0.302525340987235	0.596793652080358	0.19900046200058
chr1_108946621	0.234799955466346	0.0456728154758725	-0.163628437693824	0.080724799312437	-0.124973852604793	0.2353	0.0744	0.1167	0.1041	0.07869	0.332117615705684	0.54041831390523	0.163756393596829	0.440563981947289	0.113363385431656
chr1_108959766	0.150664900143149	-0.143877774379796	0.0232328808441076	-0.14367308621359	0.0649328399122807	0.2673	0.08655	0.1365	0.09776	0.088	0.587029836621006	0.0976959099305941	0.866102505381213	0.143573729662249	0.462333048821729
chr1_108959783	0.323733333333333	0.0121542883767004	-0.0416616227360496	-0.147703743751422	0.0721280918812146	0.25	0.07818	0.1241	0.1009	0.07704	0.209909688938213	0.876829512911876	0.73904750698889	0.145284297853314	0.350582721555368
chr1_108959821	-0.00749899680307519	-0.015733740447893	-0.00554614221908868	0.0103728172877485	-0.1545682080238	0.2043	0.06846	0.1067	0.07782	0.06575	0.971336881314592	0.818647685712058	0.958781995333741	0.894281786739949	0.0189883127253422
chr1_108963826	-0.704257349025546	-0.0425875770292651	-0.0344681028038047	0.174471855229618	-0.027604771541537	0.2367	0.07777	0.119	0.08538	0.06448	0.00384304124783452	0.585099762042094	0.773660785592582	0.0417490798839246	0.669217057799251
chr1_108963906	-0.100265377183268	-0.00848878091310854	0.0140501888759018	0.0947356871787719	0.0829616673493994	0.2077	0.06401	0.09626	0.08872	0.06871	0.636774049553325	0.89471179664284	0.884487425160994	0.287512419911632	0.228371607616102
chr1_108963910	-0.0619769378855973	-0.0725073831535696	-0.0798765651503709	0.108383460476664	-0.0961796351942868	0.1786	0.056	0.08496	0.07941	0.06446	0.732775425883805	0.196099995565002	0.348878204686004	0.173656282972273	0.13649280370351
chr1_108963922	0.885442818715775	-0.181185914623247	-0.428685674562677	0.12694484541069	-0.216838100505951	0.3498	0.124	0.1727	0.1497	0.1203	0.0177223877814261	0.147086494582669	0.0144868547941093	0.401784026031946	0.0735524100316148
chr1_108963942	-0.101046315101393	-0.136177899670719	-0.132117077904925	0.109012407595346	-0.0203115146275122	0.1742	0.05924	0.08774	0.08084	0.06335	0.567870667415086	0.0217496337257891	0.13362161680766	0.178921747863511	0.748983691188242
chr1_10897291	-0.0504825988535534	0.152220039255374	0.248948110027593	0.0162298982420861	0.0745229429777371	0.2455	0.1063	0.1424	0.1164	0.1038	0.841997781697362	0.15448357558453	0.0835561155561545	0.889857665762615	0.475184382727279
chr1_10897503	0.273342963416198	-0.171638635978258	-0.0193543894131224	-0.0594647170798471	0.227559287085782	0.3254	0.1035	0.1549	0.1363	0.1215	0.427018207906833	0.0990579159169331	0.901759047187876	0.665591212440709	0.0630214238803555
chr1_10897742	0.865751311199673	0.235199036647662	0.130366432596464	-0.275819523582652	0.144192995236672	0.4807	0.1501	0.2295	0.1848	0.1341	0.114269679664667	0.121334442978873	0.580343142614088	0.142424271707232	0.286625894480439
chr1_1090023	-0.164257082416735	-0.012616239674053	-0.0648981008978748	0.0244813165525422	0.175650197748868	0.1789	0.06054	0.096	0.08606	0.07355	0.366346541003596	0.835218925251357	0.501011188940288	0.77686055800261	0.0172326631470339
chr1_109011052	0.495203367391202	0.0164806846693538	-0.0501112394834425	-0.106028141571869	-0.192355769660083	0.1912	0.06549	0.09901	0.08287	0.0667	0.0110159148992194	0.801727760708441	0.614517087198763	0.202291331279425	0.00400874999385736
chr1_109011088	NA	NA	NA	NA	NA	NA	NA	NA	NA	NA	NA	NA	NA	NA	NA
chr1_109011108	0.455848081151134	-0.0557049149832863	-0.185053755774888	0.032595851435618	-0.111620676052393	0.2614	0.08937	0.1326	0.1088	0.1002	0.0923289629856839	0.534723009611426	0.166586575043781	0.765843808559241	0.267700976488134
chr1_1090228	-0.168818911611964	0.0127619524869412	-0.0469021296663697	0.0157728426463562	0.0115781896255946	0.2387	0.08938	0.1469	0.1215	0.09209	0.492209393512378	0.886912858685193	0.75214251192728	0.897471694436092	0.900371043286949
chr1_1090236	-0.138399854552081	0.0340506147886426	0.107954198793654	-0.0646996194666958	0.173912231966473	0.1783	0.06868	0.1034	0.09465	0.06834	0.444997737856109	0.620871354002105	0.299061418318917	0.496189040406466	0.0111214557706953
chr1_1090243	0.261645972773697	0.0517611535726396	0.0148887729976567	0.164997269399512	0.151106571155233	0.1786	0.06077	0.093	0.08867	0.07306	0.149463604537159	0.395224563969656	0.873353343531908	0.0638147479716512	0.0391386884845967
chr1_1090261	0.19578287024654	0.0424590540277629	-0.318460379909871	0.120251599009946	0.0139918704866319	0.1955	0.06847	0.1101	0.09786	0.07167	0.32603940937239	0.536142676935092	0.00404180884218297	0.221361986109067	0.845608804900426
chr1_10903032	0.0212812036351672	0.159672537797477	0.0397696450216983	-0.116369670407144	-0.00943450257843325	0.3338	0.1193	0.1849	0.1486	0.1116	0.952077857678398	0.183896378523012	0.832591822861489	0.43868703172288	0.933048116185665
chr1_10903065	-0.00224830941403762	-0.102917239343927	0.0304239232129849	0.120302415777882	-0.113438735209887	0.1818	0.05552	0.09829	0.08167	0.06219	0.990297284715225	0.0641929363529442	0.758056901782826	0.142074369181151	0.0686773671285013
chr1_109036903	-0.294612727836047	0.0187187875083225	0.395409745683001	0.0640326775842509	-0.0657842759652571	0.1889	0.06062	0.09149	0.07831	0.06801	0.125635058705659	0.75791411037771	1.67920313394188e-05	0.414974465554611	0.334527787471223
chr1_109036974	-0.369720774944285	0.0305071333523329	0.432918337065998	-0.0703459067915613	-0.0569028761910062	0.1891	0.05926	0.09015	0.07502	0.05822	0.0548724548998253	0.60732420157067	1.73002235492881e-06	0.349760999953187	0.329203767627727
chr1_10903869	-0.401425820312283	-0.00837364851287064	0.220910325714932	-0.0727049377645024	0.136389341245723	0.2426	0.0844	0.1506	0.1097	0.08937	0.10843867313299	0.921249551376821	0.147020017727225	0.510048885587189	0.128507660927913
chr1_10903899	-0.291297456154563	-0.10654571297632	0.101706379779277	-8.48871343253366e-05	-0.0898142364458429	0.2387	0.08366	0.1329	0.11	0.07996	0.235988420034755	0.204408402133103	0.448153791424204	0.999388008064768	0.262865904997361
chr1_10903944	0.440553650821846	-0.147585788035226	-0.064176753791061	0.0388444019748368	0.0869023602165684	0.3034	0.11	0.1626	0.1375	0.1019	0.166477778480052	0.182352342943825	0.696951824255549	0.779614497407195	0.396225935998255
chr1_10903955	0.096501396892452	-0.000986147412767786	-0.225107734627033	0.0702970890473642	-0.0514530735066028	0.2535	0.09942	0.1521	0.1117	0.0896	0.71269318082704	0.992125117964355	0.14352796023312	0.531708632605447	0.567360381476294
chr1_10907299	0.0322630811502378	0.00761966081505654	-0.0264491648117997	0.00638982962222557	-0.063206766328111	0.2311	0.07305	0.1213	0.1015	0.08217	0.891957704108924	0.917146500281145	0.828646785800407	0.95006204515379	0.443308520413434
chr1_109080374	0.037982091296567	0.0813472534115591	0.196979731347859	-0.245389034481963	-0.103973270321288	0.2899	0.0952	0.1474	0.1397	0.1016	0.900213539763619	0.394987692189257	0.186246521364508	0.081978850012548	0.308647819591311
chr1_109080389	0.367195626245509	0.0658950022529445	0.22468702647654	-0.186004913051805	-0.168824244902441	0.2551	0.0997	0.1281	0.1292	0.1095	0.163984561261141	0.510769644996451	0.0819387064001627	0.153407016418804	0.125398376493976
chr1_109080404	0.220801855073534	-0.00676174593789435	-0.117164490221768	-0.18979775930087	-0.0854329697686333	0.1716	0.05671	0.09073	0.07944	0.06336	0.204927347546722	0.905242187423637	0.198433566423026	0.0172354726037062	0.178410690610361
chr1_109080407	0.222395297201813	0.0461577781739759	-0.0676368767424191	-0.183873119848398	-0.0713446987599384	0.1748	0.06029	0.09394	0.08321	0.06427	0.210316300332388	0.444746142230907	0.473487099188638	0.0276593376233562	0.267955654587132
chr1_109080461	0.113761696283819	0.0686160291049264	-0.106835900366378	-0.112589548770541	-0.00742265247181475	0.141	0.05065	0.07715	0.06594	0.05401	0.424429543380375	0.176065040978516	0.16738529337316	0.088429977457169	0.890848617732619
chr1_109080464	0.166738814901581	0.0744482868925523	-0.0693936024563746	-0.122275501252094	-0.040269780076127	0.135	0.04611	0.07435	0.06236	0.04451	0.221029303121209	0.106774329888634	0.351980999809735	0.0503493555563168	0.366080821710597
chr1_109080510	0.0724423509166598	0.131777567174543	-0.0979479653517554	-0.00757126994545565	0.0193990008804421	0.1802	0.0602	0.08621	0.08229	0.05964	0.69252564208989	0.0288869382760754	0.257665725247687	0.926940274708796	0.745416235491012
chr1_109080983	0.207303315230247	-0.0529093904760409	-0.0932104901509742	0.144181768767071	-0.0101041579404658	0.2717	0.1019	0.1409	0.1258	0.08567	0.462775631654804	0.605487228245541	0.512508392540445	0.255532521850264	0.906456576932608
chr1_109080996	0.136102102730411	-0.0266008290950435	-0.208407017260192	-0.00364935147134954	-0.032176161531179	0.21	0.0753	0.1221	0.1127	0.07808	0.526307041553271	0.724641995283761	0.0902492933285038	0.974332640329028	0.681194146736979
chr1_109080999	-0.0718711966263114	-0.123957633414705	-0.113817571362496	-0.0762465856487021	-0.114571632532016	0.2563	0.09237	0.1364	0.1299	0.09209	0.78635141091063	0.181473688099101	0.408440645168295	0.560573131716224	0.215404732026207
chr1_109081002	0.353853447558403	-0.0857360221260377	-0.00691986877390299	0.0661009891134682	-0.0654851360750244	0.2445	0.08613	0.1294	0.1161	0.08518	0.160518992609933	0.321330871745657	0.957710419611046	0.571737044409039	0.443681502534424
chr1_109081007	0.0462390598869812	-0.131585856843705	0.0869415470269313	-0.0158108177817836	0.0566797214008466	0.2292	0.07728	0.1195	0.1127	0.08185	0.844320090474064	0.089578854525422	0.470091065628004	0.889136119514832	0.49009399236948
chr1_109081022	-0.0990870522728163	0.00799581880338397	0.0722261542384287	-0.00137242166393816	0.0218458009506127	0.2983	0.1036	0.1616	0.1537	0.09939	0.751206125931657	0.938810957975391	0.659162651029235	0.992960258034162	0.82687559986421
chr1_109081025	0.411685961585701	0.138052273957204	-0.0691305191231267	-0.039440655211725	0.0137250440697218	0.2546	0.09136	0.1361	0.1304	0.1028	0.117886719573441	0.132385633019931	0.614814641715888	0.764271393706721	0.89434778910061
chr1_109081027	0.0807142889498003	-0.0311638625723474	0.0307754945049943	-0.0448082074752147	-0.0715488886821523	0.2485	0.08846	0.1256	0.1212	0.08516	0.753052133187084	0.725654230375621	0.807937662070016	0.713634489204478	0.402526221358793
chr1_109081035	-0.0724693655065695	0.0248785048640509	-0.0755848435372013	0.0374517433631486	0.0846068020475121	0.2169	0.07187	0.1019	0.08976	0.07507	0.744303152202855	0.729895431727618	0.460578870341103	0.677732809230162	0.26107302196216
chr1_109081041	-0.512160116980067	0.0198309150249695	-0.0887176174994806	0.0760838852512782	0.0492175819537699	0.2556	0.08125	0.1157	0.1002	0.07644	0.0527212916799712	0.807799468945193	0.446274584474294	0.449949755997994	0.520880825068014
chr1_109082386	0.0409098081923981	0.0557679892197779	0.155739469640154	-0.124932892928275	0.053222448708468	0.1691	0.06107	0.09274	0.08165	0.06318	0.811537746278207	0.362044124047672	0.094509420913116	0.127260624882436	0.400509881883589
chr1_109082421	-0.12141832753952	0.0786650840960983	0.0950842256659266	-0.0663947012928006	0.0328461901698593	0.2033	0.07351	0.1189	0.09622	0.07324	0.558705864561083	0.285866902680137	0.427180153143186	0.492190823047536	0.654680895515799
chr1_109082425	0.0468838492684865	0.0356931087497469	0.110053722851018	-0.0394935810526645	0.0443323984835178	0.1767	0.06332	0.09785	0.08013	0.06236	0.793972839482358	0.57373256443159	0.263003070188196	0.623225599750444	0.477997387500834
chr1_109082450	-0.118094689338896	0.108414667192242	0.0667478675108543	-0.0401654770467193	0.0120873219245625	0.1907	0.0689	0.09852	0.08577	0.06257	0.54325056996574	0.116469053332179	0.5001779762813	0.640809582983788	0.847113829088044
chr1_10909293	-0.0292177372430712	-0.0300440167604335	0.0446619806657588	0.0893677293062404	-0.0803931777954233	0.1621	0.05884	0.1028	0.08381	0.06141	0.85883192109621	0.610247180937218	0.665629967954924	0.287980679761281	0.191331224173837
chr1_10911592	-0.136641624154678	0.00593310371422513	-0.0677994066014753	-0.0782920953408224	-0.244989635338245	0.3113	0.1087	0.1555	0.1319	0.1123	0.676584347294667	0.956728855708577	0.666682603059756	0.556273506996012	0.030176634342558
chr1_10911619	-0.206593406593407	-0.0141679923835462	0.207738636604249	0.228402302735898	-0.127780323730075	0.3	0.1056	0.1588	0.1404	0.09611	0.511229036716441	0.893864054413261	0.196503311135058	0.107248749445734	0.185713393986676
chr1_109118209	-3.30027520751311	0.143003308636566	0.0803116090430872	0.0691241631664418	-0.186001466969146	0.7705	0.2467	0.3835	0.3308	0.2048	0.00632689245968987	0.574287404010403	0.846641317441205	0.843673930903786	0.374024728699571
chr1_1091217	0.0842049237282658	-0.00867350571817315	0.0797219354329569	0.0586987961793725	-0.184597251443545	0.2224	0.08213	0.1368	0.1035	0.08383	0.712025660727815	0.916177235193715	0.563747652864303	0.572691327812693	0.0282144381035591
chr1_109123996	-0.010909093817407	-0.00107421421048028	0.0347058721723439	0.0828393616167803	0.00870965059869016	0.2495	0.08195	0.1416	0.1281	0.09563	0.966226822881461	0.989576671946452	0.808293317535969	0.521295643380079	0.927763436182637
chr1_1091352	0.235834388412441	0.00772223615280675	-0.041835920440122	-0.0591296805809804	-0.0798922234333893	0.1518	0.04991	0.08267	0.06627	0.05154	0.124640914864104	0.877191546276946	0.614031589803537	0.373308738317464	0.121612388114447
chr1_1091375	0.340004332360081	-0.109493425211681	-0.00721984248489568	0.00798976572024725	-0.201202659596281	0.1879	0.06713	0.1045	0.08429	0.06698	0.0755245289856793	0.103655105557064	0.945219559117305	0.924750363050536	0.00272493691434161
chr1_109161717	-0.14060212579166	0.0455991014631915	-0.00753464584624465	0.12106957493125	-0.100450970848545	0.2746	0.09118	0.1719	0.1399	0.09627	0.622477432546643	0.618472330197471	0.965558761315336	0.391505593496595	0.298998635885373
chr1_109161774	0.279854520712335	0.0268544736505033	-0.0939273407730577	0.0384758155849611	0.02049587416449	0.2241	0.07826	0.1271	0.1027	0.07519	0.223592256617595	0.732281748127465	0.463552280278723	0.709400148646169	0.78576340056585
chr1_109161801	0.160824206970413	0.112995236410427	-0.328954479279157	0.117559339169666	-0.0539772509203203	0.2953	0.08901	0.1454	0.1291	0.09304	0.602836575490757	0.206076481268745	0.0251970861429011	0.366533076043809	0.563510881922836
chr1_10916182	-0.221347717863565	0.0412631257311054	0.288310293877104	-0.0619927475634806	-0.0134075055137045	0.1525	0.05236	0.07924	0.06633	0.05289	0.15143436424734	0.431290765083927	0.000286729909374839	0.351050942519594	0.800157618689951
chr1_10916273	0.0341955878136111	-0.225847139322622	0.0369810620001861	0.000961710490975118	0.0216038862582267	0.2849	0.0854	0.1337	0.1194	0.1018	0.908403589540108	0.00841574216078567	0.783997022601861	0.993619459769678	0.832796427392468
chr1_109188547	-0.247958020077866	0.0158552057555861	0.016413209383373	0.0156795485401997	-0.105661606159111	0.2159	0.07749	0.1192	0.09434	0.07913	0.262118051481419	0.838357823156387	0.891257667271398	0.868580914030037	0.183154692814836
chr1_109188551	-0.174989252149959	-0.0244734883383565	-0.0675436090021963	0.019238268629561	0.0192971109651904	0.1307	0.04675	0.06814	0.05957	0.04941	0.18438396844411	0.601026657953734	0.322690699907257	0.747165757249276	0.696482056267228
chr1_109188557	-0.0249734520466817	0.0147257540538642	-0.0950498641526019	-0.00346554818917774	-0.000495975191685302	0.1084	0.04182	0.06238	0.05517	0.04656	0.818849611170434	0.724977580733421	0.128321109872322	0.949989360266966	0.991510001801109
chr1_109188574	-0.194597536125313	0.0207433412221974	0.0486661103309281	-0.0141116694398976	0.0183256722845319	0.1199	0.04571	0.06348	0.05434	0.04412	0.107116468593639	0.650312000188629	0.444217550980921	0.795397286535212	0.678174632486512
chr1_109257384	0.812062949126397	-0.0474987708835138	0.138835069032012	0.00737943107589133	-0.217004243783371	0.2468	0.07931	0.1429	0.1044	0.08862	0.00142970626964123	0.550498290775607	0.336259071046269	0.943956518894503	0.014725088517391
chr1_1093315	0.28274019491117	0.00726482599927671	-0.0135165873198746	0.183290931713547	-0.155239785531913	0.2106	0.07767	0.1143	0.09019	0.07355	0.189373120395283	0.925703394867466	0.906479418950235	0.0429708548337117	0.0352953637274106
chr1_1093325	-0.068313496327438	0.121781100565118	-0.0895864227053783	0.124785295665095	-0.235635440997391	0.2559	0.09422	0.1474	0.1091	0.08331	0.796356604101622	0.198174925705262	0.547747507147919	0.255562331725104	0.00482358732213151
chr1_1093339	0.516957122406834	0.0415984981552798	-0.0333368435267864	0.0466501113392098	-0.135943067524257	0.2292	0.08034	0.1269	0.1066	0.08329	0.0281318815856966	0.60577971946993	0.794418053574406	0.663471879266007	0.103844537587731
chr1_1093381	-0.0129986483579049	-0.0910430049216315	0.0861589070104132	-0.0169558482408067	-0.148517691324632	0.1837	0.06138	0.101	0.07901	0.05904	0.944547038306339	0.138747461282344	0.396050301526155	0.830599355624784	0.0120336682078377
chr1_109344485	-0.735154025526699	0.157700225658236	0.495434047314823	0.131126836005935	0.246052311827348	0.4682	0.1632	0.2663	0.2108	0.1529	0.165308126027011	0.340415187512952	0.0729320305397222	0.543143701617883	0.111763844200629
chr1_109344539	0.228730673546452	-0.0496294989039833	0.08896349364758	0.0410706654061816	0.178709971733714	0.1987	0.07369	0.1238	0.09877	0.09192	0.259242845366334	0.501800684703568	0.475797202197928	0.679029365886736	0.0528726786596301
chr1_1093479	0.10786374614178	0.0444920687039103	-0.0690410144464128	-0.0795698688549382	-0.118264933751408	0.1941	0.06397	0.1036	0.08083	0.0627	0.585654781103585	0.487625732874971	0.507437461065815	0.326499537903571	0.0597692676733331
chr1_10937564	0.567783056200969	0.0136595140226404	0.0813614012856833	-0.0667686622918372	-0.164967466233012	0.3126	0.1114	0.1718	0.1351	0.1223	0.0844735679219188	0.903014953796498	0.640828457754855	0.624356390361749	0.180652179609133
chr1_10937632	-0.218691682218075	-0.0561214348589764	0.12227948306147	-0.160584828124886	-0.038810259011775	0.3552	0.118	0.1804	0.1386	0.1089	0.56492793241107	0.636725082406917	0.504961639719343	0.251200560663561	0.723140400675836
chr1_109532405	0.458165203066851	0.0098093275735615	-0.0370422859241828	-0.12454423422569	0.0719384476089232	0.2426	0.08346	0.1176	0.1149	0.102	0.0669299531637819	0.906762408096288	0.754432801546655	0.281588815470281	0.482928374274765
chr1_109532445	-0.172582180003005	-0.0314233922035359	-0.19280745042067	-0.0668961256354538	0.0991635940046447	0.204	0.07845	0.1185	0.1049	0.08483	0.407556882868277	0.689658438375903	0.106180204620228	0.525953637629618	0.244118244997203
chr1_1095397	-0.109832248596611	0.0468561906731345	-0.215877965100804	-0.0611259460200001	-0.0734104339701051	0.2946	0.1128	0.1636	0.1244	0.09698	0.721636280490145	0.679796666733931	0.192995405479331	0.625869137849595	0.451211630413786
chr1_109575804	-0.164344343624695	0.10134683413784	-0.0382221822488376	0.0193716205290178	-0.0839389319811648	0.1588	0.0664	0.09599	0.08847	0.05867	0.306884212349937	0.127773889530922	0.691846484248064	0.827348076822989	0.153225239940593
chr1_109598119	-0.114762125438282	-0.0152981173508653	0.152249335087463	-0.0470589507906785	0.288857866111466	0.3488	0.1138	0.1803	0.1542	0.1062	0.757811092460994	0.893753241030361	0.406208905422581	0.763009469826505	0.00683948352830432
chr1_1096078	-0.253049686932829	0.0165057906316165	0.18646495820666	0.196352318941732	-0.0640493976542098	0.314	0.1032	0.153	0.1287	0.1185	0.444193438533281	0.873601233905572	0.228444215837704	0.130287022156365	0.591479759435979
chr1_1096089	0.0517724067786023	0.0233355892101347	0.097593171132296	-0.0817889325545601	-0.168883830916786	0.2172	0.07038	0.1068	0.09111	0.08011	0.816015784102284	0.740838291622872	0.363578565727116	0.371342921740137	0.0356081790338186
chr1_1096094	0.408599539003579	0.0419186821359257	0.0142247581488839	0.157958113290451	0.00184220993923256	0.2357	0.08006	0.1257	0.1055	0.08468	0.092043346243743	0.601732903998577	0.910611897524346	0.136519577884077	0.982705754682233
chr1_1096111	-0.506539003131242	0.0223001051721176	-0.100614234255753	0.0218256481395839	-0.0458563750470206	0.1796	0.067	0.09268	0.08169	0.06544	0.00552844215037018	0.739821680831526	0.279725407261208	0.790020850803464	0.484403808015981
chr1_1096115	-0.245300809505848	0.0812500903025473	0.216480857685279	0.0616435285502936	-0.0232816104102188	0.2988	0.09544	0.1532	0.1224	0.09072	0.433363754643244	0.396752689870798	0.162600233624829	0.617190011413097	0.798280358690117
chr1_1096128	0.0800439978285074	-0.0102752225377127	0.00659289544898716	0.0872403633595797	-0.0541556420137686	0.1185	0.03849	0.06145	0.05463	0.04621	0.502400575499079	0.789653632835861	0.914720737525347	0.1108136471498	0.241721620600901
chr1_1096152	0.235057076686474	-0.0449411941721221	-0.029435026426742	0.118663215546692	-0.135748819534586	0.1565	0.05403	0.08547	0.07476	0.0575	0.137953587372442	0.406218135732632	0.731500706544356	0.113463960893902	0.018426073682363
chr1_1096170	-0.0291024412124849	-0.0300829147520307	0.033981645962999	0.0471776387617672	-0.0628917801096469	0.1233	0.04194	0.06897	0.05961	0.04748	0.814807594913545	0.473587954786028	0.623052638356	0.429509694897082	0.185801690131826
chr1_1096193	0.0610561205214225	-0.0245259769102699	-0.0490546786951637	-0.0258010871579176	-0.0154240531955387	0.1083	0.0383	0.05794	0.05249	0.03949	0.57517084047369	0.522240807826479	0.397985866051241	0.623521728211916	0.696332043866651
chr1_1096204	0.0045414353999965	0.0243063469553096	0.0101448011814745	0.0126031417053891	-0.106661151870489	0.1144	0.03867	0.05857	0.05128	0.03887	0.968541792755708	0.529946230710503	0.86272154119655	0.806109770521706	0.00610710984663887
chr1_1096207	0.381853069631821	0.0154096803224136	-0.00180998107852626	0.0556424787967751	0.000210747378983418	0.1784	0.05678	0.08136	0.07373	0.06341	0.0351960752874818	0.786425707658862	0.982310099172807	0.45167535511526	0.997353518744503
chr1_1096218	0.128934339266769	-0.157614579271142	0.0215737769921403	0.140736781507489	-0.0890168711211527	0.1976	0.07189	0.1063	0.09746	0.0762	0.522409163359406	0.028759453948124	0.840071594349488	0.150669089355812	0.244098368506615
chr1_1096539	-0.118641879895733	0.0968941836905726	0.0957687382267995	0.0825870708466363	-0.144514199223828	0.2219	0.07425	0.1169	0.1142	0.05965	0.602133945858892	0.19313183632401	0.415862970324573	0.472481064858766	0.0155894250149075
chr1_1096551	0.0996740310172651	-0.0652763805832345	0.00469297163934803	0.0415660923770917	-0.102054529639	0.1607	0.05889	0.08755	0.0815	0.05894	0.540413438852259	0.268500563362387	0.957415196204748	0.611231216002824	0.0839006858635876
chr1_109658365	0.249287240044857	0.0163674772141672	-0.0927963177639154	-0.116645997564903	0.125921780501602	0.2394	0.08472	0.1336	0.1258	0.09008	0.312006787478178	0.847350264411819	0.491228302040239	0.357642061085498	0.163860251049655
chr1_109658401	-0.119496624011199	-0.00500455799111527	-0.0977422367412	-0.0101052129084707	0.0336748347930638	0.2603	0.08663	0.1308	0.1122	0.09357	0.657586761581799	0.954105357173664	0.458787495221828	0.928688059584795	0.720111122591345
chr1_10965889	0.557078041607444	0.0422729357349534	0.117448108479187	-0.225343540551318	-0.0979122184041413	0.3078	0.1012	0.1663	0.1306	0.1061	0.0850689858620717	0.677723042866741	0.486173289483671	0.0871420444721951	0.35881751066806
chr1_1096593	0.147537829195331	0.0430091081544692	-0.0695723932684213	0.0811206730032947	-0.132653412540132	0.1792	0.06804	0.09534	0.1018	0.06459	0.417947921458447	0.528269277441111	0.467590384753473	0.427938995606592	0.0404144394989921
chr1_10965979	0.335859187982173	0.355744279311158	-0.0709464332035279	0.421481764860644	-0.252251356155728	0.5161	0.215	0.2495	0.2415	0.1536	0.577255791680045	0.106109538148094	0.783038385149198	0.0903398614849479	0.104637961998077
chr1_1096611	-0.464606038210134	-0.1877765828743	-0.193079526953327	0.160144637094323	-0.0750229248810862	0.2477	0.09163	0.1323	0.1356	0.09884	0.0691821825360757	0.0412835982592995	0.148015078371465	0.2419609433663	0.450058614294539
chr1_10966524	0.00899817618080364	0.0578111215114022	-0.0213052018718049	0.124156118239562	0.0461025587376704	0.1901	0.07336	0.1157	0.09223	0.06948	0.962935036711257	0.431912282660566	0.854872478381591	0.180108855595352	0.508013793498646
chr1_10966574	-0.0919058019592155	0.0633974990062271	0.0062207368969416	-0.0535600723855544	-0.00554788012208519	0.1528	0.05721	0.08385	0.07101	0.05516	0.552234787008297	0.268579739625505	0.941067988478444	0.451836440817009	0.920007057796805
chr1_10966582	-0.348342696351257	0.0776329101910063	-0.200582007769292	-0.0555109850927003	0.169652704050522	0.2817	0.1042	0.1576	0.1389	0.0987	0.235426793829158	0.458704468134226	0.208817652395444	0.692272418252996	0.0871772354752791
chr1_109673582	-0.44254342873766	-0.104778789153998	0.544459575114898	0.0387370693311774	-0.343246205634418	0.3426	0.1188	0.1871	0.147	0.1002	0.224920641003797	0.38117663475573	0.00425508987948864	0.794358760981544	0.000653520201009949
chr1_109673646	0.275874479658289	0.0327748048877451	0.442114182693201	-0.0795914361306841	-0.23338886466211	0.3896	0.1456	0.2117	0.1755	0.1205	0.514307079635719	0.823766748189324	0.0412443337117582	0.6552551168993	0.0545147269639172
chr1_10969449	0.26490775371641	0.0745090771953232	0.0744172320004294	0.0590146784335419	-0.198217745903378	0.1844	0.06544	0.1067	0.07968	0.06423	0.157962536129915	0.255895637422739	0.488019618230837	0.460337527340633	0.00207216567703461
chr1_10969493	0.300123092330519	-0.0747984495912816	-0.162428090131726	0.0250844571014332	-0.400710609257747	0.2615	0.08794	0.1515	0.1254	0.08375	0.267964468350956	0.396846294032536	0.289255046602525	0.842687903733484	1.86253152123506e-06
chr1_109702718	0.249748030428103	-0.0730477706627711	0.0540999715612265	0.0451713436792145	-0.139946139937056	0.1945	0.05584	0.08915	0.07892	0.06247	0.207839171169901	0.191511413944823	0.545560610553235	0.56828198612341	0.0253623814495956
chr1_109702733	0.0522499667412967	-0.106535872258098	-0.0296672668700195	-0.161795934877136	-0.145667090570904	0.2494	0.08311	0.1255	0.1165	0.08951	0.839226868331046	0.201450091515162	0.814578548656312	0.167787022206494	0.105049600804094
chr1_109725329	-0.23267761688345	0.00536614730060256	0.0621285400377292	-0.0342887041395538	-0.262234074479725	0.2221	0.0774	0.1255	0.09791	0.08588	0.307036615836944	0.944892440490513	0.623331612535184	0.727446911903904	0.00234845693306407
chr1_109725366	0.00214859681171034	-0.0609540607611533	0.243560548299644	0.00765655498629038	-0.266898464879477	0.1623	0.05786	0.08257	0.07881	0.06701	0.989577605827118	0.292932587940146	0.00328558094004638	0.922845597319007	7.06719375190845e-05
chr1_109725433	-0.150352386065333	0.0176599418620827	-0.0131924148891353	0.0715560159821081	-0.119606738839255	0.1956	0.05826	0.1039	0.07895	0.06509	0.450954391543475	0.762188572886405	0.899506308698923	0.366251622030955	0.0667040893321957
chr1_10973386	-0.32632809162517	0.0149719785353474	0.233544106805511	0.0175786890051975	0.0392901743827007	0.1753	0.06434	0.1023	0.09197	0.05756	0.0668449804296029	0.81636808211495	0.023149617724753	0.849054495410974	0.495578319242886
chr1_109736114	0.175496889686869	0.0049731682533356	0.0187654852779425	0.00667560417658831	-0.285909749703853	0.2814	0.08528	0.1317	0.1092	0.07956	0.549536562849837	0.953666329913946	0.88767601206398	0.951545309284506	0.000340653651283773
chr1_109736169	0.55211864533948	-0.170092465484682	-0.194598236020063	-0.123740993684328	0.133483994717953	0.4207	0.137	0.1976	0.1873	0.1418	0.233813905542776	0.218755408450554	0.334348933172466	0.516361085569868	0.351418232509884
chr1_109736312	0.15311601143108	-0.0273919588999959	0.020261902496027	0.0674357680906133	-0.261102707741478	0.1755	0.06101	0.09475	0.07757	0.06197	0.390387471881162	0.65405321992122	0.831417547891341	0.386087619529756	2.6076526922103e-05
chr1_109741635	-0.0269685265569634	-0.0520738788117981	0.0643208194542039	0.0337943237452831	-0.20951284417543	0.1666	0.05436	0.08646	0.07583	0.05833	0.873185446793854	0.338805355608756	0.458601586114774	0.656770860268822	0.000336125832564482
chr1_109741799	-0.108388357151186	-0.0305265258682047	0.209503086296081	0.109001099431588	-0.117475782746924	0.1688	0.06438	0.1071	0.0802	0.06364	0.526800885055807	0.63608621860468	0.0517878156750117	0.175501059780586	0.0654458039155856
chr1_10976626	0.0736442032974234	-0.0419631931983391	0.230553821996835	0.0742383005992276	-0.0630836755100549	0.215	0.07293	0.1276	0.08594	0.06823	0.737986627607079	0.566064046030721	0.0731204027467449	0.38943480567719	0.356309924655793
chr1_10976653	-0.217412534224653	0.034202967392265	0.240079783117875	0.0883803214251697	-0.0707896187384251	0.2146	0.07314	0.1366	0.09516	0.07323	0.322417289628574	0.640940317020316	0.0816723586451147	0.355205102750224	0.335005984523492
chr1_1097766	0.0827650869224929	0.0673882712245266	0.148663979164759	-0.257474747474747	0.014540910717511	0.2607	0.07972	0.1412	0.1	0.07907	0.759228334316943	0.39944010433959	0.2972668082168	0.0104118855875367	0.854544246689323
chr1_109777726	-0.0936434914464955	0.0515618185908156	0.149777043923291	-0.0485991553901708	0.11624134306788	0.2355	0.07393	0.1233	0.1063	0.07986	0.699161123536547	0.4867216637761	0.228022818326314	0.649398269313974	0.146803507000292
chr1_1097796	0.568241362742574	-0.0581181242068728	-0.00185797137431403	0.189394627792284	-0.164189116042263	0.3378	0.1096	0.159	0.1434	0.1128	0.113352961578437	0.598137784455217	0.990795249145782	0.191180980363915	0.148096620022816
chr1_1097827	0.885683650837948	-0.162886143304024	0.0115892179633003	-0.0661840851142144	-0.0747891123078718	0.339	0.09868	0.1856	0.1188	0.1078	0.0139739445071079	0.100467056175475	0.95107489459921	0.580153998885643	0.490361707380444
chr1_1097841	0.227018016837616	0.0212018003495654	0.133348562066357	0.27658568047779	-0.140374420337907	0.3093	0.0926	0.1487	0.1356	0.09895	0.485187953962232	0.81966383333412	0.375190643630287	0.0432924067446677	0.158044848636989
chr1_1097857	-0.086735258325036	0.0300955749762631	0.207475038620699	0.116792070368751	0.0925960897892797	0.31	0.1024	0.1564	0.137	0.1127	0.790233294190446	0.770013570653171	0.190114067526007	0.398413126134568	0.414282123021203
chr1_10983302	0.23904919234976	-0.118763166684639	-0.00618126060723194	-0.235548844406729	0.178171623556918	0.4209	0.1632	0.2152	0.196	0.1313	0.606420695602741	0.472782564097939	0.977621999601722	0.238609296801373	0.178549899283079
chr1_10983370	0.93658315154585	0.0384994942612463	0.130427222970154	-0.184212223950456	-0.2444204608342	0.4027	0.1116	0.2021	0.153	0.1055	0.0332673601792326	0.731731964603607	0.527358932496273	0.234114875663284	0.0212309325790583
chr1_1098353	0.471164126010375	-0.0915032470965877	-0.0404245524892784	0.0116887129035197	-0.00751284381211992	0.2164	0.07038	0.1072	0.09644	0.07463	0.0335288967117463	0.194663052968376	0.707718708188837	0.90397858414639	0.920036974361517
chr1_109866248	-0.674431345201783	-0.00516808239773142	0.254522240900775	-0.141954555757654	0.304123583040236	0.3434	0.1181	0.2081	0.1393	0.1061	0.0651029427117251	0.965339651156626	0.231579327221202	0.312916691757574	0.00436908049352558
chr1_109870526	-0.161591620656405	-0.19881012803416	0.16440708411858	0.199339502911165	-0.158662414534858	0.2449	0.06766	0.121	0.1036	0.06932	0.522345463596115	0.00337180888698674	0.177416338906505	0.0556491881207416	0.02241067171712
chr1_109870541	-0.205433916814441	-0.0286893577152291	-0.0282174286582499	0.164813913992011	-0.186674522237148	0.2785	0.09508	0.1341	0.1159	0.09184	0.478659495801971	0.763893301134733	0.834822785678246	0.157816844395994	0.0429685451832081
chr1_1098715	-0.523436685582494	0.109905507013259	0.141393223108263	0.0368710078168127	0.0225744880891131	0.2226	0.08012	0.1301	0.09895	0.07426	0.0218785975639255	0.171515221456017	0.281226905035897	0.710791018808132	0.761773098741862
chr1_109876171	-0.445569017651495	0.103158666373183	0.161865286884771	-0.053980941693954	0.163484143763989	0.2117	0.06668	0.1183	0.09439	0.07354	0.0396847896685704	0.122678613551004	0.174256564619719	0.569125927890228	0.0266200321669224
chr1_109876241	-0.640817258174719	-0.0329336886660926	0.075476893543615	0.00887414769466734	0.231321423455715	0.1956	0.0705	0.1008	0.08954	0.06645	0.00131411764254719	0.641228269245167	0.456292904047769	0.921368450248953	0.000513830543016236
chr1_109876243	-0.707453391935775	-0.0195249355650723	-0.0205384551983402	0.0665146300634715	0.306385333319593	0.2009	0.06973	0.09579	0.0799	0.06477	0.000561365808253611	0.779994567313928	0.830995240683432	0.406645111327816	2.353512338793e-06
chr1_109876246	-0.685508794915999	0.0144684876517667	0.110274358050218	0.019460758410133	0.247294585408283	0.2201	0.06358	0.1075	0.08197	0.06653	0.0023803018623344	0.820343584409894	0.307793196931805	0.812956074225804	0.000208241088716199
chr1_109876275	-0.641756805616327	-0.0969150733954074	0.176007543472636	-0.122891498984104	0.286611209014711	0.2563	0.09875	0.149	0.1138	0.1025	0.0155081240963996	0.328756541324268	0.242777513086656	0.283327277854847	0.00541117801264723
chr1_1098798	0.411882582626023	0.0338564246751115	-0.167376009468653	0.0677551668113722	-0.0469149847196444	0.329	0.09357	0.1502	0.1242	0.0845	0.237115203469464	0.718665828625157	0.270586631563557	0.588294758994539	0.580111944562942
chr1_1098820	0.640503927031848	0.122333355279196	-0.227703437889564	-0.242403567126313	-0.0922119666372917	0.3215	0.1044	0.169	0.1451	0.1063	0.0592319829902214	0.243868390793839	0.184185606990549	0.0983478237694485	0.388382663730556
chr1_109889701	-2.15611382045002	-0.174298829280233	0.26131209204558	-0.0818837776298057	-0.0320504573837949	0.6316	0.2234	0.31	0.2728	0.1911	0.00812938701797083	0.446960986113937	0.42289085811386	0.772753091233287	0.869239365396056
chr1_10993089	-0.291588427319307	-0.148988640672174	-0.0744044593595781	0.0713350474215917	-0.188531591944225	0.2456	0.08932	0.1369	0.1151	0.08714	0.249779406757909	0.0966401438246473	0.590316193727764	0.538127647189774	0.0311369389426354
chr1_10993186	0.437090920109821	-0.0914515457828252	0.160004470278739	-0.106343052265599	-0.0481031989783501	0.3158	0.1036	0.1582	0.1243	0.1183	0.189100018836753	0.379950796057812	0.317954718079416	0.395936678602624	0.686385449164536
chr1_10993278	-0.0754591164529053	-0.177455343631127	-0.0187667065711146	0.0773001508295626	-0.123709408015718	0.265	0.09362	0.156	0.116	0.09033	0.783645796132205	0.0591387495544928	0.90541274836268	0.508046837353374	0.172590039152412
chr1_10993302	-0.591012755577571	0.193105194236926	0.116092057028019	0.263086021941088	-0.139864005328829	0.3591	0.1139	0.1831	0.1483	0.1185	0.124528773439714	0.0921122790496864	0.533075883747716	0.0793626758072644	0.241208810013159
chr1_10993431	0.0604138673043154	-0.234331722210888	-0.118928477054448	0.122297336766867	-0.0834538562517887	0.4055	0.1421	0.2516	0.1642	0.1412	0.891673085001092	0.102610426909162	0.647323973847497	0.46252346941862	0.558472766577251
chr1_10994166	1.19996689048411	0.141875378649477	-0.0958747767096913	0.128542552405192	0.0317008410781117	0.5899	0.2035	0.3175	0.2324	0.1539	0.10047446163779	0.494867309920778	0.774615071033334	0.590601124904532	0.838721288076539
chr1_1099697	0.0346136873040988	-0.044407035304042	-0.0202760622296633	-0.141497751783744	-0.111966331797199	0.2139	0.06991	0.1079	0.08808	0.07112	0.874396482571741	0.526310072514669	0.85180316367769	0.109548705235126	0.116335293779017
chr1_10997584	-0.0403992429680416	0.0132274304692551	-0.0167546741486507	-0.178625357156217	-0.019541681912386	0.2219	0.07651	0.1158	0.09539	0.07891	0.859098616424183	0.863140185591831	0.885727156207459	0.0623160198478845	0.805006536893412
chr1_10997645	0.147726736870894	0.0304933864717666	0.160678823659667	0.0439379006356241	-0.0504139474378792	0.1651	0.05534	0.07805	0.07202	0.05526	0.377510709470897	0.582199684462813	0.0401322425320098	0.542859292293759	0.362342526731616
chr1_11000653	-0.0285124524146652	0.0180641787632773	-0.614154630862837	0.00632164766433092	0.000588832630748245	0.4377	0.1603	0.2623	0.1786	0.1571	0.953294500804034	0.91143193467796	0.0238560899970043	0.972218117053879	0.997046559491447
chr1_11000657	1.08593172915011	0.246899892103207	-0.0243515889114266	0.0542447183201876	0.0334714876348229	0.5184	0.161	0.275	0.2286	0.1632	0.0732415009092049	0.13014413077301	0.93215241879511	0.817308882505879	0.839646871162969
chr1_11000669	-0.161549011539923	0.0838453916536198	-0.156740010221456	0.00445380450343261	0.0931459969199764	0.3686	0.1184	0.2089	0.1388	0.1175	0.683701478469452	0.481948267491804	0.463096795910469	0.974649624392964	0.431141068588411
chr1_11000713	-0.227522199521531	0.0806307799130924	0.109357117453311	-0.0376956938805416	-0.0403837327607945	0.1901	0.06405	0.1114	0.08552	0.06559	0.239982569919053	0.20901172054722	0.329286754438766	0.660540262311953	0.538968393119579
chr1_11000723	-0.134734377415591	-0.0121182010589486	-0.104889013370763	0.0112264108082533	0.0373893470925873	0.2502	0.09002	0.1342	0.1142	0.07832	0.602102739851848	0.893347052861478	0.438624969261805	0.92220093594112	0.634127345484254
chr1_1100129	-0.698242533109131	0.0947325668280094	-0.00470778242785088	-0.142420115975851	-0.214708965856395	0.2828	0.1069	0.1575	0.1382	0.09673	0.0178727272090201	0.37826299799433	0.976451769450932	0.307421418989531	0.0271562725021983
chr1_11002676	-0.0969709749523092	0.0316821854667609	-0.0268522950233861	-0.00275161668913825	-0.0350323768586152	0.1046	0.03649	0.05536	0.04518	0.03478	0.356539404697275	0.385577903742608	0.628169541596461	0.951485651888488	0.314104448746968
chr1_11002772	0.0907082536913853	-0.0289070175212708	-0.0449395860396667	0.0416635764677048	0.0321173342735254	0.113	0.04033	0.06143	0.04986	0.03839	0.425110530245545	0.473880826374386	0.465282598786885	0.403958776943879	0.403160494927259
chr1_110038782	-0.378937633693972	0.168395735998849	-0.0932657168237577	0.0789502351381592	-0.0788943243153554	0.4293	0.1521	0.1759	0.1718	0.1145	0.425329350313252	0.273842335146188	0.60170309936195	0.650754169279999	0.493658354107098
chr1_110052832	-0.0209494168390887	-0.0379801975058293	0.0461200207436521	0.208464398197467	0.152642372478042	0.2947	0.08277	0.1232	0.09457	0.08651	0.945841145228323	0.647462773904963	0.71026592927968	0.0282023388905778	0.0787759665466562
chr1_110052871	-0.191132401517878	-0.067683045435649	0.13246094776102	0.0560850501418685	0.193039043170949	0.2581	0.08535	0.1153	0.1137	0.08929	0.474333783081093	0.429462273984838	0.253796923445789	0.624081958850337	0.0312952630389677
chr1_110052919	-0.118289199338859	-0.0360825330829289	0.00854749283282456	-0.0063935747862898	0.0611839197167588	0.1195	0.04163	0.06623	0.05809	0.04315	0.325718393889215	0.386494469578442	0.897536194919708	0.912506604668946	0.156595547194514
chr1_110052927	-0.211485340855833	0.0427773456543405	0.0356349337564697	0.0496393765961007	-0.113887773157281	0.2162	0.08052	0.1092	0.1003	0.07184	0.339548408907265	0.596431881301431	0.745653592172611	0.622427176753146	0.113832002260748
chr1_11007396	0.546262654424383	-0.040717635023499	0.169287610097914	0.00721480049772927	-0.168691534362621	0.2449	0.07141	0.126	0.1025	0.08044	0.0305696600697111	0.569532964770742	0.18258278230317	0.944179680943047	0.0365895764841682
chr1_11007492	-0.0174393745893524	0.0721839413136472	0.343142590840639	-0.0713949061482283	0.0316010938218284	0.1395	0.05048	0.08437	0.06427	0.05369	0.90148070617499	0.153254959426311	5.06483477334951e-05	0.2676190394032	0.556709905382927
chr1_11007543	-0.371618647584793	0.15330827373582	0.313738934162118	-0.0765331268651307	0.156748407795195	0.214	0.07261	0.1176	0.09585	0.07357	0.0898278388571359	0.0352199758063803	0.00806501039714513	0.426734875424706	0.0336009308082598
chr1_1100775	0.289951442798379	0.0301853045480329	0.0823807239746743	-0.0783158492909881	-0.0326508082070173	0.1656	0.05619	0.09735	0.07374	0.06567	0.0842144332962125	0.591715351182397	0.399668754705414	0.289525831608607	0.619808378131208
chr1_11007826	-0.327598145378433	0.0107450970535031	0.101145208729424	0.0391168682103284	0.0596570039424904	0.2196	0.0836	0.124	0.0928	0.07516	0.145564058282459	0.898085713629564	0.418289776325151	0.674705334438211	0.428659080008326
chr1_11007852	-0.103940095159018	0.0798694784545537	0.160825622995577	0.0484028190296682	0.0234941367273939	0.2273	0.08444	0.1438	0.1179	0.08853	0.656094223525456	0.345939560390668	0.268391579358818	0.68351011564721	0.791519097568714
chr1_1100790	0.259579643513183	0.0286111551646772	-0.00639472671130751	0.036003564584187	-0.0676740492538943	0.1911	0.06233	0.09251	0.08556	0.06127	0.182429752725	0.64685581279824	0.945126304037105	0.675029076190806	0.270267547591054
chr1_11007909	-0.511496944965887	0.0770479358625794	0.0905524113436532	-0.125155375675344	0.117611072612082	0.1917	0.06524	0.1133	0.08737	0.06592	0.00882578240125953	0.238606779700362	0.427148529197769	0.153580611416861	0.0750321324713956
chr1_11007932	-0.533523376987011	0.0692139651127997	0.0069926242984022	-0.0734201729589338	0.199490900430527	0.2469	0.08362	0.1335	0.09835	0.0835	0.0362609156011331	0.409473045552847	0.958600125578592	0.457542172529987	0.0172765294605408
chr1_11007940	-0.441227924837942	0.0356428595327253	0.173342670742666	0.0258203806213083	0.0952813371243496	0.1738	0.05372	0.08801	0.07106	0.05897	0.0124167361252037	0.507628263743678	0.0497698790557364	0.717021976246436	0.106755876628826
chr1_11007953	-0.48048345551813	0.0446193883061464	0.217102474194159	-0.0105144311333773	0.0888264574232521	0.176	0.05385	0.08319	0.07195	0.05477	0.00720096944491966	0.408019248730046	0.00930412697395644	0.8841136161862	0.1053667599263
chr1_11007974	-0.283071570064623	0.0289196698064403	0.0967190729890555	-0.106681097791846	0.0959615628304381	0.2099	0.07194	0.1066	0.09088	0.06628	0.187316570974944	0.688452895743985	0.366983288013839	0.242399572812935	0.148559835873332
chr1_11008037	-0.359356077317429	-0.0471209953822123	0.0734460962638769	-0.00303132928903045	0.0694447598456721	0.1801	0.06024	0.09805	0.07776	0.06515	0.0496825106803467	0.434919860784407	0.455994654473145	0.968997935827919	0.287484321702263
chr1_11008078	-0.0957164285848846	0.0185131196975192	0.176385738823751	-0.083091859415896	0.0670516854310663	0.2208	0.08155	0.1163	0.1059	0.07643	0.672441777116939	0.820999644254158	0.131976679812316	0.435265182083839	0.381721245966512
chr1_11008153	-0.735020398404096	-0.00226010069919035	0.313855306235518	0.025573278884682	-0.0685651791655426	0.2668	0.08174	0.1294	0.1089	0.08412	0.00792878621008464	0.978015199416494	0.0161691964380966	0.815422812952937	0.416677596306337
chr1_11008180	-0.0462707199530205	0.0176735402511144	0.215698580507115	-0.0756191235047037	0.110345673369535	0.1577	0.05504	0.08874	0.07792	0.05597	0.772016416048611	0.748500788852638	0.0154740048615166	0.333283802808659	0.0490192525099369
chr1_11008199	0.0746207658376645	-0.018170368680525	0.128791035431983	0.052507440710746	-0.000757679495810936	0.1621	0.05764	0.09204	0.07269	0.05485	0.649649202580699	0.752978230386978	0.16351258702006	0.471256220639063	0.988995231347663
chr1_11008221	0.136093016348041	0.025525977136049	0.224765243239307	0.0622985495190334	0.0508179643708368	0.1458	0.05084	0.08345	0.06188	0.04818	0.355773717160565	0.616064849070986	0.00727433142566902	0.314976536660684	0.292099364273629
chr1_11008237	0.0305595926382849	-0.0132299885751862	0.202940016047497	0.0373613098140442	-0.00609775470113625	0.1389	0.04761	0.07495	0.0615	0.05083	0.827523572292339	0.781344430019081	0.00693277830808925	0.544281683254179	0.904634751782987
chr1_11008246	0.0735254083133391	0.0276806869908916	0.172837235050637	0.0380886693812359	0.0278428215800487	0.1567	0.05399	0.08796	0.06849	0.05454	0.643067097591665	0.608684272140534	0.0503079179338023	0.579021702218241	0.610231565642798
chr1_11008264	0.0475336272466895	-0.0149387919244272	0.248365846997008	0.0824094339443638	0.0383886732088108	0.1578	0.05715	0.08432	0.06962	0.0556	0.766120688080304	0.794116445074259	0.00333520298775192	0.237669751381638	0.490586851395425
chr1_11008291	0.167968148158787	0.0542134814857702	0.214862601867858	0.11924489640946	-0.0024895695835956	0.2349	0.07843	0.1251	0.1062	0.0765	0.487021093221239	0.490757367186622	0.0883747094102243	0.264215254511005	0.974114762240847
chr1_11008298	0.0834951413321831	0.0446607850606429	0.163706135196707	0.155109094641771	-0.0343033909365715	0.1947	0.0687	0.1107	0.08829	0.06687	0.674022956427481	0.516630384884582	0.141632778103064	0.0801263963621377	0.608764366964969
chr1_1100849	0.280074837838029	0.0616216522188782	0.0821629094094293	0.0825019068099707	-0.01893597674186	0.2102	0.08272	0.1215	0.1212	0.08474	0.192693483661449	0.457851344435668	0.502075305080689	0.499237048147186	0.823803281314609
chr1_11009194	0.386385883782552	0.0198186366759408	0.10527049659376	-0.0153541599220563	-0.02951565566251	0.228	0.07737	0.1141	0.1034	0.07262	0.0989349372356632	0.798424838221245	0.359357138798407	0.882581978783896	0.685208033268817
chr1_1100920	0.13918448279981	-0.0162021029891932	-0.0121941353006268	-0.0178983212352135	-0.103654948045406	0.193	0.06671	0.1195	0.08791	0.06625	0.479190984584799	0.808522414054894	0.919302986054285	0.839283547033758	0.118484673009658
chr1_11009378	-0.601259676621687	0.00747091472185203	0.331072113529545	0.147641851370408	-0.12718387718139	0.2871	0.09393	0.1542	0.1176	0.09648	0.0448471758397013	0.936885159590906	0.0338922467962636	0.21249051625641	0.189489379964231
chr1_11009441	-0.503984806313365	0.147553325202025	0.387699935573	-0.0805067518961837	0.00199817459861203	0.2934	0.08841	0.1622	0.1209	0.09271	0.100560680867239	0.0964263725355323	0.0183436949962108	0.508605364567947	0.982878606793646
chr1_11009847	-0.11204580561693	0.15031021865207	0.334894003589175	0.110523795160203	0.0679091156254339	0.2663	0.08973	0.1545	0.1135	0.09314	0.685068061564452	0.095239986535823	0.0322279459671988	0.333301449246092	0.467876444824574
chr1_11009890	-0.164900988815534	0.00298358751359858	0.288543061111543	-0.0314036140314492	-0.0467214351471661	0.1615	0.05957	0.09388	0.06994	0.05502	0.313620104565779	0.960125210244011	0.002213691391032	0.654219312425496	0.39650170245421
chr1_11009956	-0.210975378324062	0.0501800465086736	0.188891972811994	0.0618602150102054	0.0199222832754173	0.1857	0.0599	0.0974	0.08902	0.06806	0.264273313520014	0.403027727645645	0.0535917632501323	0.488847176641495	0.77025777439811
chr1_11009962	-0.243830331293675	0.0108585973664608	0.362156084659817	0.0119251433386066	0.0062988400296998	0.1769	0.05962	0.09482	0.07391	0.05752	0.174904205307384	0.855734873226146	0.000143418327768874	0.872167813754445	0.912944202854172
chr1_11009975	-0.229272839251807	0.00665175931221228	0.233236324853964	-0.0296234089216397	-0.00485102407522666	0.1706	0.06101	0.08376	0.07651	0.05924	0.185430279050886	0.913341881236997	0.00552367299464684	0.699460687265224	0.934850422760054
[truncated: 475,575 more rows]
