# Supplementary material for: DNA methylation signatures of early life adversity are exposure-dependent in wild baboons
Source: bioRxiv. 2023 Jun 5:2023.06.05.542485. Preprint. [Version 1] doi: 10.1101/2023.06.05.542485 (PMC10274726; doi:10.1101/2023.06.05.542485)
Supplement: Supplement 4 [file media-4.txt]

habitat_quality_bhat	cumulative_high_quality_bhat	cumulative_low_quality_bhat	habitat_quality_se_beta	cumulative_high_quality_se_beta	cumulative_low_quality_se_beta	habitat_quality_pvalue	cumulative_high_quality_pvalue	cumulative_low_quality_pvalue
chr1_100004771	0.0262397868213257	0.000658446997884905	-0.185382524184909	0.2075	0.08755	0.1672	0.901549269238616	0.994022359064189	0.274332634606747
chr1_100010	0.143492507847072	0.123604389289782	0.106378374873085	0.1789	0.07549	0.1431	0.430028764853816	0.102534425347541	0.461892516420102
chr1_100073	-0.359716312056738	0.0984228370628936	0.0369247595496889	0.175	0.07629	0.1401	0.042990542586112	0.198319298063911	0.794122870163786
chr1_100094	0.212944414100714	0.0274769543773851	-0.0288435364886845	0.1361	0.06239	0.1138	0.12112742846729	0.660264215726262	0.801186693846646
chr1_100119	0.154300771144567	0.0182668969286365	-0.0747743876235496	0.1323	0.05581	0.105	0.247663768909043	0.743822977638418	0.47882076223917
chr1_1001328	0.264109299025556	0.00600177744213598	0.0265932867808698	0.1937	0.07828	0.1481	0.181003018589562	0.939072733755967	0.859050560629235
chr1_1001342	0.0145248440715269	0.0781052359955461	-0.0676662143552979	0.169	0.07882	0.1487	0.932492277559685	0.323226718704456	0.652715651684493
chr1_1001372	0.0233367789647553	0.0336132675144904	0.123772538956252	0.2128	0.0885	0.1601	0.914667191885738	0.705192428171418	0.445390119097586
chr1_1001378	-0.426033978199886	-0.152590685397957	-0.0191687118512879	0.2243	0.09197	0.2054	0.0641699420736067	0.098513424016903	0.927227221910728
chr1_100145074	0.157723970400803	0.0139429194198998	0.0434659829285489	0.09162	0.03044	0.06884	0.086480807699032	0.647071913272867	0.528754755284661
chr1_100145170	-0.077363017861259	-0.00247786778605201	-0.120371428448847	0.08378	0.03402	0.0689	0.357488991523861	0.941970476047306	0.0813521887748876
chr1_100155	0.0628049015939391	-0.0549984115231888	-0.0604424163635378	0.1187	0.04832	0.09026	0.599329153200422	0.255587358221101	0.504826734984328
chr1_100205822	0.0842310325239132	0.0221154580115884	0.414557516861381	0.1843	0.0811	0.1573	0.653285046777467	0.785779322648264	0.00925066999149737
chr1_100205856	0.246679447442982	-0.0540544842952694	0.501133826762904	0.1706	0.07381	0.1415	0.154228009940013	0.46517703810081	0.000454985255293194
chr1_100205867	0.531057412217358	-0.0274529094832967	0.0211006938169335	0.1695	0.07215	0.1412	0.00201680114047564	0.704312112470758	0.882389226472992
chr1_100211921	0.195751603964046	0.016559934137565	-0.0152996804782519	0.1558	0.06016	0.1376	0.214573961447473	0.783495799579838	0.912304777334966
chr1_10021625	0.16495628806594	0.144292939132063	-0.158672377131096	0.2356	0.09466	0.1874	0.496222883584413	0.129144584942089	0.405576169159815
chr1_10021632	0.0275286188176424	-0.0246075089246533	-0.374579921561191	0.1961	0.08959	0.1743	0.890513186392712	0.784420073852203	0.0343315006248022
chr1_10021638	0.0515251804196391	0.0603839928733673	-0.194526061109077	0.1754	0.07764	0.1384	0.77242519706672	0.438105881379746	0.163919722731078
chr1_10021666	-0.345386355075949	0.00143814657673856	0.0433070906737055	0.2326	0.09918	0.1997	0.148691978887185	0.988487822984739	0.831722799249524
chr1_100238	0.184344182156781	-0.123260894599537	0.183828213447516	0.1406	0.05411	0.09696	0.194252641935137	0.0229280397725682	0.0591623423749726
chr1_1002510	0.470519555018105	0.112783876917321	-0.232325241656371	0.2042	0.0934	0.1714	0.024092069019561	0.229263734549478	0.181746186565061
chr1_1002553	0.107888813695101	-0.0356171127597338	0.210307845344914	0.1488	0.05974	0.1092	0.473381887736307	0.551751728022127	0.0555717757407539
chr1_1002593	0.0927086621274293	-0.126060476071094	0.0341766979428547	0.1725	0.07767	0.1299	0.59653839323505	0.105635955589668	0.794192112223612
chr1_1002631	0.107765155914103	0.00220572677590698	-0.14431035699562	0.0896	0.03516	0.07016	0.230956530959086	0.950009225738065	0.040188476498505
chr1_1002634	0.0330897916464918	-0.0337164675507642	-0.0128776880942493	0.1574	0.06362	0.1239	0.835535921037369	0.596879766154744	0.91785560126042
chr1_100265852	-0.197884607438928	0.0387857961424428	0.138325059342612	0.1327	0.05464	0.1015	0.139399780350775	0.478459697824567	0.175172265256054
chr1_100265897	-0.391771039724445	0.110570096064701	-0.180824152554716	0.2936	0.1229	0.2401	0.202110338224157	0.37193486625523	0.464724170886257
chr1_100265947	-0.00679183680151348	0.0480509591490065	0.0574872447130918	0.1505	0.06467	0.1214	0.964414608186747	0.458413113293569	0.638331183611078
chr1_1002680	0.43903000716359	0.0264447260046081	-0.187384515903999	0.1519	0.06293	0.1283	0.00428046123560621	0.674929989138265	0.147491842354031
chr1_1002731	0.0700763580366204	-0.0332501516362352	0.201386795296955	0.08584	0.03475	0.07	0.416019169334823	0.338940388207506	0.0041060549420453
chr1_1002794	0.468868766570318	0.0380690883107391	0.21260441940369	0.1406	0.06258	0.132	0.000961197278911419	0.543761719666154	0.110366946863528
chr1_1002816	0.357858683513443	0.100217798772335	-0.628270425722951	0.2874	0.1181	0.2315	0.23301568001873	0.399426680622577	0.00828601778446469
chr1_100321	0.160608289539702	-0.0121832418698757	0.0760727192682024	0.2219	0.09641	0.1839	0.480348363523107	0.899905753916382	0.684295582551964
chr1_100405211	0.429277410720604	-0.0293192857367092	-0.171619137752582	0.2616	0.09404	0.2254	0.113233725746998	0.756262138895865	0.458205768135263
chr1_100405255	0.247435897069767	0.0821402635531278	0.0425033795370071	0.1398	0.06804	0.1268	0.079679860763287	0.228420617722498	0.739515876756502
chr1_100405295	-0.0311861736760532	0.00403161660429483	-0.359698666064327	0.2183	0.1016	0.1834	0.889123226214937	0.968510944915519	0.053853504630333
chr1_10044326	0.119070906366475	0.0666924834230713	0.198349705513548	0.2258	0.08766	0.1938	0.607454681643323	0.448522914820203	0.315343782092012
chr1_100447334	0.139924084618741	-0.0650077937028386	0.325288694479939	0.1587	0.06537	0.1334	0.38401876632959	0.321035558600807	0.0156639918293099
chr1_100447355	0.790879647317402	-8.55053287195207e-05	0.230903263649343	0.2949	0.1259	0.2532	0.0103894704820998	0.999462426379469	0.377655850927082
chr1_100448325	0.314547857056386	-0.0485577784446252	-0.00708052793302104	0.1891	0.07831	0.157	0.102388461865213	0.536465239734738	0.964474275405638
chr1_100448353	0.155746133760466	-0.0393035425966389	-0.0513133562410817	0.1904	0.07371	0.1525	0.421957107357765	0.594886626515521	0.739477490981241
chr1_100448380	-0.0236611709563966	-0.0782673572411208	0.202343065624887	0.1817	0.06851	0.1266	0.898106693842085	0.254395396474026	0.112869485705031
chr1_100448408	0.0732862063766475	-0.0688393862741483	0.303862483425394	0.1617	0.05897	0.1265	0.654688169918606	0.243884899400403	0.0171825455222643
chr1_100448416	0.175363251325609	-0.0507132684705498	0.286283804274091	0.1209	0.04726	0.09861	0.149912082097586	0.283778175867937	0.00386416582602855
chr1_100448474	0.0398948413315905	0.00656222581360953	0.0499146623570238	0.1136	0.04656	0.09544	0.727154176047808	0.888037087837762	0.602639994869169
chr1_100448564	0.325060878549692	0.0698170157731454	0.185733556460297	0.1515	0.06299	0.1278	0.033934422164079	0.268647985462105	0.149472563506686
chr1_100449563	0.0184226198744488	-0.0273977989562302	-0.227382611107759	0.2262	0.08916	0.1897	0.936767768750152	0.759555781085937	0.239244069799833
chr1_100449624	0.00843986214174944	0.0322720624722111	0.085817304764109	0.1535	0.06397	0.122	0.956671296598206	0.614644991204137	0.485073355453549
chr1_100471676	0.975049933571578	0.0601890617120789	0.47399613471266	0.2929	0.1123	0.259	0.00145780737520007	0.594326861253113	0.0771189382956257
chr1_100471765	-0.0579566285892684	0.0435020262812745	0.0724137931034483	0.1785	0.07761	0.13	0.749368246710079	0.576277579407013	0.580741306653557
chr1_100521147	0.19235153311296	0.00760213215366898	0.0253852639769788	0.132	0.05863	0.1183	0.148610299533879	0.897009665418017	0.831266923718115
chr1_100521192	0.264800426310424	0.00679233165168341	-0.158204518709485	0.1198	0.04751	0.1068	0.0282041323825809	0.886444255536142	0.140793275329417
chr1_100521208	0.142132881553817	-0.0117619021176279	-0.156905466258461	0.1225	0.05208	0.1102	0.249514312104447	0.821561944152048	0.157023741667892
chr1_100572366	-0.0126471174648577	0.0181509588348687	-0.221515262272783	0.1772	0.07458	0.1715	0.944000629355536	0.808239438062507	0.20319641706873
chr1_100572372	-0.0288820718517424	0.0920374964467353	-0.0352279677118959	0.1491	0.07127	0.1377	0.848099300281144	0.197708402751948	0.799963585971764
chr1_100572381	0.0996697817152539	-0.0509857782134237	0.233392693283378	0.1682	0.06943	0.1433	0.559136414659152	0.463817170405409	0.106985757892791
chr1_100572458	-0.0344996671285433	-0.0463991860930402	0.213635160763904	0.1285	0.05477	0.1152	0.790043543806289	0.39761262970188	0.0654568096831928
chr1_10061085	-0.556228998656058	0.172150427906263	-0.211136700879258	0.3533	0.1476	0.2971	0.140791540083684	0.24868218419957	0.497410430555083
chr1_100687597	0.29545050539271	-0.0247726027858777	-0.0465414816018312	0.1588	0.06742	0.1384	0.0662230354278321	0.713916685997107	0.739099455492369
chr1_100687646	0.179225472515915	-0.0109316864063004	0.0571762781142113	0.1089	0.04454	0.09594	0.101841189010263	0.806308011373698	0.553040876769349
chr1_100687671	-0.150791039970775	0.101388900452789	-0.0315356495481276	0.2522	0.09876	0.2058	0.562875644568109	0.306970149088487	0.880800652389889
chr1_100687691	0.308298679556244	-0.0863705505319896	-0.308872032714305	0.1485	0.058	0.1425	0.0400661191361003	0.137109767484061	0.031920636675607
chr1_100700255	0.393874988880581	0.0792223296003638	0.182526716390345	0.2508	0.1025	0.2174	0.128440521496139	0.441994289469413	0.412496344364111
chr1_100700269	0.414413519831742	-0.13196741505418	0.0447570716669606	0.231	0.098	0.2075	0.0809018716892731	0.180204946246398	0.832885636265902
chr1_100700895	0.270350494583115	-0.103818117766943	-0.0751790572026819	0.2146	0.09404	0.1933	0.218533340194821	0.271730592948824	0.702766229709986
chr1_100700913	0.0206447960815144	-0.0871115733113489	-0.52026925310968	0.3586	0.1418	0.2789	0.957141038365357	0.543108246563474	0.0732270665303509
chr1_100700978	0.627067392410344	-0.149453076793444	0.217485275841573	0.2233	0.09515	0.194	0.00619502393083282	0.117915337835682	0.271436821229274
chr1_100707587	0.15514688111377	-0.000220394795808702	0.113878205640958	0.1512	0.07048	0.1318	0.310436383463065	0.997511180245201	0.391729370761424
chr1_100707596	0.213259131756535	-0.11866217020718	-0.0325257775442928	0.1629	0.06883	0.1342	0.196476772361165	0.0854505296850779	0.810194171629615
chr1_100707617	0.306542658624701	-0.0258161456884625	0.00693891630844345	0.1708	0.07262	0.142	0.0769984437550902	0.722920942625558	0.961421020469616
chr1_100707648	0.318054347815859	-0.0894270900799463	0.113353863682301	0.1813	0.06747	0.1501	0.0844867265657232	0.18603013075105	0.455284945815357
chr1_1007384	-0.153811777625027	-0.0239004126573337	-0.124781754565142	0.1787	0.08444	0.1466	0.39706666869008	0.777916505068327	0.399801720336896
chr1_1007388	-0.160338164860206	-0.0109878963560217	0.000579215060422695	0.2211	0.09439	0.1668	0.479419552558129	0.907739875935081	0.997268156267386
chr1_1007390	-0.231866987123507	0.0728020684413499	0.0663765661376105	0.2094	0.09464	0.1636	0.27892224205786	0.443795384124796	0.688966275662248
chr1_1007400	0.0052655013291394	-0.0246488906507173	0.316993013527448	0.1917	0.08754	0.1656	0.978493247647701	0.779100114808348	0.0590555528098887
chr1_1007444	0.254212006889571	-0.0402299142769585	0.0634481844562383	0.1192	0.05227	0.1049	0.034222028590123	0.442128561195882	0.547502082646961
chr1_1007553	-0.330074959938713	0.0691934597401776	-0.125171241933092	0.2353	0.09718	0.189	0.172757343177567	0.478545865815393	0.515469099875404
chr1_100765640	0.434636886476279	0.0596197180709875	-0.0388875583963249	0.2376	0.09426	0.2144	0.0755855350372102	0.528899587713326	0.859382124344428
chr1_100765644	0.16055293024738	0.0568443234785377	0.205523030695629	0.2452	0.1048	0.1951	0.525562339407092	0.589596531799981	0.30151931175406
chr1_100765684	0.326448053745372	-0.0220389806081026	0.0109343862666563	0.1637	0.07032	0.1495	0.0491505255427649	0.754558744927445	0.942349044502284
chr1_100765700	0.194658586819026	0.0446016701155707	0.0798962340437154	0.1547	0.06204	0.1166	0.213812842582426	0.473045232377976	0.496161005388158
chr1_100765714	0.374670223446979	-0.0594332642196047	0.0363581215613595	0.2032	0.08439	0.1722	0.0710149636557059	0.482830861536864	0.835240737382542
chr1_1007826	0.394201926270335	-0.0494918870496507	0.0110695379386968	0.1663	0.06991	0.144	0.0194174188991785	0.4800606273019	0.939362922649468
chr1_10086504	-0.192893581154345	0.0962417139672077	-0.559246617530343	0.2061	0.09127	0.1678	0.359756643141593	0.293685276716729	0.00101779594498419
chr1_10086518	-0.071494949880502	0.119026354550966	-0.403151065801668	0.2104	0.08822	0.17	0.739739381659	0.178968208673509	0.019441379054312
chr1_10086538	0.164116900934483	-0.138998839111006	0.271480302695415	0.185	0.08477	0.1545	0.383314543947121	0.102297648309159	0.0825540142302581
chr1_100909205	0.472791058480588	0.143527415889346	0.468252690218669	0.3964	0.1327	0.2813	0.273515504134972	0.28370752509989	0.110179764402613
chr1_100974659	-0.112961748366226	-0.0121190674001392	-0.0390611250936486	0.1415	0.06363	0.1177	0.429362052029118	0.849249909734934	0.741729837931086
chr1_100974707	0.0249317207152489	0.0258873328550092	0.0126161513481078	0.1063	0.04276	0.0873	0.815596608582433	0.545274478242714	0.885529561903125
chr1_101058958	0.197002278176478	0.0133347888226819	0.163747851727489	0.2028	0.07974	0.1824	0.341489729161426	0.867609373769547	0.377409034404202
chr1_101129633	0.348428785463397	-0.073456274152237	0.101241701723448	0.2582	0.1028	0.2078	0.192337549665756	0.477227074257899	0.633666689617881
chr1_101129664	0.241341230380577	0.132189993545465	0.569933538738952	0.207	0.08654	0.1813	0.254016693733708	0.128066458212332	0.00199149621129935
chr1_101129685	0.387303739142336	0.267523607013519	0.362925651757487	0.2611	0.1009	0.221	0.152172701750222	0.00834352952429651	0.109245810661261
chr1_101129689	0.27695485524689	-0.0834543827987968	0.117172217182596	0.2711	0.1226	0.2101	0.325440581495013	0.499314032150036	0.585581925245364
chr1_101129694	0.319847142957922	-0.0606765121968882	0.247762065262335	0.2516	0.1008	0.1923	0.218563065169125	0.549250493959493	0.206098133822938
chr1_10113830	-0.145061265084185	0.112861490961352	-0.31317228002116	0.4271	0.1647	0.3375	0.758762582203384	0.499106098224616	0.382405438698593
chr1_101170949	0.145132570094262	-0.0849838342650125	0.689860666497163	0.2782	0.08704	0.2024	0.616307889811598	0.330716721349798	0.000844267084949668
chr1_101222383	0.581090593345336	-0.0730829233470753	0.354860951505401	0.1779	0.0685	0.145	0.00130769635945804	0.287148458829296	0.0154586076661091
chr1_101222397	0.669510380820831	0.0454959789663087	0.277931900995772	0.1952	0.0689	0.1721	0.000768521846148285	0.510056449979211	0.111643692247787
chr1_101222457	-0.210383326508577	-0.0146914042799585	0.226851109164127	0.1886	0.08308	0.166	0.27330580547135	0.860118681170282	0.17778295933668
chr1_1012342	-0.040615562970579	-0.130128664540943	-0.0657294829912948	0.1847	0.0798	0.1485	0.828896716703055	0.104059344029287	0.661592778428924
chr1_1012382	0.262510597270248	-0.0311705985179263	0.10929734976352	0.1123	0.05085	0.1002	0.0201900873630134	0.540406701251886	0.277787786302163
chr1_1012401	0.0733567718302214	0.00870654319912479	-0.00265198638369922	0.1148	0.04359	0.0931	0.525577371186703	0.84183463176835	0.977373723058936
chr1_1012449	0.139538143016404	-0.104808571905435	0.122300215163406	0.1375	0.05426	0.107	0.314808337909004	0.0537614542937267	0.255776325088769
chr1_1012460	-0.0446555944890244	-0.0137877712629532	-0.144115377961959	0.123	0.05234	0.1091	0.718625171092441	0.792499735199187	0.189161880377494
chr1_10128573	0.316799585237377	0.0252877016895433	0.088869911456299	0.2377	0.08842	0.1743	0.19546805204394	0.77573982856562	0.615623355270496
chr1_101316005	0.212972116026628	0.0251763384136597	0.0937620995413827	0.1898	0.07624	0.1483	0.270596209738239	0.741956397934464	0.531803704380161
chr1_101316010	0.0311484699677452	-0.0179671646667446	0.0726538751510375	0.1621	0.07723	0.1453	0.849611222458105	0.81657681176274	0.620797634314101
chr1_101316021	0.271640564714591	-0.100317795384011	0.207645410698125	0.1441	0.06055	0.1191	0.0621240474300676	0.0981811175828242	0.0834437597588774
chr1_101316035	0.288570753406498	-0.0549221579319484	0.264085182793904	0.1609	0.0636	0.1428	0.0767086280750089	0.388793375638643	0.067192656025805
chr1_101316066	0.28599401974015	-0.250877587736204	-0.186756095999108	0.235	0.1143	0.1902	0.236843109225891	0.0292189573256729	0.335061395191267
chr1_10133156	-0.0755101532221414	0.0196045926441723	0.0267449982404363	0.1891	0.07972	0.1669	0.694977776785761	0.806351565152566	0.874458364767261
chr1_10134287	-0.0752796769504302	0.102339107723592	0.263250668738485	0.1966	0.07258	0.1478	0.70733705058602	0.159635289445306	0.0781426494033136
chr1_10135121	-0.203240646778171	0.111565201709122	0.188545376652442	0.3345	0.1293	0.2806	0.566918755023339	0.392220824467141	0.518965228652152
chr1_10138833	-0.0385667295379269	0.0467816714421248	-0.0607446479183535	0.2472	0.09494	0.2002	0.879839805644697	0.623763077239382	0.766254962589974
chr1_101407524	-0.211787268812581	0.0589802950444883	0.0574865583742654	0.1942	0.0921	0.1496	0.284709125405017	0.523687049151717	0.703986901629698
chr1_101407552	0.210102216521018	0.0765808066106735	0.0567293150010941	0.1543	0.06864	0.1273	0.178515295509356	0.26568421362441	0.658482498076579
chr1_101407582	0.157435610270903	-0.052345749702339	0.033628434688725	0.2053	0.08695	0.1697	0.452940607541565	0.548678709905447	0.845166077004844
chr1_1014203	-0.243817485196796	-0.0640588499792195	-0.114126934676524	0.188	0.07989	0.1488	0.202742634883968	0.424130841006747	0.44818551565311
chr1_1014265	-0.0160896721882695	0.00717468071311606	0.0832916238986377	0.1114	0.04675	0.08845	0.885869617917405	0.878160670600127	0.348249800751988
chr1_1014295	-0.0217163734841372	0.110080820706803	-0.0102618277379014	0.1671	0.06609	0.1294	0.898043645564281	0.0965171212529429	0.937321827870906
chr1_101434484	-0.00178071201818465	-0.0269179034102973	-0.242052959783161	0.2657	0.1231	0.2452	0.994844849728326	0.82820534957485	0.338552244789923
chr1_101434488	0.0928802437732622	0.00254000155673044	0.0305842995915527	0.2271	0.09307	0.1729	0.690410724898494	0.978321872815402	0.86168782661899
chr1_101434509	0.193381777878107	0.0361836231829596	0.278506359486514	0.2131	0.1043	0.1933	0.375280609537051	0.730074380335179	0.157472138190454
chr1_1014408	0.0217581837088696	-0.014335877821903	0.116586383012183	0.0737	0.03328	0.06459	0.768434317652712	0.666812370900797	0.0716629973344181
chr1_1014428	-0.0701072301275966	0.107699762914725	-0.090139879917339	0.1746	0.06812	0.1357	0.692575161251971	0.114713295464521	0.510464814940161
chr1_1014446	0.090765440458418	0.000789942876305569	-0.089870978235716	0.1479	0.05561	0.1156	0.543887117959054	0.988683927247778	0.439984970569148
chr1_1014506	0.0877824604811237	-0.0136225563133817	-0.152497601500858	0.0749	0.03036	0.0626	0.242523155564468	0.653796742290542	0.0150453306320706
chr1_1014586	0.0652047806741806	-0.0517851282241311	-0.0118480924915792	0.1047	0.04286	0.09099	0.535682915477258	0.227382528249559	0.896825162113769
chr1_1014590	-0.238035409646412	-0.096877783709846	0.188529852352418	0.3256	0.1316	0.2578	0.48942139358905	0.465542417797968	0.479825352810211
chr1_1014608	0.16004707479609	0.07023404984527	-0.117889264630264	0.1629	0.071	0.1299	0.332364024025835	0.323782124009443	0.368200550071355
chr1_1014615	0.335589951237366	-0.0303918672248311	-0.207616153584589	0.1768	0.0752	0.163	0.0617298052764605	0.686946152745293	0.20886804526182
chr1_1014620	0.290324643588256	0.0946192800117567	-0.610805995846202	0.3129	0.09803	0.2363	0.378177024379846	0.336774240957164	0.0120160761716328
chr1_101464604	0.153354060480193	-0.0927068297737556	0.561157423584419	0.2522	0.09329	0.196	0.556257370299044	0.322460096780781	0.00499251841759063
chr1_101484917	0.723427669855384	0.124449557221138	0.181753526596145	0.4349	0.1912	0.3668	0.134162497140396	0.522901871960235	0.644817238660695
chr1_101484955	0.352951328373491	0.053925778782308	0.16560993942166	0.2448	0.09393	0.2072	0.162135284917229	0.567614823299998	0.434255495654035
chr1_101484964	0.0043749268521732	0.110858131747893	-0.102844654577658	0.1782	0.07705	0.141	0.98072681477526	0.151428329928053	0.470228224286892
chr1_101484971	0.174100737822943	-0.0569134130428074	0.188320259271003	0.1072	0.04464	0.08373	0.106372366522834	0.202780000027008	0.0250105769194927
chr1_101484985	0.108768384188771	-0.117625004088033	-0.0586899716799336	0.1379	0.06011	0.1182	0.434677419074657	0.0507851475029821	0.62197705694873
chr1_101485016	0.208416943228298	0.00445444720064559	0.0414339673450898	0.2431	0.09529	0.1821	0.405628417347979	0.962885031622916	0.822967575846204
chr1_1014891	-0.282989918310107	0.0480237726610169	-0.493702978668198	0.1526	0.06977	0.1289	0.0668418051056291	0.492310781351316	0.000145767440410949
chr1_1014972	-0.0931087088298075	0.0169688103244692	0.274497364825298	0.1595	0.06815	0.128	0.56442566582146	0.803814724642429	0.033430863018724
chr1_1014975	-0.0979748123266877	-0.0834435750386982	0.102177646850625	0.1704	0.07291	0.1319	0.571012742219095	0.253691992297707	0.442551491279692
chr1_101504009	0.0922789775076596	-0.108848048416417	0.142681907635499	0.1754	0.0829	0.1371	0.604493275313997	0.190708969892603	0.30259386517341
chr1_101504064	-0.470890802517113	0.0120656804419784	-0.307841749746081	0.1609	0.05438	0.1267	0.00387116299321966	0.824665096789338	0.015947731689439
chr1_1015065	0.147998145393709	0.024732086317037	-0.282802835351329	0.1856	0.07308	0.1528	0.433304665753524	0.735725008662901	0.0673890997919997
chr1_1015148	-0.151472324937564	-0.038132343962541	-0.369300623754457	0.1775	0.07636	0.1347	0.401012427695595	0.618541923081714	0.00659430208085943
chr1_1015154	0.222114007882161	-0.0241013317220127	0.0428994462665964	0.1827	0.07924	0.1511	0.231982169754478	0.7617376537518	0.778975407411392
chr1_101524360	0.0555130867287321	0.0837492585185144	-0.107924337816799	0.2231	0.1007	0.1674	0.808350526523013	0.407985807668159	0.525029442548927
chr1_101524494	0.0918131011297472	0.0297063003112795	-0.0157379463957733	0.157	0.06257	0.1649	0.563571669845727	0.635614870512221	0.925003666537207
chr1_101524530	0.154145669646793	0.050399041621203	0.105581304596143	0.1207	0.04433	0.1012	0.204883424287219	0.25604516430098	0.299299218430238
chr1_101524567	0.129556250408912	0.0902063284086486	0.0202729931341153	0.1096	0.05009	0.1025	0.240010141210701	0.0720781246472119	0.844028216720389
chr1_101524608	0.346620669379558	-0.0140275431715176	-0.0533618778745639	0.1831	0.07435	0.1404	0.0627351518688011	0.850761540509419	0.706689637232722
chr1_101545566	0.444342954302811	0.0523312621000452	0.388019163105831	0.2171	0.08865	0.1894	0.0457270010221572	0.556539671686889	0.0442626863543452
chr1_101545624	0.126347621464929	-0.0121384649125431	-0.243934515686474	0.2259	0.09879	0.1734	0.585856738188664	0.902684918257477	0.165910965293888
chr1_101545700	-0.0708815049660006	-0.0819999473925227	-0.0627457164115451	0.1134	0.04938	0.09906	0.534582926039505	0.0972035897687521	0.52850108832417
chr1_101545778	-0.125706017586056	0.0517470171764028	0.151657656301079	0.1597	0.06325	0.1273	0.43713750776662	0.414216213369573	0.237345341200006
chr1_10158641	0.126489836588594	-0.0510426020053242	-0.0608967342144522	0.2045	0.0795	0.1536	0.544873064352275	0.522164051074161	0.695236787778468
chr1_10158710	0.382345333711673	0.00443850383897181	0.0461987341749685	0.1521	0.05091	0.1185	0.0129723117108139	0.930615645132933	0.698670493511145
chr1_101616768	-0.118142025752933	-0.0144185242723966	-0.170775593948967	0.1551	0.06371	0.132	0.451751931604328	0.821314072130218	0.199690520459775
chr1_101616782	0.0694971569532575	-0.0375099052937398	-0.132160030670056	0.09871	0.04317	0.08523	0.483543042638688	0.385351518587104	0.122349696163831
chr1_101616811	-0.122500057701539	-0.0339207016612565	-0.386522176643278	0.1666	0.06883	0.1553	0.468440740604448	0.62296693486381	0.0139449762016461
chr1_101634753	-0.0996818586689761	0.0139358192400454	0.0384906171878291	0.1363	0.05734	0.1129	0.468748748102844	0.80828546483451	0.734800427120454
chr1_101634769	-0.00468012789946901	0.0156444954158094	0.0710698994198272	0.1527	0.05902	0.115	0.975835985288916	0.791310676315281	0.539282067730622
chr1_101636801	-0.317352758345615	-0.118547143052421	-0.264203806422919	0.3237	0.1214	0.2912	0.353611422223223	0.33240658619537	0.385409007608289
chr1_101644761	0.569590199999129	0.0143657789402076	0.137237156853998	0.286	0.1308	0.242	0.0563414336997093	0.913292483443792	0.582155128969861
chr1_101644775	0.304322343651641	-0.0109370982690489	0.407739086763894	0.2372	0.1078	0.2115	0.212631258378401	0.91965676993485	0.0595335087087576
chr1_101644786	-0.13996403550992	0.0399148000449949	0.286431870679608	0.3008	0.1271	0.2516	0.657218737424308	0.755423907697947	0.270540244838699
chr1_101644791	0.145552408233879	0.0914027416311784	-0.116470123333541	0.2628	0.1252	0.2245	0.593075428553202	0.46887578563543	0.613169016739881
chr1_101729217	-0.0343452217465057	0.0559505078378018	-0.0902504938793091	0.3561	0.1495	0.3007	0.928187199584135	0.711348995331183	0.774691194725144
chr1_101729250	-0.134005670662295	-0.00200671452148986	-0.0627450873880242	0.3018	0.1132	0.2397	0.672063788355221	0.985947415199536	0.799392164636077
chr1_101729261	0.000120783132843745	0.0227373058347869	-0.107504155220244	0.199	0.08578	0.1586	0.999525409436053	0.791711842459009	0.503334341341593
chr1_101733625	0.259820238081425	0.0246349164255932	-0.0803223895051672	0.1954	0.0793	0.1571	0.192215702388174	0.756807074836378	0.613605769846924
chr1_101733659	0.356809149136468	-0.0564013369993799	0.095869904926327	0.1589	0.06807	0.1374	0.0266254673894216	0.408431710017496	0.489486690915044
chr1_1017427	0.0254016254016254	0.0747092518233503	-0.241829590714195	0.2025	0.08652	0.1605	0.902232777257616	0.389649524238916	0.136963849635162
chr1_1017442	0.269908332216471	0.010557577751188	0.0370660911909275	0.1492	0.05966	0.131	0.0736488679958133	0.859785514494064	0.779087078530949
chr1_1017449	0.259473231994496	0.0318079262818698	-0.0907839638686122	0.1412	0.05825	0.1248	0.0688781651900179	0.585662991853102	0.470449143886983
chr1_1017460	0.0878217155649455	0.0560928710484513	-0.101406931359368	0.1068	0.04867	0.09457	0.413587010859144	0.249671159512483	0.285751018586854
chr1_1017513	0.0670060581407847	0.126998346307913	0.0940978073420681	0.1553	0.06864	0.1299	0.669942237314829	0.0649146740201887	0.472603860503814
chr1_1017526	0.652095038555119	-0.0661443414000446	0.403670705373424	0.2246	0.08988	0.1867	0.00466668824506755	0.463595149072622	0.033660223044201
chr1_101761762	NA	NA	NA	NA	NA	NA	NA	NA	NA
chr1_10178491	0.674871519509829	0.0579661101442127	-0.189651843711847	0.2981	0.1291	0.2722	0.0306968561804292	0.656143292650398	0.502584473414123
chr1_10179680	0.20670326120788	-0.0882044400356442	0.0776654674204786	0.1426	0.05578	0.1225	0.151367373358574	0.114375155348045	0.529199260703066
chr1_10179805	0.226195535650627	0.14603008607917	0.342401851022541	0.2081	0.08797	0.188	0.287709471810198	0.0982163160208946	0.0736452371392307
chr1_10179831	-0.0243000391028214	-0.0774713280307293	-0.0329832935773352	0.1299	0.05345	0.1078	0.852850782886739	0.147800349829778	0.760987349464099
chr1_10179858	0.127380265686703	-0.0164950097493179	-0.0318907081488989	0.1078	0.04607	0.09382	0.240095046105101	0.720596156402939	0.735050885097507
chr1_10179919	-0.0223454495785972	-0.0329823504309522	0.090726669700919	0.0911	0.03984	0.07473	0.807025672665361	0.408116360205746	0.22602389994432
chr1_10179930	-0.0997097949451887	-0.0196284059180376	-0.0763527917779593	0.1055	0.04966	0.09317	0.347298544603035	0.693013977292814	0.414537253824425
chr1_1018308	0.271284256393883	-0.167406755991404	0.183196808504203	0.1522	0.06942	0.1279	0.078127797828459	0.0161420250224931	0.155438796718979
chr1_10183236	0.154928907517369	-0.174517362538491	0.209237583061719	0.2493	0.0992	0.1898	0.547284604837556	0.0800199817485431	0.27908722106296
chr1_1018342	-0.370439029201191	-0.0636750564417309	0.209673139093033	0.3483	0.1341	0.2497	0.318780965598076	0.637966509989061	0.416160026710516
chr1_1018352	0.0992073578113275	-0.132484284590711	0.00243040153515216	0.1426	0.06046	0.1257	0.491078824893323	0.0287233305825216	0.984696253764994
chr1_101836383	-0.22943737478875	0.000523184359667246	-0.035308040835007	0.131	0.05503	0.1007	0.0825042363311032	0.992425914669235	0.727206626517915
chr1_101836432	0.0852926367674117	0.0714047431495225	0.169382349747465	0.1137	0.04344	0.08701	0.456096148926179	0.100547743548591	0.0524627717250296
chr1_101836462	0.354940234138248	0.0558779278020587	-0.109723425312099	0.2003	0.07543	0.1324	0.0825405035689447	0.460100489723226	0.411400827923023
chr1_1018374	0.113553146537835	0.0238575770720002	0.139657066112556	0.2613	0.08867	0.1884	0.674871189926773	0.788698941479652	0.466610531285301
chr1_101839614	0.0598433269077187	-0.0912255674749038	-0.0296798778108072	0.2491	0.114	0.2164	0.816021299121334	0.426609189610131	0.8934792866627
chr1_101839652	0.193755543847219	-0.0352226898177274	0.045497222643474	0.1678	0.07002	0.1332	0.254991364809672	0.615806175431956	0.734966035068425
chr1_101839693	0.0843981320470856	-0.0430185083179882	0.0559950426266728	0.1717	0.06962	0.143	0.628212447166518	0.537627145920124	0.698349521037215
chr1_101839704	0.125149445038833	0.075447219264546	0.00769376841984268	0.1455	0.0617	0.1189	0.394780286695811	0.222283846694066	0.94877206520767
chr1_101839713	0.062121965176329	-0.0126577815253145	0.00177528729079719	0.127	0.06144	0.1069	0.627542602286906	0.837080437873834	0.986826065353531
chr1_101839727	0.0467837106419994	0.0665469793557978	-0.0468849821865226	0.1173	0.05157	0.09851	0.692042512191034	0.197501244114468	0.635766347342837
chr1_101839734	0.319446688087921	0.0948251737112011	-0.305215185331305	0.1464	0.07442	0.1427	0.0308887653120118	0.203851042081002	0.0342623997358951
chr1_101839738	0.110068778065175	0.0662897102044754	-0.0297875626137611	0.1467	0.06724	0.1212	0.457977701179828	0.325294512780511	0.807261672184376
chr1_1018429	0.086094751155552	0.0726212729459278	-0.0857403839729691	0.1361	0.06754	0.1278	0.530856970938339	0.283370594189885	0.505798740882382
chr1_1018459	-0.0136902753390605	-0.0374126477497407	-0.162000540094065	0.1082	0.05238	0.09298	0.899902373698331	0.475676264264426	0.0827818656728589
chr1_1018488	0.159358158996981	-0.0533628082219209	0.135018910491521	0.1267	0.05853	0.1095	0.212168947525992	0.362741190777857	0.220336123584092
chr1_1018499	0.236997219229215	0.00826169652415883	-0.337320912194132	0.1523	0.06194	0.1422	0.124056508317104	0.894093623424234	0.0188718705356117
chr1_1018519	0.118712417652543	-0.0417487964680036	-0.0157200729946538	0.1302	0.0597	0.1156	0.365990889071638	0.485138102547416	0.892552485680434
chr1_1018526	-0.164564930384712	-0.121202798209527	0.279614251767347	0.2268	0.09096	0.1883	0.479761066406292	0.184521638118115	0.144736658173454
chr1_10185311	0.125643535235497	-0.00174300384402068	-0.242195488565115	0.1178	0.05358	0.09521	0.289528178166227	0.974085965251751	0.0113334096416751
chr1_10185330	0.148397905047895	0.00566563151941339	0.0207849767279497	0.1217	0.04531	0.1017	0.226159564796374	0.900592343621752	0.838888267358697
chr1_10185347	0.0417271643381841	-0.0189052327161557	-0.0322244874326031	0.08989	0.04317	0.07966	0.643849502700785	0.661736462579308	0.686771836852307
chr1_10185379	0.016187413994246	-0.032009793282342	-0.0162966585337382	0.1076	0.04322	0.0809	0.88110606222425	0.459340952672435	0.840869251629567
chr1_10185388	0.12558385995827	0.00485015937331468	0.0960203962568745	0.1087	0.05007	0.0913	0.250770657096058	0.92292805050911	0.294956839296599
chr1_10186257	0.313469148277709	-0.12966294533329	-0.18562850466229	0.2306	0.08158	0.1817	0.185926354809218	0.113171314776763	0.315082300697761
chr1_10186267	0.247369487057016	-0.0478435635169332	0.127892387306613	0.1642	0.06987	0.1396	0.137261792363917	0.494557745933466	0.36432019969825
chr1_10186322	0.176910576202836	0.0270138058479876	-0.0281566575810679	0.1326	0.05227	0.1009	0.186039630367502	0.605780149603875	0.781295676705814
chr1_10186400	0.510699471527679	-0.0318023441957557	0.323661512902386	0.2354	0.09254	0.189	0.0349851241364105	0.732211027151558	0.0926404866005271
chr1_10186408	0.456326130409423	-0.0372943711329193	0.37753825166312	0.2004	0.09034	0.2143	0.0256888075474628	0.680974051190008	0.0852872907522524
chr1_10189945	0.155848803493068	-0.0988884919845906	0.137313462712316	0.1509	0.06348	0.1298	0.307269245956189	0.120029963533582	0.294207841485484
chr1_101929447	0.624879018451399	0.0614455667413711	0.202571197418605	0.2909	0.1145	0.2682	0.0398605257965005	0.593955263871003	0.466841750289687
chr1_101929491	0.397612694088768	-0.0367903451805183	-0.0780963256131531	0.1816	0.07739	0.1677	0.0313115029538612	0.635526194938698	0.646165519723868
chr1_101929496	0.403326940438066	-0.118356972176067	-0.369820162807374	0.2466	0.09887	0.1954	0.112956995682884	0.233562688828313	0.0634324265022472
chr1_101929506	0.0895932671255947	-0.00449746086459572	0.116692933296482	0.1648	0.07814	0.1432	0.591809855484146	0.954242125316481	0.419956744513423
chr1_101929540	0.447333190186712	-0.148670863877964	-0.478199857859215	0.2132	0.08487	0.1891	0.0403697571763572	0.0809104159264722	0.0130209936336665
chr1_101929551	-0.122165675180579	-0.227282434027285	0.154701186133367	0.2754	0.09572	0.1798	0.669787474172435	0.0181008783518052	0.397337920407413
chr1_101940208	-0.317915107879424	0.0206553399235405	-0.394182036464686	0.3644	0.1435	0.3063	0.416534586993111	0.886724632913147	0.220552845387888
chr1_101940211	-0.233691973411544	-0.314561437200569	0.0298121766200338	0.2813	0.1049	0.2347	0.425328480662667	0.00286246017334379	0.901731388218604
chr1_101940222	0.051775190901356	0.0107931503276407	-0.0126718469814704	0.2557	0.09776	0.195	0.844803671371317	0.912507930796286	0.949180159013257
chr1_10197366	0.308387695962308	-0.0196455769597578	0.155302113511966	0.1659	0.06975	0.1367	0.0667850586734644	0.778732610247379	0.260413269658441
chr1_10197458	-0.379264647445371	-0.106381570705022	0.000938045844223487	0.1384	0.05989	0.1119	0.00664802822994126	0.0762130924711655	0.993353502954212
chr1_102035121	0.0639299744882047	-0.0575459035056422	-0.104935178420595	0.1219	0.05205	0.1128	0.602690780115825	0.269553978840944	0.355309784321201
chr1_102035136	-0.0409783280189543	0.0285368504149849	-0.109333520891043	0.1497	0.06399	0.1552	0.786658914006747	0.656287960203708	0.486471061429709
chr1_102035160	0.14132803091649	-0.0559680957004753	0.150165385546747	0.1168	0.05144	0.1021	0.22947266341048	0.277219686396748	0.143445022714884
chr1_102035192	-0.0125951790251472	-0.0355959494740693	0.252039197419971	0.1451	0.0618	0.1185	0.931557996332783	0.565368892329422	0.0346927162567983
chr1_102037323	-0.0698474480409186	-0.00170210512369069	-0.151723308082076	0.1189	0.04911	0.1002	0.559704967704644	0.972384975861225	0.131917280606059
chr1_102079584	0.40159707769429	-0.058336875357141	0.421222129529146	0.2351	0.08946	0.1901	0.0968504735304265	0.516024645242089	0.0296011425835727
chr1_10209925	0.1513358697171	-0.00611245892267324	0.244592215214071	0.1188	0.05029	0.0856	0.205925224620257	0.903381799047016	0.00441475193914986
chr1_10210032	-0.111726224920878	0.0340523255560901	-0.0816515800542419	0.1243	0.05207	0.1102	0.372461272564357	0.513701537712535	0.461470766716207
chr1_1021140	0.330582486340933	-0.0112255689347287	0.038774653702545	0.1474	0.05629	0.1118	0.0265371108365947	0.842178526940216	0.730359563790189
chr1_10211772	0.0512119032635364	-0.0273410719732129	-0.262294244563154	0.2241	0.0939	0.2038	0.823760951758706	0.771903666556804	0.207666962960517
chr1_10211834	0.104165653021283	0.030241943074964	0.0555911649939985	0.1507	0.0635	0.1259	0.494405876779067	0.634580342418126	0.661359667537207
chr1_10211851	-0.14479538111197	-0.0287286108630604	0.0958479844225114	0.1762	0.07661	0.1451	0.418566829367503	0.708481606974846	0.513386133806474
chr1_10211860	0.143637105688295	-0.141653866746467	0.120766669622138	0.1613	0.06253	0.137	0.379490232510066	0.0237628896004617	0.38255579956613
chr1_10211868	0.142969813764637	0.0209607813084493	-0.0803077297209814	0.1489	0.06208	0.1211	0.34238182683802	0.736124287166372	0.510363628084832
chr1_10211888	0.280119137482595	-0.0426128364484129	0.243599405390847	0.1378	0.05369	0.1072	0.0440723353211243	0.428046949454565	0.023865484846522
chr1_10212120	0.033863039057253	0.0210432171906013	-0.0380351162642305	0.1651	0.07335	0.1282	0.839688824533694	0.774790074586903	0.768576333648783
chr1_10218284	0.256828419144929	-0.0409388705224755	0.266299966815084	0.1757	0.0661	0.1424	0.150149178270844	0.536579952343325	0.0641657591619632
chr1_102209003	NA	NA	NA	NA	NA	NA	NA	NA	NA
chr1_102255595	0.153346289147679	0.116162576649449	-0.185991842554081	0.2233	0.09103	0.2007	0.503248234743503	0.203802298361959	0.363952409299181
chr1_102296639	-0.127319441933422	0.00532148885818393	0.0299391104534938	0.1018	0.03994	0.09303	0.213431592081748	0.894089965127286	0.748645068912103
chr1_102296675	0.235479976174991	0.0194347364757352	0.0335481709306887	0.1233	0.05307	0.1004	0.0580605694384982	0.714593868707475	0.739544396388665
chr1_102296738	0.314624905663062	0.0547219475829615	0.0736233938427099	0.1028	0.04523	0.09053	0.00233192298026741	0.22680833768322	0.417992387051586
chr1_10236051	0.0512249584539511	-0.0342386601509441	0.0693774133416104	0.1351	0.05368	0.1193	0.707149533564876	0.524183885054777	0.563679932002042
chr1_10236082	NA	NA	NA	NA	NA	NA	NA	NA	NA
chr1_10236115	NA	NA	NA	NA	NA	NA	NA	NA	NA
chr1_1023815	0.488718050764072	0.00624465609346403	-0.372004362882356	0.3128	0.1178	0.2278	0.137810195100426	0.958017496595004	0.111813430154163
chr1_1023819	-0.0834811390846486	0.201513710663516	0.0199883880790853	0.3848	0.1593	0.3154	0.841291386143674	0.211723110899197	0.952044129320258
chr1_102398870	-0.0289196280692063	0.0820738899506384	-0.357126867856171	0.4333	0.1764	0.359	0.952034674267615	0.646970142973428	0.353164993422038
chr1_102404354	0.353167808219178	-0.00896771594971599	-0.0763941016394656	0.168	0.05947	0.1271	0.0382364558484576	0.880348807532378	0.55105466726124
chr1_102404383	0.323388474182895	-0.000224591054030983	0.228721656260269	0.1242	0.0513	0.105	0.0097771869455181	0.996511477338392	0.0302912999954824
chr1_102404470	0.370641859193836	0.0899812287068388	-0.070085415084563	0.1646	0.06336	0.1349	0.026346907376125	0.156393829671369	0.606701801771386
chr1_102514842	0.24985579773924	-0.130718703751649	0.182290124860945	0.2471	0.09251	0.193	0.327186479391662	0.159438351436779	0.354056098100656
chr1_102514866	0.219054051204393	0.121203020553796	0.134079316221619	0.2153	0.09097	0.1888	0.320429620292841	0.184569495037025	0.485556296515564
chr1_102514902	0.126435178729141	-0.0182220937947049	0.0108461162511484	0.2425	0.1104	0.1734	0.61298325910815	0.869694731480949	0.950879660862884
chr1_102514942	-0.0648624135189765	0.271903354052206	-0.440863889781207	0.3281	0.137	0.2532	0.851858683516602	0.0493006424816598	0.0920984421129244
chr1_102514962	0.0448672921040502	0.124802278400104	-0.0395622482655795	0.2297	0.106	0.1772	0.849225185113495	0.241700576088155	0.8260813763539
chr1_102514992	0.024802111509638	-0.00702297411603169	-0.0807344910791124	0.1532	0.06533	0.1159	0.87289481526617	0.914574517391349	0.489004453579556
chr1_102529125	0.042808311268114	-0.0404151797711816	0.103699848301207	0.1687	0.06769	0.1423	0.802496774060696	0.551380094406854	0.470709548315877
chr1_102529189	0.141247368201558	0.0181255862572627	0.0859920010264891	0.1233	0.05015	0.1007	0.25561467334975	0.718119887017751	0.395546575499725
chr1_102529200	0.082534843941506	0.028036212457364	0.0340168592616533	0.1433	0.06155	0.1107	0.568668107553387	0.649368675589123	0.760061472682457
chr1_102529208	-0.489611039167387	-0.0444382283092024	-1.03843917840759	0.4738	0.1696	0.3701	0.362812066635324	0.796235581136795	0.0091446876624609
chr1_102529283	0.0376288560747648	0.148511783216913	-0.0147517730496454	0.1969	0.09033	0.175	0.851374266809374	0.1015508281957	0.933855492234482
chr1_1025657	-0.0254931552459386	0.0299505602467085	0.13144391378344	0.09144	0.0368	0.07523	0.781297519578713	0.416033098347176	0.0814601477834984
chr1_1025686	-0.0285084719518891	-0.0480249615550386	-0.0395500627945371	0.1197	0.04675	0.08415	0.813080687631284	0.304821494425124	0.639550205880706
chr1_1025755	-0.0665764986531	-0.0154689820017364	-0.00217972938800075	0.0846	0.03503	0.06681	0.43296089686401	0.658980347159027	0.97403113020703
chr1_10258063	0.361425576307785	-0.0547125771033224	0.0459205277609408	0.2264	0.09095	0.1765	0.119957694384113	0.549123257698825	0.797882568945226
chr1_10258145	0.469149354029585	-0.118786653484575	0.128095665784613	0.1956	0.07603	0.1604	0.0186635497079496	0.119270389287052	0.430543941915759
chr1_102585417	0.768133554411617	0.0179449040529239	-1.15973067821909	0.4421	0.1836	0.4018	0.119127276809722	0.923458889934745	0.00821509889747207
chr1_102585613	-0.192804663562491	-0.19138227441712	0.297259898030575	0.1643	0.0752	0.1392	0.247050050967522	0.011156099606373	0.0344557564187368
chr1_102585627	-0.123915067329919	-0.103753251028224	0.117806508286223	0.1337	0.05835	0.1012	0.358360722819188	0.0758831030975778	0.246815240113235
chr1_102585634	0.0784269354674966	-0.0848269620332801	-0.0441879616996694	0.1795	0.08103	0.154	0.667324827927917	0.296755529762785	0.776784440076681
chr1_102585671	0.274268617021277	-0.0410034185338792	0.184168582425589	0.248	0.09919	0.2067	0.284001801968244	0.680820315390005	0.383343138171035
chr1_102585681	0.277658323694615	-0.0328337178150546	-0.144615993968373	0.2767	0.1136	0.2483	0.334903294097603	0.773991194396746	0.572628383323083
chr1_10264211	-0.00063957633483031	0.0276228982551058	0.118780326296397	0.2315	0.1012	0.1876	0.997855529515599	0.785966338816412	0.53399710208497
chr1_10264343	0.244574342227222	-0.0157584388151809	-0.0794868093631406	0.2166	0.09028	0.1685	0.270311056441976	0.861992837018757	0.641940894004793
chr1_1026952	-0.449415181834205	-0.0693794882694383	-0.112753260105365	0.1991	0.08736	0.1534	0.0269637774755846	0.428860651964774	0.467637649368644
chr1_1026968	-0.391202372764047	-0.00158066470733429	-0.253250899802624	0.2339	0.09955	0.188	0.103923030892677	0.987394566695713	0.185815584352598
chr1_10269693	0.243662243932752	-0.0624424194402588	-0.00140461954760516	0.1259	0.05405	0.112	0.0548625063880591	0.248671308983743	0.990056749475566
chr1_1027008	0.283046982701958	-0.0590101086040065	-0.466330791653167	0.2648	0.0902	0.2036	0.302657087840051	0.514693271548742	0.0249322147298116
chr1_10271	-0.160965656669814	-0.0858241050894054	-0.0260939482130356	0.1446	0.06332	0.1181	0.270688013320019	0.176156963158553	0.826337183167728
chr1_102731363	0.496918780606095	-0.0634684988101955	0.372796254251441	0.2666	0.1003	0.2316	0.0724227634589208	0.528959178671775	0.117374158133007
chr1_102731403	0.196452468335593	0.0614358816034561	-0.156790683030405	0.1726	0.07611	0.1404	0.262239751246271	0.420902082522636	0.26886450062638
chr1_102731437	0.256610121455041	-0.0457598819555883	0.1119113464443	0.1452	0.06093	0.1123	0.0803674169847245	0.453478505841516	0.322059078677659
chr1_102731448	-0.116596566844827	-0.213762373814573	0.124648457695243	0.2007	0.09334	0.1639	0.569268744576567	0.0225988261346556	0.453115699508554
chr1_102731453	0.0578144525067688	-0.0545524009266582	-0.0104982978255983	0.1862	0.08903	0.1442	0.760315492182923	0.54165743325059	0.942567826012989
chr1_102773860	-0.0480984296345809	0.0465287193470138	0.111583156127306	0.2186	0.09599	0.1689	0.8299950606719	0.629460501192241	0.514946500982395
chr1_102773876	0.552688792328717	0.0272349970624907	0.139844915038167	0.1722	0.06498	0.1267	0.00156888628503848	0.675769374632311	0.27358090007095
chr1_102773921	0.383469436865158	0.0197737463938878	0.35012724703231	0.2399	0.091	0.1951	0.120715682251419	0.828681936169056	0.0783878411210917
chr1_10279050	0.500288431700373	0.0376542346345969	0.202795075859757	0.1548	0.05744	0.1174	0.00140861328366371	0.512816794773231	0.0862645355735914
chr1_10279144	0.0986226540693273	0.0552580463147626	0.116979762162817	0.1935	0.0838	0.1569	0.61704337173897	0.511126583016511	0.461527055946327
chr1_102815	0.237581895446263	-0.0151652802604257	0.481477073792553	0.3083	0.09089	0.2449	0.463508602535472	0.868029064609109	0.0566311898161912
chr1_10281563	0.390678977914887	0.0526471081855524	0.100957732186848	0.1574	0.07255	0.1218	0.0142405304448325	0.469216617196594	0.410672974443461
chr1_10281591	0.330089326016254	-0.206027368712179	-0.235549756835886	0.2994	0.1192	0.2594	0.292832398355158	0.0861447731464406	0.380501123403882
chr1_10281640	0.461890338784359	-0.171606824927661	-0.244216398173628	0.2033	0.08386	0.1695	0.0261136326560869	0.0414359768121806	0.155620335434029
chr1_10281645	0.332015025723635	-0.0898628059461109	-0.23253481327011	0.1544	0.06354	0.1381	0.033622491317828	0.158122698126594	0.0953790890698182
chr1_10281682	0.3362921266674	-0.323367243923274	0.0106864450296157	0.4697	0.185	0.3407	0.527335315255099	0.0858405512809607	0.976474135897836
chr1_10281729	-0.264530322900226	-0.113480652710803	-0.394942417405916	0.2454	0.102	0.1899	0.296025811657138	0.268400831845362	0.0411619674307545
chr1_10282310	-0.0444318309094147	0.0618929512714336	-0.221359727732256	0.2036	0.09192	0.1599	0.830812234319002	0.50254908297616	0.171766015320405
chr1_10282400	0.17702021584167	0.0365095289193894	-0.0442085499335572	0.1507	0.06182	0.1248	0.245545132711527	0.555560543026449	0.725238973292649
chr1_10282422	-0.359853802181686	0.021833974785302	-0.503987057431563	0.469	0.1704	0.3392	0.497987729169086	0.899526358141081	0.162196104271506
chr1_10282432	-0.0223507674589906	-0.0486885461822113	-0.0880109873362216	0.2651	0.1163	0.2398	0.935208030767372	0.677552507367588	0.721608758016461
chr1_10283738	0.205657494527781	-0.0555464536212552	0.116779070856961	0.1702	0.06661	0.1397	0.233772031096402	0.405378694687222	0.407823264401957
chr1_10283787	-0.0525685955452566	-0.167987231830795	0.125946486244468	0.3037	0.1311	0.2496	0.869008359045752	0.20397499315251	0.625109033038009
chr1_10283843	0.140047778308648	-0.0334925101018922	-0.308786264293109	0.1375	0.0629	0.1245	0.313044146644497	0.59512918178035	0.0138583602179684
chr1_10283910	0.174735878539871	-0.0477726622192355	0.112365156194309	0.09065	0.039	0.08252	0.054901864820716	0.220949158530621	0.174772413966842
chr1_10283942	0.164928310937645	-0.205320997641628	-0.389049139593672	0.1711	0.07389	0.1583	0.342257125145563	0.00558599459830444	0.0152376365206299
chr1_102851747	0.113737863515155	0.0246606906490233	-0.0269734541954527	0.1371	0.05354	0.1078	0.411211157572669	0.645557513425934	0.803546856581985
chr1_102855271	0.379100030492293	0.0383960273450026	0.175047852268248	0.1616	0.06167	0.1341	0.0206084387473899	0.534323607204207	0.195816441743253
chr1_102855278	0.10675618629376	-0.009323683321096	0.054412684315074	0.09464	0.04355	0.08276	0.261454108882735	0.830634128558274	0.512326004288561
chr1_102855312	0.126749011482586	-0.0918771970992805	0.068879494568296	0.1976	0.07575	0.1665	0.529483354695856	0.226503281060913	0.683335244241466
chr1_102887	0.419661437427	-0.0747034730141585	-0.184113020929242	0.217	0.09281	0.1837	0.0590472487684734	0.422880743181098	0.32452955432952
chr1_102892346	0.0365051251936975	0.0289562037518517	0.0563935976658265	0.1222	0.0513	0.09997	0.76685303214635	0.572954777698426	0.574607153422421
chr1_102892353	0.0650675275482596	0.00892853376720433	-0.0444329997607232	0.1148	0.04911	0.09641	0.57340557220118	0.855906487134064	0.646429122096538
chr1_102892387	-0.0240502197061297	-0.00372246612628549	0.0691622327952395	0.129	0.0555	0.1077	0.853324676229226	0.946607111713789	0.523187550841184
chr1_10290257	0.308503378768818	-0.0377164050717718	0.174209209402719	0.1019	0.04196	0.08669	0.00259744867692302	0.369146062843794	0.0452847436917995
chr1_10290331	0.109044964787775	-0.0270084697794284	0.0172213188440215	0.1265	0.05035	0.09974	0.392500980547411	0.59214231591959	0.863593872290187
chr1_10290345	0.224588397020644	-0.0959741860285628	-0.123315728019248	0.1826	0.07248	0.1484	0.226559648567902	0.186613264698483	0.41120920473663
chr1_102908	-0.227316020642113	0.0050357396499343	-0.150756554302067	0.1794	0.07813	0.1447	0.21256863038627	0.948766132967472	0.302591936647844
chr1_10294271	NA	NA	NA	NA	NA	NA	NA	NA	NA
chr1_10295977	0.311918409552759	0.0881138826706338	0.306173589281899	0.1318	0.05261	0.09855	0.0189782182729645	0.094419656731511	0.00199040179717058
chr1_10296075	0.113226825052981	-0.139634902417613	0.0472271170679069	0.2169	0.08609	0.167	0.610334670902047	0.106106748073733	0.780378545363395
chr1_10296386	0.786665315170428	-0.0364801977217385	-0.00138562583188567	0.2084	0.07408	0.1412	0.000222580451126109	0.623362660771087	0.99224875607486
chr1_10296412	0.153530518439502	-0.0674836737138072	-0.0392667189189853	0.1178	0.04772	0.08981	0.195582341415132	0.157788652352381	0.663233607475428
chr1_10302332	0.288307097404594	0.0146599157338344	-0.129196654792937	0.1635	0.06393	0.1362	0.0819262216508122	0.818991014759088	0.347350452824959
chr1_10302349	0.0463026061981077	0.0767273777898693	-0.187642738252923	0.1564	0.0612	0.1209	0.769973784048923	0.210801244715924	0.123398495572318
chr1_10302416	0.0877634483873005	0.00508121494041696	0.166923073440979	0.1171	0.04903	0.1016	0.456684065796957	0.917558075766723	0.102166086431694
chr1_10305229	-0.0655525474403075	-0.00791955221493795	0.055314894299065	0.1717	0.07067	0.1482	0.706830972002055	0.910994942603812	0.71203581457938
chr1_10305250	0.202465085654314	0.0659729544662268	-0.0539496067873336	0.1933	0.0721	0.1528	0.304110142044453	0.361432567780805	0.727143927283276
chr1_10305303	-0.0697045317614108	0.00896738183649361	0.142476518354068	0.132	0.05424	0.1018	0.60066536778427	0.868877502980567	0.16383098721819
chr1_10306021	0.23749105341922	-0.0217946377070631	0.0695939889924764	0.128	0.05852	0.1146	0.0657481769845346	0.710047478629858	0.546324779719125
chr1_10306032	0.178758632362523	0.0637420152892029	-0.201570440125205	0.1841	0.08421	0.1617	0.339886253159905	0.450697600567043	0.21863512683034
chr1_10306053	0.171688212560088	-0.0778347835022008	-0.177492565180833	0.167	0.08289	0.1362	0.310756572876019	0.349385683967068	0.196692536397299
chr1_103087761	0.0350792710675025	0.0044309244607093	0.0654593192113411	0.1026	0.04229	0.08907	0.733782050747528	0.916628920771902	0.464169235543306
chr1_103087802	0.283159838242275	0.0209089399750838	-0.0479501973883996	0.1255	0.04838	0.11	0.0251940118449901	0.665977352128741	0.664821827547041
chr1_103087806	-0.535072403800001	0.047279973146118	-1.03261811365464	0.3778	0.141	0.3492	0.189749666061679	0.739912677393937	0.00558943745098583
chr1_103087858	0.0183479090092436	0.0252742023659179	0.040309056321266	0.1012	0.04182	0.09438	0.856860020210383	0.545957929317109	0.670700533822477
chr1_103096729	0.0574521067990376	0.146625870582621	0.215188080915945	0.1706	0.07505	0.1428	0.740019037305127	0.0513911289727923	0.135836628323631
chr1_103096757	0.15127599421919	0.0376879172567244	0.296929056898512	0.2053	0.09469	0.1763	0.470812487409284	0.691938793394651	0.0973487216708153
chr1_10310811	-0.136229439107484	-0.112596145588358	-0.296975195299998	0.1762	0.07863	0.1442	0.446623691293123	0.153424073592458	0.0415556354322156
chr1_10310824	0.38399381358983	-0.143227061818251	-0.0975170948543401	0.1909	0.07599	0.1558	0.0483249642392029	0.0601946973354114	0.53639817487702
chr1_10310830	-0.113503123502303	-0.295079353729437	-0.00281534109303334	0.1878	0.07544	0.1464	0.552760034024607	9.60743705545886e-05	0.984822539804032
chr1_10311785	0.0566962363898579	-0.0984231629977292	0.228484454638429	0.177	0.06557	0.1477	0.752564119593756	0.134182812630616	0.126020944052801
chr1_10311842	-0.437008315487611	-0.051924046656182	-0.137094733521777	0.2013	0.0814	0.1707	0.0334624150426719	0.524925867821209	0.428742663867056
chr1_103123204	0.614595019560799	0.00130609457176266	0.311873401009316	0.1692	0.06831	0.1506	0.000343612650543279	0.984780919044311	0.0406331753385806
chr1_103123220	0.340282591793686	0.00221984825485833	-0.127147534304908	0.1522	0.05946	0.1269	0.0271251398021984	0.970271784393874	0.320295719154699
chr1_103123309	0.106364662404813	0.00154384395734205	0.0418763030659471	0.07905	0.03456	0.0667	0.179814672469676	0.96439049261806	0.53103129852087
chr1_103123406	0.168580753909545	0.022674619333601	0.0601584480915547	0.09985	0.04436	0.07826	0.0929762733342807	0.60959829426555	0.443472710846013
chr1_103123787	0.0180935798269431	0.067416373673159	0.297211078553433	0.2172	0.1038	0.214	0.935191386567436	0.518295557009302	0.174888456981652
chr1_1031397	0.206916163012673	0.0586950801463402	0.0296545595030494	0.1557	0.05911	0.133	0.189272574722143	0.321566305658751	0.825103500679468
chr1_1031434	0.247723368391575	0.0259986646035469	0.110670984765971	0.1585	0.06465	0.1265	0.122790380980853	0.688196639952545	0.385481230972631
chr1_1031443	0.359961582835992	0.0314367169064699	0.00560620521475151	0.1243	0.0494	0.09833	0.00406013980755748	0.525041194412416	0.954753990333884
chr1_10315141	0.115613069866042	0.0198733455464775	-0.0514037117540759	0.1144	0.05181	0.09079	0.315393599224151	0.701670751289632	0.572860148717615
chr1_10315154	-0.0573198690523953	0.016471527533169	-0.0263449467831416	0.1023	0.04375	0.08149	0.57727335828782	0.706819084738201	0.747289567498116
chr1_10315185	0.0423072548449026	-0.0179016688326778	-0.198949772320554	0.09443	0.04206	0.07264	0.655578695575596	0.670657689504114	0.00630255884277964
chr1_10315228	-0.0153982322036126	0.0377853627651678	-0.109401902231653	0.1295	0.0576	0.1132	0.906143710433297	0.512527788390349	0.336936559503673
chr1_10315246	-0.288588020751556	0.0579153644993442	-0.315984450831519	0.1794	0.06769	0.1399	0.113528440395251	0.393307449715075	0.0253234362317947
chr1_10315266	-0.0358813024024854	0.0130564265631384	-0.0865546873641957	0.09609	0.03547	0.07636	0.710126965135251	0.712973076020704	0.258392496245961
chr1_10315272	0.101083930316142	0.0362937785634742	-0.144345157238436	0.09866	0.04192	0.08907	0.307932506641828	0.387024710417121	0.106497090433507
chr1_10315319	-0.126992890489424	0.076049591424091	-0.0734475425824815	0.1009	0.04128	0.07806	0.210504897656716	0.0656631467661247	0.348223676678665
chr1_10315351	-0.19091645556965	0.0972692013169912	0.0226824654036228	0.1318	0.04959	0.1096	0.151032216764864	0.0501063706040616	0.837017410302212
chr1_103169588	-0.0316335659126405	-0.050911819221324	0.218942736790909	0.1404	0.05976	0.1217	0.823474357242593	0.395094140013734	0.0741536626302921
chr1_103169622	0.562452639249158	0.0218885807414805	0.178374374679926	0.1874	0.06711	0.1566	0.00319655741147007	0.744859854300977	0.260592793012281
chr1_103169666	0.650312143865873	0.133003495461423	0.0760508140850519	0.2787	0.1098	0.2188	0.0250309762296529	0.228589168177676	0.734489634102584
chr1_103169674	0.718268336718729	-0.0750421030173451	-0.100346600998827	0.2923	0.1144	0.2495	0.0187744169803743	0.514623181578766	0.696927447886323
chr1_1031828	0.185181607124153	-0.0524506887306957	0.0298928372103289	0.129	0.0536	0.1023	0.154584885731854	0.328494433948437	0.771300232149364
chr1_1031849	NA	NA	NA	NA	NA	NA	NA	NA	NA
chr1_1031865	NA	NA	NA	NA	NA	NA	NA	NA	NA
chr1_1031895	0.50253854043992	0.172952712696584	0.475646100653267	0.2521	0.1035	0.2182	0.0537277880997439	0.09649948154025	0.0333920798067086
chr1_1031932	0.199683802805061	0.00789553275021667	0.0565294104082007	0.1642	0.07759	0.1233	0.230296647886598	0.91919094506777	0.649129313529135
chr1_10319801	-0.2425808147702	-0.00765620952192465	-0.00243143427494053	0.2166	0.08868	0.1726	0.27423520920446	0.931470313578247	0.988929160060662
chr1_10319813	-0.0171190715311549	-0.0310440177662325	-0.0304228860714216	0.1855	0.07487	0.1396	0.927743361198786	0.67925850450224	0.829147531927532
chr1_10319824	0.0077681511491374	0.0437617332303525	0.121000919606989	0.1381	0.05691	0.1076	0.955571864009499	0.442654972148485	0.263560561056076
chr1_10319851	0.0964079042099157	-0.0214736230747588	-0.163520694000666	0.1072	0.03957	0.08987	0.371244278054689	0.587646774537221	0.0699611527333689
chr1_10319863	-0.0921399193169522	-0.0292106236729096	-0.120398772017157	0.101	0.04163	0.0864	0.364083550344741	0.483262977551416	0.165047740724651
chr1_10319892	0.124218946058588	-0.011349650695552	-0.076077048552261	0.09906	0.04161	0.08083	0.212100971551036	0.785217339504183	0.348183524073336
chr1_10319932	-0.048331103650944	-0.0595652396006437	-0.0302036008034704	0.1373	0.05424	0.1082	0.727331636527673	0.27283264545232	0.781390672016456
chr1_10319935	-0.106476595953251	0.0674978643562719	-0.27741373809109	0.1494	0.06643	0.1384	0.480999400661272	0.310663585893909	0.0471283776387638
chr1_10319993	-0.195983764904433	0.0228824139906858	-0.0218585631019699	0.09804	0.04786	0.09531	0.0466583833740095	0.632960872272308	0.819414802162903
chr1_10319997	-0.274634935600836	-0.0247977905499257	-0.123126286521701	0.1016	0.0439	0.08192	0.00716423531482246	0.572532718544293	0.134145024310191
chr1_10320013	-0.296081705175274	-0.0297511291991452	-0.0891498415290505	0.1145	0.05222	0.09648	0.0102033722999558	0.569390489250869	0.357722538251926
chr1_10320015	-0.125363706767054	0.0420302566878573	-0.186857756440534	0.1152	0.04884	0.09419	0.279705318953524	0.390040800515503	0.0482660015044362
chr1_10320035	-0.0907842444740068	0.0182098406552903	-0.114475096044251	0.1433	0.06193	0.1173	0.530667527490569	0.769159352207222	0.332455361669935
chr1_10320038	-0.620137616053822	-0.0796670940284548	-0.342691392592739	0.2053	0.08437	0.2133	0.0031135540908015	0.346760313551625	0.116498081827803
chr1_10320047	-0.444416358015653	-0.00927385697936911	-0.272463380773143	0.2564	0.08741	0.239	0.0938654901692531	0.915828336022435	0.268304286652063
chr1_1032044	-0.51475206080977	0.132398882452287	-0.240259466035178	0.2254	0.1064	0.2036	0.0260840408450799	0.215980652721641	0.247951614453437
chr1_10322167	0.0907279906366757	-0.0679418178142362	0.0510958690196328	0.1364	0.06088	0.1167	0.509931394823921	0.265311095319725	0.663672884623477
chr1_103263927	-0.137004244605632	-0.0400893104250769	-0.129693078218171	0.1949	0.07051	0.1414	0.490530039438601	0.570614350900026	0.363882732469842
chr1_103297446	-0.0521873445606041	0.0678540671485196	-0.141463147478598	0.2019	0.09198	0.1631	0.800146099346784	0.462596941514073	0.392149420874772
chr1_103297466	-0.130885062473791	-0.0520888678387927	-0.157526617026245	0.2692	0.109	0.2229	0.639604629483462	0.634764025555222	0.490864615957352
chr1_103297478	-0.210891096518052	0.00038022438843293	-0.148450626117025	0.2719	0.1227	0.1951	0.455426436005206	0.99754619125327	0.455502391569741
chr1_103297515	-0.11685395666507	0.0190661369846043	-0.213665974630328	0.2017	0.0845	0.1753	0.570416458394112	0.822113261873274	0.230145165960239
chr1_103297526	-0.0496653660413385	0.0340393482785547	-0.13950423350497	0.1781	0.06842	0.1736	0.783774241452582	0.619654571285025	0.428713984966186
chr1_103297546	-0.0782255644793218	-0.0797666408430503	-0.66135981782833	0.2812	0.1018	0.2676	0.789500103447489	0.435690188933392	0.0172509196220686
chr1_103297560	0.137857727309582	-0.0276341608623083	-0.0628351709913167	0.1651	0.06703	0.135	0.410202947377813	0.680824442374393	0.644666001494213
chr1_103297576	0.274716726927376	-0.0669668093656609	0.251756981900883	0.1676	0.07401	0.1499	0.106108141639495	0.366869327136339	0.0968092538347778
chr1_103343514	0.101746146406958	0.0181950226134505	-0.0860005574893146	0.1541	0.05978	0.1267	0.514160010711382	0.76126346611564	0.500754564964264
chr1_103343547	0.166032864329188	-0.184264505334912	-0.566157305001894	0.5091	0.1784	0.4405	0.778938487862784	0.309484886253982	0.248563278138201
chr1_103343608	0.129095014766067	-0.0290943269515099	0.0173953465091299	0.1737	0.06537	0.1409	0.464224118498436	0.656956131248051	0.90271911273814
chr1_10338165	-0.20004065630769	0.0229676951810296	-0.315592705414656	0.1253	0.05012	0.09237	0.113213851354674	0.647183679939484	0.000668927072556058
chr1_103395985	0.239258195798691	-0.0111930259919129	0.09326919849777	0.1454	0.062	0.1148	0.103518487280504	0.85700705183462	0.419621513846915
chr1_103396025	0.0400836557993807	-0.0278905923597382	0.124165892073042	0.1277	0.06297	0.1123	0.75555783762232	0.658460462545259	0.271912728673407
chr1_103396030	0.0141021336711257	-0.0207978332166031	0.124391167582336	0.1283	0.05711	0.1166	0.913197017835363	0.716173820158812	0.289352649678993
chr1_10340055	0.344462312717516	-0.036281363399102	-0.00972822257880865	0.1452	0.06669	0.1226	0.0189156674617368	0.587254505637146	0.937230926619667
chr1_10340091	-0.0763401485098159	0.0296822211056268	-0.149462920448315	0.13	0.05574	0.1146	0.560399202751492	0.59494476944414	0.19510594053682
chr1_10340105	0.0529981706626087	0.0357391831946243	0.0794851402903522	0.108	0.04707	0.08653	0.625653608364325	0.448190176928538	0.360118460753862
chr1_10340135	NA	NA	NA	NA	NA	NA	NA	NA	NA
chr1_103408042	-0.250270837784583	-0.127593864305047	-0.00354547633318714	0.2929	0.1007	0.1933	0.413937345076688	0.207442747713553	0.985642123737066
chr1_103408063	0.159179010159199	-0.0359655280310134	-0.0648467778494398	0.2033	0.08429	0.1683	0.443304706194008	0.670713124090843	0.704087478341078
chr1_103408114	0.0659794694951717	-0.00773022534353928	-0.00788933100414079	0.1285	0.0524	0.104	0.610610585234421	0.882878884008079	0.939858594616243
chr1_103408145	0.212079567406158	0.0788335691735257	-0.239010918032993	0.1622	0.07243	0.1343	0.196979622637582	0.277677360087024	0.0778066603723889
chr1_10341561	-0.0456999509088103	0.100987300492502	0.0437674788979137	0.1667	0.07626	0.1375	0.786922581407564	0.186703612471968	0.752544844050443
chr1_10341570	-0.329164216469064	0.0338724590932903	0.158475462287045	0.2362	0.09292	0.2098	0.175688381741675	0.716637423318442	0.460178287291084
chr1_10341573	0.0379846722364456	-0.00962642436015754	0.0553497632083432	0.2137	0.08117	0.1778	0.862147169225677	0.905905619515991	0.759343201513818
chr1_10341575	-0.0385878566417141	-0.101127921910255	-0.00774268711812699	0.1957	0.09579	0.1741	0.846672387592443	0.293318039415592	0.965069043721171
chr1_103421348	0.12868835722441	-0.105967417094271	0.149915679859257	0.1949	0.0851	0.1553	0.517232823445386	0.214719020457079	0.340277267110768
chr1_10345970	0.052497060333012	0.0129509484759585	-0.147295703596197	0.1419	0.05623	0.1164	0.714204997327719	0.818125516132602	0.208816952942315
chr1_10345978	0.187184128050726	0.0280714191248804	-0.151919191919192	0.1152	0.05044	0.1	0.106517794666155	0.578332203625096	0.130641538481909
chr1_10346070	0.114745632380682	-0.00168088096273489	-0.0417122546304208	0.09546	0.0414	0.08226	0.231486261242753	0.967641746178093	0.613306228589118
chr1_10346088	-0.00411869648870674	-0.00621177656081282	-0.0420283136359553	0.1548	0.06687	0.1242	0.979029343989416	0.926153495930048	0.737042717642784
chr1_10351865	0.0109406063871913	0.0155037217241791	-0.0315540504236169	0.142	0.06411	0.1337	0.939207646109648	0.80929740587617	0.815072348312242
chr1_10351903	0.462533771851382	0.0867183987485937	-0.16596252022694	0.1947	0.08647	0.1694	0.0197976862213347	0.317738329989605	0.334270122758018
chr1_10351951	0.398247382387427	0.0267311370389865	-0.423836854416641	0.2975	0.1113	0.2838	0.201237023505113	0.811353945295966	0.152135184469903
chr1_10351963	0.50586188843695	0.0564701572973095	0.112344981185668	0.2541	0.1073	0.2098	0.0541722885623012	0.600804100234068	0.600578708098997
chr1_103521389	0.112250960123327	-0.018425971838311	-0.0558091194117212	0.1828	0.07217	0.1338	0.546031528195204	0.798995227295096	0.679344323770572
chr1_10353	0.136566558441558	0.0476532665917623	0.0167365295147044	0.12	0.05086	0.09975	0.258547465132063	0.349408518518306	0.867411015056786
chr1_103540534	0.0109736156586261	0.0698226069584938	-0.0496797830890564	0.1144	0.04972	0.1003	0.924081740571481	0.160742284399733	0.622143907166441
chr1_103540632	-0.150232381764068	-0.0141874242914923	-0.2065960352826	0.1246	0.05136	0.1031	0.231571215153603	0.78264766853269	0.0462436236669981
chr1_10357057	0.0362008535650654	-0.0323056620027202	0.049839618598319	0.1299	0.05719	0.1115	0.7823013537803	0.572782362418106	0.656894488757623
chr1_1035881	0.287816485171414	0.233608772878215	-0.253530599786905	0.2797	0.126	0.2451	0.323178221765397	0.0658767114356481	0.315935554544316
chr1_103588396	0.0871095419874472	-0.0311372993502983	0.18574273371131	0.2255	0.09437	0.1696	0.706660169773103	0.742551311266406	0.280447192718532
chr1_103588410	0.0463860999566636	-0.0902377225549794	0.0846185230518156	0.1565	0.07501	0.14	0.769717383410402	0.230286919330152	0.549529430326765
chr1_103588421	0.291935011482101	0.00567676100642984	0.127672677837761	0.1953	0.09268	0.1719	0.142643293887574	0.951369108890114	0.464376684857138
chr1_103588426	0.318844981693168	-0.0864841062778598	-0.191630213444378	0.2165	0.09023	0.1846	0.150491971611542	0.339792488694321	0.307613361850541
chr1_103588466	0.377938007932748	-0.106667558594883	-0.580946532433817	0.4693	0.1803	0.3937	0.477002871275826	0.560623261787907	0.17496060900871
chr1_1035936	0.111273755896379	-0.0075351861788685	-0.236924420953433	0.2449	0.09989	0.2005	0.659554800942688	0.940168921321695	0.24699765580714
chr1_10360095	-0.0697139714558266	0.0280057778215398	-0.0379969883329167	0.1012	0.04043	0.08538	0.49313152195001	0.488854704761744	0.657470093070028
chr1_10360107	0.00389111428989557	-0.00351216340595429	-0.0502151411245779	0.0865	0.03443	0.06987	0.964254471079325	0.91879768605215	0.47341268422908
chr1_10360153	0.150390969332815	-0.0269497606012241	0.210304479075961	0.1207	0.04297	0.09263	0.216131483989941	0.530923500707187	0.0237834236437221
chr1_10360180	0.203075403177856	0.00550790259229661	0.18131239881104	0.127	0.0484	0.09998	0.112723155964479	0.909502351075118	0.0711686051686409
chr1_10361588	0.273072941059432	0.0448232886231064	-0.22508536352096	0.2188	0.08623	0.1749	0.223297084696397	0.604545711290307	0.205119222229299
chr1_10361606	0.246431867099515	-0.0188632931002769	-0.143842385977186	0.2237	0.1088	0.1697	0.282956935936759	0.863165021303927	0.403530067415021
chr1_10362004	0.100267535807689	-0.0463725284174293	0.101738451276039	0.2024	0.08719	0.1731	0.627577193221283	0.596229403620021	0.562675972198968
chr1_10362048	0.304766389810085	-0.0708826993042535	0.0536257810107219	0.1501	0.06426	0.1342	0.0447050358168913	0.270991907098626	0.692118790136349
chr1_10362060	0.353996321332632	0.035239515132817	0.0211083799749692	0.1603	0.06728	0.1303	0.02927385287849	0.601261546911837	0.872394896716368
chr1_10362085	0.0508152048113372	-0.0994759370639194	0.105563878365508	0.2448	0.08945	0.1863	0.840493256438199	0.268023256108653	0.577723057658002
chr1_10366	0.030241935483871	0.143021382331726	0.116551440065822	0.24	0.09612	0.177	0.902641465093964	0.1385914981261	0.516929437837476
chr1_10370	0.103066578251882	0.012099233767685	0.167842419734438	0.1783	0.06379	0.1571	0.569499422048519	0.849868202337879	0.291373595300385
chr1_103731008	0.0944853829676116	0.0620706645995056	-0.0450952846337487	0.2453	0.09755	0.1759	0.708839924121822	0.526563111164515	0.800753865828448
chr1_1037430	0.213495158892515	0.0411353215699307	-0.190718816310107	0.2131	0.09552	0.1932	0.327657986702573	0.668158272523108	0.332765372105592
chr1_1037434	0.117131179986186	0.0394612980260882	-0.0332723208871515	0.1635	0.06192	0.1204	0.479716682118725	0.524729514291945	0.783824981017415
chr1_1037457	0.0226335085867049	0.00718126168915441	-0.0219097462056874	0.1079	0.0461	0.08802	0.834808058652843	0.87634034317312	0.804171782695684
chr1_1037514	0.325798417423258	0.066927045184817	-0.186469570794692	0.1982	0.07304	0.1616	0.107141351242377	0.360790777859788	0.254816016906484
chr1_1037533	-0.0536998974866412	-0.15447239047258	0.033611226938746	0.133	0.0553	0.1065	0.68903009305722	0.00528583299381002	0.753670306382067
chr1_1037566	0.0107203004310493	-0.0593479367178462	0.11533755890144	0.1144	0.04821	0.09016	0.925829123061912	0.218847612061639	0.202647760665231
chr1_1037574	0.0659744241912683	-0.0665449940685205	0.00333188840037302	0.08744	0.04157	0.07726	0.452279093978408	0.109729539930347	0.965704120340823
chr1_1037591	0.0399642424669814	-0.105784300327678	0.0391833519446563	0.09677	0.04174	0.07379	0.68104062592337	0.0113364174295252	0.596414233610946
chr1_1037602	0.0587645112323995	-0.02697417887392	-0.131203424850909	0.09626	0.04047	0.08298	0.543424917256567	0.505425940720581	0.115096774264794
chr1_1037619	0.246451265233445	-0.00980046765466398	-0.131450292307056	0.08667	0.03707	0.07555	0.00461337333509715	0.791629188453756	0.0827516857310366
chr1_1037660	0.138515799070619	-0.0513382646471762	0.0034406602982298	0.1011	0.04375	0.08466	0.172861372082779	0.241067606843292	0.967698481179155
chr1_1037835	-0.0771905049634647	0.0501065457093291	-0.0215188512501393	0.1031	0.04156	0.08317	0.456449659786577	0.228357030425301	0.796532771055654
chr1_1037882	0.171324648409243	-0.0214821569866561	0.15398809992307	0.09738	0.03869	0.09146	0.0799494314997929	0.57901625338349	0.093618883750765
chr1_1037928	0.011135868900826	0.0683734043703822	-0.150930368091365	0.163	0.06983	0.1345	0.946259662152192	0.328692609032978	0.266154283185273
chr1_10380013	-0.598106290661015	-0.0775464453827231	0.0341933992660378	0.1641	0.06684	0.1189	0.000323946247842599	0.24703314402295	0.775229604969973
chr1_10380028	0.101985639910493	-0.157160016539661	0.11233285087814	0.2315	0.08954	0.167	0.668232297984083	0.0804392374072257	0.507198832794139
chr1_10380049	0.35602278970956	-0.0241473031564385	0.312036693344447	0.243	0.1012	0.2044	0.155258785864656	0.812358345046209	0.135079481286121
chr1_10380076	-0.0547484133715189	0.0162926897227635	-0.0589982853978351	0.154	0.06203	0.1192	0.725387108528542	0.793203933688385	0.623127172215695
chr1_10380100	0.157244594016914	-0.0164994400374905	0.167258131082535	0.1345	0.05474	0.1082	0.246667463624279	0.763442892046397	0.12435491968602
chr1_10380173	0.00830902777076683	-0.130029321065999	0.46416655265319	0.2216	0.08454	0.1619	0.970833139565215	0.125380789432319	0.004666866840629
chr1_1038040	0.529050492761211	-0.0655715370635047	0.286721017993947	0.1842	0.07628	0.1754	0.00475756088626322	0.391383085098028	0.107544735343438
chr1_10381366	0.284891221209575	-0.0546438641057669	0.176765445402819	0.2224	0.08597	0.1806	0.211700163223497	0.526562386100971	0.33571142370009
chr1_10381419	0.00660698102021255	0.0227011258420436	0.181792817650681	0.1408	0.05978	0.1171	0.962945909453129	0.704639336296998	0.123127752004367
chr1_10381467	-0.357270379386424	-0.0910642965317757	0.0870074855387037	0.2949	0.1384	0.2387	0.247019481218172	0.514628982977037	0.723362143771688
chr1_1038160	-0.000440982350585238	-0.0204517000629667	-0.3263993262875	0.1443	0.05921	0.1093	0.99758717962548	0.730242059484758	0.00299375119024781
chr1_1038171	0.182393670505314	0.0127343131187503	0.374650097048375	0.1384	0.05899	0.1195	0.191827929208134	0.829380257536527	0.00185396027358353
chr1_1038184	0.283094844477959	0.0512355515445219	0.05572734955765	0.1274	0.04749	0.1009	0.0275252143087967	0.281188619855242	0.582673250252814
chr1_1038211	0.250773358464825	-0.0378004701141631	0.240969587300899	0.1013	0.03654	0.07539	0.0137850257455333	0.301227436992294	0.00143652064995003
chr1_1038226	NA	NA	NA	NA	NA	NA	NA	NA	NA
chr1_10383128	0.196262165655784	-0.0264481833929385	-0.0810585161155049	0.1366	0.05437	0.1011	0.154649884969184	0.627159619117224	0.425069153872095
chr1_10383159	0.143880624440691	-0.0394044782843565	8.15783445561206e-05	0.1259	0.0539	0.1061	0.25691065332119	0.46538794474999	0.999389984053442
chr1_10383183	0.163315564516643	-0.0201598196062124	0.108812504896691	0.1982	0.08328	0.1489	0.419293794650036	0.809375429762314	0.469907709624417
chr1_10383199	0.392002223796592	0.0472001944735714	0.0892595501702101	0.1698	0.07566	0.1392	0.0229007085254586	0.533903773665083	0.525435232702195
chr1_103845399	0.237367079026731	-0.137050751778159	-0.241660361218391	0.2169	0.08329	0.2149	0.285381034814287	0.101057729881971	0.272094733982729
chr1_103845423	-0.233945053205223	-0.0913628256228368	-0.277011029572534	0.4388	0.1704	0.3995	0.631883088674919	0.597273530459097	0.524999626149247
chr1_103845500	0.15587457745123	-0.032387775952236	-0.458910526996275	0.2276	0.1006	0.2046	0.504843969722153	0.748731194305635	0.0281266018796219
chr1_103845546	-0.00668245532797941	-0.0804987208184788	-0.0369069979225362	0.1303	0.05092	0.1024	0.95944670046199	0.114373843081509	0.719950250179852
chr1_103845607	-0.0358834196937872	-0.0496900538067459	0.0624839222656159	0.1524	0.05309	0.1216	0.815990385805135	0.349974441296613	0.610027029814207
chr1_103845638	0.14939132727466	0.0288100992457094	0.0363116280320478	0.1882	0.07218	0.1567	0.435622938017667	0.69055551838325	0.818974352153749
chr1_10384762	0.125436429980813	0.017189107317	0.225038019727813	0.1422	0.05864	0.1123	0.382582058687712	0.76980882594269	0.0464562152392181
chr1_10384792	0.106658054761703	-0.0237504089343156	0.078115000405879	0.1042	0.04607	0.08873	0.308669532095349	0.606566048197492	0.380543677014968
chr1_10384797	-0.153106926926307	-0.0519915126374837	-0.0238035181925407	0.1556	0.06673	0.1302	0.331054043635014	0.436925241604163	0.856158409102665
chr1_10384802	-0.00884878272864141	0.0283452306739595	-0.021353232468017	0.1314	0.06093	0.1089	0.946774011285547	0.642400287785819	0.845459526339908
chr1_10384851	0.12168750250847	0.0146733759210728	0.0628992816083592	0.1278	0.05437	0.1016	0.344983907647575	0.787559703788252	0.537971184413905
chr1_103849071	0.518544611074122	-0.0393009498001201	0.3861974166835	0.1886	0.0783	0.1448	0.00693186983315075	0.616802716951257	0.00831508783542378
chr1_103849077	0.393815560813755	0.0263127547125224	0.14177724072459	0.171	0.07103	0.1497	0.0232626141818633	0.711747640542882	0.349065425076461
chr1_1038628	0.184487975792324	-0.0865884780348794	0.0253410681311892	0.1375	0.05772	0.1143	0.183852370485468	0.134225286638131	0.825673631665967
chr1_1038645	0.0155202465829167	-0.109395692191104	0.0680469956208161	0.1218	0.05199	0.09826	0.899355689475269	0.0356126840349037	0.490717210042964
chr1_1038690	0.0578157642636052	0.0358803148091943	-0.0720939212688544	0.09353	0.041	0.07847	0.53826260472568	0.381903846994347	0.359713030566132
chr1_1038711	0.198367321453711	0.00487772461113695	0.0915777336594753	0.09168	0.03713	0.07446	0.0311947093874519	0.89555520275195	0.220019040745272
chr1_1038747	0.0803808375067744	0.0640340373626351	0.530016589036376	0.187	0.08233	0.1632	0.672834109183462	0.43826143391251	0.00135480968794366
chr1_10388916	-0.065942997997458	0.059040118907403	0.142759764318242	0.2002	0.0759	0.1464	0.746909417547315	0.437971397204173	0.334730976600681
chr1_10388943	0.135359031040287	-0.0458145430864129	-0.184559987941535	0.1815	0.07155	0.1537	0.463318713953569	0.523035063184141	0.235419984755252
chr1_10388961	0.172896315806294	0.118464904047524	-0.506965238029909	0.1968	0.09025	0.1695	0.389041344389932	0.191119719661977	0.00320181824147359
chr1_10391071	-0.0191764556159138	-0.010994584606207	-0.0522899987637303	0.1609	0.06368	0.1369	0.906361162918671	0.863199145514472	0.705162105727629
chr1_10391160	-0.454766747459526	0.0450571993513977	0.0912682280673213	0.1567	0.06943	0.1294	0.00415304989117382	0.517377881534607	0.484309193446577
chr1_10391164	-0.110606337472013	-0.0182595574175435	0.025862970998485	0.1621	0.07384	0.1422	0.50075031109855	0.805209768332806	0.857129656238772
chr1_10391200	0.141515757509894	0.106389930178923	0.0696406743518612	0.2335	0.1143	0.2258	0.555653555079345	0.355124390724117	0.763832234008469
chr1_10391843	0.217557627077226	0.0668457365151698	0.037546329360598	0.1839	0.07087	0.1519	0.244892446328527	0.346784500317638	0.806991005538085
chr1_10391861	0.243076225064154	0.0538490659675656	0.0115643131625743	0.1387	0.05435	0.1192	0.0826358130994653	0.322507212254781	0.923262971593454
chr1_1039485	-0.0839507362479569	-0.129198966408269	0.171257137497991	0.2341	0.118	0.2001	0.727355318334719	0.27692323097732	0.401722751127217
chr1_1039497	-0.0165694647932331	-0.01892258827172	0.0948025040715652	0.1647	0.06995	0.1292	0.92095562527606	0.787273126504038	0.466848991697457
chr1_103955217	-0.0326366470986496	-0.0250111905347942	-0.0383633428360005	0.3245	0.1079	0.2268	0.924209482511176	0.817744891553073	0.869146500548205
chr1_103974930	-0.0169885054371099	0.0111460766349307	-0.079118001247296	0.1713	0.07093	0.1376	0.922164086433401	0.875444930346245	0.569005918529836
chr1_103974935	0.28811416629247	-0.00742514694959192	0.240071204853862	0.1798	0.07261	0.1439	0.114956574565826	0.91876402542388	0.0987475148805714
chr1_103974979	-0.319243440774286	-0.473205626136539	0.204440884681657	0.5777	0.2637	0.4599	0.651940277614065	0.0834573842765536	0.693040247952441
chr1_103975015	0.218867825483344	-0.0162358504512675	0.0295307970423109	0.2667	0.1126	0.2557	0.428986343096097	0.886074178219503	0.911100381287397
chr1_10397734	-0.455268457283226	-0.00883203665185873	-0.143344900029256	0.2251	0.1106	0.1741	0.0487685097999592	0.936741709034768	0.41749553375626
chr1_10397742	-0.288826875767973	-0.109262666691959	0.150896090263321	0.2428	0.1075	0.2273	0.248512112783524	0.312252464042498	0.517964419646913
chr1_10397826	-0.0108852690067244	-0.100110232012904	0.0161827949522298	0.1755	0.07346	0.1538	0.951310093470075	0.174113761582606	0.917194879236213
chr1_103983179	0.0189502710672842	-0.0415078565948054	0.0853951609955396	0.134	0.05763	0.1101	0.888545810620725	0.472109904791002	0.44076667883802
chr1_103983265	0.347249038604939	0.000432245796774003	0.180273184191918	0.1968	0.08531	0.1694	0.0836356167176298	0.995972060660158	0.294267338997346
chr1_10399812	0.345780337608024	0.0207543342353638	-0.11407615736565	0.1782	0.0774	0.156	0.0562171679860333	0.789207812028363	0.470107179418244
chr1_10399863	0.371980404190623	0.0195148806475257	0.107603323811959	0.1399	0.05766	0.1142	0.00846957928992143	0.735450319448611	0.349236403365455
chr1_10399883	0.285425092969358	0.0511472732335005	0.142044557799509	0.134	0.05366	0.1076	0.03478710699735	0.341198464281239	0.189367515479072
chr1_10399978	0.246850880254323	0.076504699041758	-0.223290471866864	0.1967	0.08515	0.1718	0.218530888977864	0.370676638640887	0.200408922885324
chr1_10400905	-0.0293299105713155	-0.0961683657802831	0.313581620152737	0.2208	0.09557	0.2011	0.896917511056675	0.316510211629544	0.126642753764863
chr1_10401004	0.0637331608193939	-0.116781422431385	-0.0608532351992716	0.1391	0.05715	0.1075	0.650024591205021	0.0413423875737705	0.573573640692198
chr1_104061806	-0.0691089887778556	0.0569472105486971	0.0374852441387219	0.154	0.0685	0.141	0.65747184734935	0.406881832635263	0.792398882886085
chr1_10407764	0.185174505104492	0.0924623380048841	-0.116508818041505	0.1537	0.06514	0.1246	0.233864421167053	0.156650947058156	0.353523852357259
chr1_10407781	0.10833077438891	-0.000501421272978969	-0.052304332495279	0.1435	0.05859	0.1127	0.455000107772051	0.993183407497198	0.644694175620007
chr1_10407890	0.173363256095083	-0.0332932330827068	-0.184021862443658	0.1192	0.05	0.0995	0.148733260490496	0.506030147462256	0.0657259523630672
chr1_104095695	0.000284284751550477	0.0799248327773214	0.192431484867364	0.221	0.07117	0.1617	0.998999014468	0.262643357769858	0.240238313675816
chr1_104095778	0.22085984249669	0.0106980662527164	-0.0650803851544426	0.1339	0.05122	0.1088	0.102136019896606	0.834767645361763	0.552101257553021
chr1_104095811	-0.0716696933568137	-0.0221035194945144	-0.0675586758154698	0.1494	0.06147	0.1185	0.635262545000507	0.719668229543563	0.571326887928745
chr1_104095971	0.489362137992499	0.0123962631289603	0.0320081421528135	0.1789	0.06737	0.1423	0.00711815341527133	0.854339286160977	0.823811645252743
chr1_104111700	0.167681322993842	0.0016301979838417	0.0160422372452612	0.2249	0.08288	0.1679	0.467543785271217	0.984361103381076	0.92495822280168
chr1_104111742	0.298586965179814	-0.0272738330423671	-0.00115759635627185	0.1883	0.07262	0.1544	0.11939156368446	0.707974674221922	0.994089739936941
chr1_104111770	1.18228555413191	-0.0488008559722331	0.719586721323075	0.4835	0.205	0.3987	0.032318514691726	0.815763594864454	0.0978883276127746
chr1_10415970	0.282920898215471	0.0603643248705164	-0.0318728661947482	0.1422	0.06362	0.1293	0.0489094667410153	0.343687650703943	0.806894748562101
chr1_10422389	0.390077779170149	0.0370247538772853	0.170542635658915	0.1838	0.07064	0.14	0.0369660664168407	0.601096992149071	0.227754021849738
chr1_10422515	0.0926407046148495	0.0108073326531766	-0.0958487406999833	0.1203	0.05029	0.1036	0.444576470994256	0.830057120617655	0.357466929402985
chr1_1042359	-0.00152664225961265	-0.00448412885409262	-0.00702283440551347	0.1075	0.04512	0.08996	0.988735019918564	0.920915104176556	0.938027190118843
chr1_1042375	0.118143670060243	-0.0382168058849859	-0.104778654530666	0.1026	0.04181	0.08048	0.252034822373895	0.361105968710139	0.194390956157101
chr1_104238864	0.709995696157968	-0.00385710923367456	0.731803080135565	0.4315	0.1801	0.3382	0.137716536162188	0.98319277500937	0.0417189398805431
chr1_1042411	0.403385982822284	0.10071531154463	-0.0516555844825202	0.2731	0.1103	0.2085	0.155341854748104	0.36412552886928	0.808544863557472
chr1_1042467	0.286520036565311	-0.0501650521070374	0.0295612581154089	0.2715	0.09419	0.2138	0.309780431920058	0.595954927208741	0.892557414758939
chr1_104248243	0.181766443138974	-0.0453809539270537	-0.211050639960005	0.1514	0.06818	0.126	0.235333556842244	0.506654319660566	0.0965818296936151
chr1_104248258	-0.0133550241363474	0.0752669574044509	-0.0445955439131208	0.2702	0.1029	0.1711	0.962044607739824	0.466874081852214	0.79733568231552
chr1_10425072	-0.0393572646767671	-0.00636801129383529	-0.0954654266000284	0.0966	0.03965	0.07696	0.685095549011865	0.872503537760992	0.216170194244318
chr1_10425077	-0.073297525104926	0.0151981405868261	-0.0664710737110089	0.09685	0.04303	0.07864	0.451295417317086	0.724184723327365	0.39942975252394
chr1_104251558	-0.445437284268344	0.0179848671295126	0.163371778278158	0.3483	0.1344	0.2796	0.230601981328854	0.894508241596198	0.574796677935541
chr1_10425845	-0.0558517160016004	-0.0756145041891595	-0.0696985601116539	0.1436	0.06551	0.1148	0.700305219946736	0.24941795198091	0.546431291494655
chr1_10425948	-0.173548303871741	0.0440359485600888	0.0586317239922511	0.1389	0.05757	0.1038	0.215962293952795	0.445080159906957	0.574251198629306
chr1_10429224	0.247946391538641	-0.100070695909356	-0.126066072772195	0.2645	0.08945	0.1861	0.365979462474329	0.265172519230043	0.505681783919287
chr1_10430757	-0.0155697426284014	0.0273738072058464	-0.0171723487359021	0.1188	0.04828	0.08779	0.896463329688257	0.571176894991524	0.845508907784212
chr1_10430767	-0.0654839569484415	0.0584926065579642	-0.0229873802829905	0.08945	0.03758	0.07444	0.465916853876251	0.119854908622546	0.758122385738785
chr1_10430824	0.0441666065165787	0.0646101809263875	-0.0550209911683826	0.0873	0.03736	0.07018	0.614271186428277	0.0839546633710543	0.434176319061329
chr1_10430844	-0.163666823063904	-0.0483016089522929	-0.0648961305868534	0.1068	0.04355	0.08655	0.127584665020891	0.267838187677083	0.455065245934663
chr1_10430849	-0.258338715475915	0.00721906041768475	0.0764204093657204	0.1764	0.07261	0.1344	0.149432284442825	0.921011261434787	0.573131641885625
chr1_104318692	-0.163194997933084	-0.0603854529765894	0.0600253312564488	0.1261	0.04558	0.1084	0.199197734729556	0.185686919204213	0.58199277504895
chr1_104318704	0.262570716948264	-0.0888167311858486	0.359452876314147	0.1641	0.07701	0.1664	0.11447963299486	0.250189474014923	0.0331668979017999
chr1_104318728	0.353661888406416	-0.0573960502621434	-0.14779009370952	0.1574	0.06413	0.1374	0.0264941300738361	0.371775229899289	0.286686924860084
chr1_104318752	0.296713517982637	-0.0517315301536711	0.19601849241319	0.18	0.0669	0.1467	0.10491380672998	0.440390383155034	0.186258113232292
chr1_104318791	0.412700315990773	0.00855662207892331	-0.135978703140153	0.1541	0.06361	0.1455	0.00814152657726186	0.893209227904229	0.355165601544317
chr1_104338727	-0.022435346455951	0.0132925986859975	-0.25041906223102	0.1393	0.05661	0.1098	0.873284816300426	0.814648429011046	0.0233967060018166
chr1_104338753	0.0128796376027521	0.00854483038353223	-0.0733203216291159	0.1245	0.05707	0.1025	0.918243920350233	0.881173780349453	0.476741853846937
chr1_104338819	0.242893794540789	0.054930019794529	-0.0575982060294713	0.1314	0.05226	0.1101	0.0668800576976163	0.293876863021376	0.603088652888399
chr1_104338825	0.78656077492921	0.0882157698240128	0.458540076076673	0.2084	0.08218	0.1835	0.000223010309095439	0.284702679187397	0.0140327207098815
chr1_104351228	0.707700986726652	0.0695035213374135	-0.266963946156034	0.2843	0.1237	0.2229	0.0170070012668081	0.577147423929547	0.24298726149882
chr1_10436405	0.0234555228666821	0.0601033695009146	0.239246665303957	0.1722	0.07335	0.1268	0.893263232422218	0.413815336800025	0.0612656115970931
chr1_10436440	0.153146179277875	-0.0100028152693932	-0.136902994494659	0.1543	0.07057	0.1297	0.326772362883917	0.887562030097073	0.295274875911047
chr1_104405557	0.271301829738111	-0.0376951543842114	0.152685660881241	0.2304	0.08387	0.2061	0.251859221108673	0.65425144099622	0.468496256944568
chr1_104405587	0.163704692412482	-0.070325377354636	-0.0335703254005947	0.1817	0.07208	0.1434	0.375636905838314	0.330493932742992	0.816784086835272
chr1_104423659	0.0958543947612684	-0.0177209994816106	0.0773653816010587	0.1171	0.0481	0.09683	0.416254149366273	0.712878072838758	0.426481431200662
chr1_104423675	0.121636227183749	-0.0657684156096273	0.0129278082301743	0.1527	0.06736	0.1298	0.431148280489507	0.329979898474155	0.92133253855919
chr1_10444857	0.329373137628534	-0.024391479120889	-0.265173395660992	0.203	0.09529	0.2071	0.112118043853742	0.798872752103073	0.210332120365117
chr1_10444883	0.26224983462251	0.0129144521746415	0.157523489704617	0.1273	0.05165	0.1046	0.041019525998472	0.802816219953616	0.134211324310472
chr1_10444893	0.222698124579558	0.0588462759433558	0.0664423718412135	0.09935	0.03829	0.07782	0.0257168294979104	0.124604483049161	0.394654719999259
chr1_10444958	0.276939483502622	-0.00617350046412528	0.159878683282666	0.1639	0.06427	0.127	0.0955470208937436	0.923634051769811	0.211777124740363
chr1_10444972	0.183841711608831	0.0377717535155156	0.14741864151613	0.1606	0.06544	0.1358	0.258535609668893	0.564642553551424	0.282150618285909
chr1_1044691	-0.305562835048316	-0.106175133588822	0.610593306540486	0.2841	0.1218	0.2411	0.302433685165126	0.386914319679663	0.0139782292579385
chr1_1044696	0.0785486702588688	0.0400334462355852	-0.3608087064104	0.3157	0.1297	0.2349	0.813367738956417	0.759562995773625	0.135428925739152
chr1_1044715	-0.163641254075615	0.078577667265566	0.0966009441905823	0.2175	0.08866	0.1506	0.462728140200357	0.377349360872348	0.525999403640753
chr1_104476653	0.17554127484124	0.00763667616568341	0.061019680244141	0.08409	0.03739	0.07008	0.0375120788797436	0.838274576537361	0.385080260497584
chr1_104567933	0.0698244292737058	-0.0877160242574234	0.394302855247096	0.2036	0.08312	0.1708	0.737047553243242	0.292963809020783	0.0229274127744272
chr1_104568023	0.167731462111807	-0.102143647901089	0.0607623212563274	0.1204	0.04884	0.0962	0.166669722582127	0.0367169558942403	0.529548424704836
chr1_104568060	0.111588548436742	-0.0547553570556964	0.325290425804228	0.2177	0.09888	0.2044	0.616873980080243	0.581604966248665	0.119270926675839
chr1_104578823	0.333363484311431	0.0234887162845121	-0.422315254614115	0.3697	0.1351	0.271	0.402127216084142	0.863227048873782	0.133602987994451
chr1_104578847	0.348255349528658	0.0649654715042811	-0.340549377709462	0.2213	0.1064	0.1965	0.124866953917543	0.543776760160875	0.0892650519896501
chr1_10457983	0.0595913295574341	0.118408695011375	0.156242445138574	0.1402	0.05875	0.1115	0.67386676311972	0.0442214246955557	0.163759005435287
chr1_10458001	0.0217943874516827	-0.02200849092268	0.00836171495138965	0.09684	0.04182	0.08308	0.822758966470317	0.599022504849586	0.92010727065258
chr1_10458052	0.235243697281824	-0.0729925390317989	0.104605140983859	0.1493	0.05882	0.1159	0.119236943004108	0.215419925878143	0.370004918297015
chr1_10458060	-0.0990099223207606	-0.0681630479837701	-0.201601453078892	0.1589	0.06444	0.1355	0.538436403629546	0.291161549737393	0.140451484384648
chr1_10458077	0.0835855525845697	-0.0170948451783262	0.043252602215284	0.1549	0.07045	0.1404	0.593966602909767	0.808741999884899	0.760354330301117
chr1_1046143	0.17329933913517	0.0228726560075845	-0.000986306322023905	0.2024	0.103	0.1821	0.40174952727121	0.825183115029598	0.995750702944956
chr1_1046182	0.409610028354276	-0.00979379499949732	0.0724675807457264	0.1617	0.0832	0.1544	0.0124259349248643	0.906617766420957	0.642847382169294
chr1_1046204	0.128494615968427	-0.0223955961277309	0.0745868995173615	0.1421	0.05412	0.1014	0.370744986153407	0.679454808717249	0.464303056826481
chr1_1046209	0.0156563938038758	-0.0185359329389619	0.0574427095287945	0.112	0.04978	0.0972	0.889521501491533	0.709970741954583	0.556414140025929
chr1_1046240	0.150535824466881	-0.0531925599418324	0.144254742029204	0.1134	0.04391	0.08947	0.187198063517929	0.226190160881906	0.10830487852839
chr1_1046274	0.0280794176229827	-0.149263859388332	0.23378796634024	0.1729	0.06669	0.137	0.872915133836296	0.0255363001716955	0.0909531426749183
chr1_1046283	0.0116144748167087	-0.0307839603875109	0.0648627302047246	0.1747	0.07072	0.1292	0.947807744056588	0.664140546647502	0.618606865095192
chr1_1046294	0.0501019204476779	0.00276114445874543	0.220948354466032	0.1612	0.06632	0.1285	0.759040395489961	0.966863809403487	0.0881594745638605
chr1_1046301	-0.228162670247591	-0.0071278634528989	-0.152628683896707	0.1267	0.04864	0.1033	0.0740510596848196	0.883629472123801	0.141663620075925
chr1_1046309	-0.0968352914272853	0.0496612445470448	0.0826404886503128	0.2111	0.0841	0.1729	0.653878840653152	0.556256890722422	0.637806068345898
chr1_104637286	0.0824391354644072	-0.18346127198526	-0.0644409946482525	0.2172	0.07956	0.1827	0.71101520323246	0.0215254503061987	0.728757987326408
chr1_10464761	-0.0253268182446052	-0.0619580900764179	-0.176603761314631	0.1496	0.06199	0.126	0.867061818029004	0.318491309583334	0.164393303252721
chr1_10464887	0.0811531953442928	-0.0928884101094156	-0.0292764596845629	0.1681	0.07025	0.1639	0.634147355070649	0.187173054943319	0.860130240249871
chr1_104654325	0.0858262434860961	0.009615016682918	0.144707109003296	0.1502	0.05948	0.1235	0.572120865456744	0.871805890665139	0.244931970222701
chr1_104654344	-0.210383326326412	-0.0821288987298841	0.198428697451682	0.2988	0.1193	0.2061	0.501629456303665	0.494286688422596	0.34613695173444
chr1_104654389	0.13318722362186	0.0018450805430797	-0.0518119565798324	0.09035	0.03358	0.06396	0.14207807502749	0.956206317390864	0.418854902346358
chr1_104654445	0.38742024291498	-0.00847746021971625	0.015388273547483	0.1875	0.07403	0.1547	0.0423976538300667	0.909079549645394	0.921714549241672
chr1_1046891	0.329246163344228	-0.1163076921405	-0.000814712898346789	0.2929	0.09759	0.2117	0.282468070890434	0.235578675089633	0.9969989993552
chr1_1046935	-0.242495505757285	-0.0626040007821696	-0.0798025289506132	0.2998	0.1195	0.2092	0.440320673407987	0.602973797828604	0.709130198725958
chr1_1047	-0.317010137695458	0.0617713611324108	-0.166668347526065	0.1282	0.05111	0.1114	0.01419172889123	0.227425680450374	0.137064261643967
chr1_10472127	-0.0139352406748434	-0.0472606209438001	0.555279551100278	0.2014	0.07426	0.1581	0.945965496930682	0.525647738506575	0.000524284856015522
chr1_1047229	0.0157730216056419	0.00194892620158033	-0.10461491358003	0.1939	0.08144	0.1581	0.936394477871184	0.980971195932328	0.513512124615961
chr1_10475425	0.0316236801925369	0.0808442555932427	0.281350732283928	0.1834	0.07819	0.1549	0.865399122149485	0.302643634919804	0.0727469659420439
chr1_10475459	0.0594006100930709	-0.0224664750414658	-0.0160388754447083	0.2027	0.07503	0.1577	0.774140251043737	0.765253500840997	0.920001085510727
chr1_10475466	0.104483521235088	-0.027156393417496	0.103984862302184	0.2001	0.0933	0.1982	0.608933671811512	0.77197254136887	0.607085612574646
chr1_10475475	0.418961046755663	0.0506352742508552	0.342184751025406	0.2762	0.0989	0.2254	0.144876534508753	0.610419663997728	0.139125524229458
chr1_1048033	0.226232075158925	-0.0860038597422201	0.304998120215667	0.1673	0.06041	0.1414	0.182467732046066	0.155296661897204	0.0327352168324523
chr1_104841712	0.0491124142657459	0.0100578240912378	-0.202869699813274	0.1795	0.07966	0.1642	0.787804377533779	0.89984420041081	0.222945075622675
chr1_104841746	0.349130683368878	-0.146010559945978	-0.18612665311276	0.2026	0.07897	0.1489	0.0915046286464477	0.0653052414684511	0.216430202705494
chr1_104841756	-0.0595449476058476	-0.0255739241260581	-0.430591008955786	0.2551	0.09146	0.1809	0.821438375200401	0.780669455956454	0.0192321668570549
chr1_1049	-0.2216563350582	0.00934403141598221	0.00427074066989907	0.1336	0.05574	0.109	0.100128497067674	0.867074685448398	0.968932121203836
chr1_10492295	0.0890455794886377	0.0165449368168753	0.065719997845246	0.1664	0.0673	0.127	0.597729033539498	0.806238694485838	0.607748398582899
chr1_10492321	0.0634773207643917	-0.00987983062786803	-0.197193858063202	0.1678	0.07243	0.135	0.709202204129114	0.891784158176707	0.147806353172912
chr1_104987760	0.265611956993491	-0.132800517482247	0.156848752841015	0.1769	0.07764	0.174	0.139461128154598	0.0881380992996907	0.374713502505346
chr1_104987774	0.0986466261345757	-0.00872387570995221	-0.0314932983687919	0.1786	0.07485	0.1607	0.586818495018101	0.907474623258753	0.846623253836283
chr1_104987785	0.356058989726581	-0.208611763528841	0.0692735875315948	0.1825	0.06238	0.1403	0.0550802511226633	0.000844760713244019	0.624934017576874
chr1_105002549	0.0394205635775152	0.105579499710464	0.0491753419429689	0.2015	0.09127	0.1623	0.848037700863559	0.249340027558633	0.764960501796494
chr1_105002554	-0.0509552180646489	0.0920241809886219	0.209983427075935	0.1877	0.08871	0.1525	0.789741297939522	0.301477596138263	0.173565813115071
chr1_105002683	0.482260770372572	-0.0396310748248882	-0.0506144462537255	0.2459	0.09412	0.1797	0.0573035301013844	0.675069638799391	0.78172192187755
chr1_10503438	0.209405271595222	0.0445258342582961	-0.0885939123444676	0.1383	0.05723	0.1156	0.133721257986217	0.437311902587114	0.446510521493041
chr1_10503498	-0.118830079476299	-0.00608756599636071	-0.00957799484147175	0.1241	0.05952	0.1047	0.342044742857201	0.918680215768782	0.92751040474367
chr1_10503692	-0.000987910280312837	0.0967835175547025	0.127915219166865	0.1253	0.05218	0.1014	0.993758833206948	0.0639864552268539	0.209482660612669
chr1_10503718	-0.41032656887335	0.0298629979322466	0.0732332998039746	0.115	0.04593	0.09445	0.000393530412752585	0.516015987332877	0.440173888497939
chr1_10503722	-0.370216772195314	0.099429869439821	-0.106192849420755	0.1779	0.06181	0.1437	0.040575376704594	0.108370302253756	0.464583626589842
chr1_10503727	-0.0101609194448893	0.0687563464479199	-0.0723804470720507	0.1274	0.05206	0.1025	0.9369481988878	0.187194993285558	0.482410162413818
chr1_10503731	0.17375986766648	0.0739226349965151	0.052144833444448	0.1943	0.07004	0.1449	0.380354485947204	0.292413144367863	0.72178829960096
chr1_10503746	-0.328022602871238	-0.189758204039484	0.0587914632012404	0.2217	0.09348	0.2267	0.149088290751118	0.0432751112309449	0.800589650372675
chr1_10503772	-0.408197816501517	0.00779582195014061	-0.0855060436619543	0.2163	0.08309	0.1834	0.0654008449230714	0.925506833795612	0.646723207869148
chr1_10505226	0.00549513157655878	0.0201506393848479	0.0980873116184208	0.1527	0.06326	0.1172	0.971629673995605	0.750561688668786	0.405886262941195
chr1_10505241	-0.0749154666974315	-0.0558917472084307	-0.171471658243121	0.1355	0.06008	0.1151	0.583841162221389	0.353092155580248	0.138910250355085
chr1_10505308	0.191930392380997	0.0968352516647772	0.0668025685829897	0.1078	0.04823	0.09258	0.0767179660213759	0.0449156103724285	0.472469432532002
chr1_10505608	0.0579246287581021	-0.0424357225738898	-0.209137493581429	0.133	0.0586	0.1123	0.665992650571505	0.469732320955081	0.0642371423750012
chr1_10505619	0.10609661895473	-0.0614606487605566	-0.32922136658855	0.1534	0.06126	0.1235	0.494323983636403	0.316637787302413	0.00816058515202078
chr1_10505644	0.0351158365598506	-0.0779771197022182	-0.261342997702846	0.1552	0.06672	0.1131	0.823130636447567	0.243566901719691	0.0216816861753081
chr1_10505654	-0.0959165602414384	-0.0622336288622048	-0.277653501770924	0.1395	0.05282	0.1099	0.495965864495189	0.239364710045724	0.0120350115475634
chr1_10505656	0.0476997323433948	-0.0762677822930733	-0.0831215489827433	0.1149	0.04962	0.09317	0.680052258310142	0.124748519721652	0.374396270389167
chr1_10505659	0.10185643848838	-0.130716030696467	-0.029210581937252	0.1154	0.04917	0.09262	0.380627168521393	0.00792531052493983	0.753501841236856
chr1_10505666	0.120159251602715	-0.0688707144952869	-0.0213543904706887	0.121	0.04678	0.09541	0.324253241844385	0.141395575809783	0.823694226904302
chr1_10505696	-0.0953100876342542	-0.0455159771012571	-0.0074543964297086	0.1108	0.04592	0.09149	0.392604926028105	0.322097878246968	0.93533379606599
chr1_10508302	-0.22172002715105	0.0367424818887718	-0.0019265983417669	0.126	0.05017	0.1034	0.0808703089236127	0.46451205904045	0.985213965941046
chr1_105088	0.11855777948253	-0.0349245443444305	0.0370495257418815	0.103	0.0462	0.0884	0.252240476821448	0.45016778639061	0.676333579892922
chr1_10509089	-0.381351701617029	-0.118575720525988	-0.530296918904912	0.1444	0.06334	0.1189	0.00896827520559684	0.061721368070625	9.49407984851547e-06
chr1_10509093	-0.100139939905224	-0.0344442512218048	-0.389624455860248	0.1399	0.06692	0.1169	0.478475183369746	0.607563791173807	0.000932558617961488
chr1_10509110	-0.0809335462484651	-0.0412347545419587	-0.150212146137225	0.09713	0.03644	0.07353	0.406929082951865	0.258127540283117	0.0416161011739384
chr1_10509150	-0.0405217841144312	-0.0257647590535093	-0.113850082624597	0.08339	0.03673	0.06951	0.628216635676436	0.483309069698091	0.102272842762007
chr1_10509164	-0.133028745053556	-0.0224775003731182	-0.136097572212596	0.1072	0.04597	0.08121	0.217281598494166	0.625235891538291	0.0948527651755897
chr1_10510396	-0.150202061326031	-0.00600945944499631	0.224739762972766	0.1183	0.05072	0.09983	0.207397097991736	0.905805763774068	0.0250923033177785
chr1_10510420	-0.033838905865501	0.0389589619969061	0.177668879968137	0.1202	0.0504	0.09978	0.779876053368926	0.44010679451437	0.076441038072948
chr1_10510447	-0.337537072856222	0.118381228736921	-0.191473763328037	0.175	0.07007	0.1494	0.0575619613423692	0.0919271672591683	0.205071480890228
chr1_10510454	-0.232260764378361	-0.0600178345008533	-0.100265562679225	0.1505	0.06426	0.1209	0.127088789068523	0.351308626917253	0.410369796300194
chr1_1051104	0.565252317169106	0.102260648895629	0.00895995385607846	0.2763	0.09174	0.2402	0.0492810301289068	0.267008349541195	0.971114928775502
chr1_105112	0.358432171510888	0.0745191396075354	0.0654486501397705	0.1112	0.04903	0.09072	0.00135852899854727	0.129004239589433	0.472473176821029
chr1_10516714	-0.0276060344257466	0.144701488606459	0.106170689027732	0.1457	0.05887	0.1094	0.851307928392195	0.014138682201544	0.334716839852895
chr1_10516810	-0.121500241130854	-0.028897381111787	-0.0488202181608958	0.1545	0.06895	0.1223	0.43717839085584	0.675867497435992	0.691966698373295
chr1_10516814	0.206836761130128	-0.09375465033633	0.0972605068608904	0.1326	0.05313	0.1111	0.122085050765041	0.0780464938991682	0.384293568723962
chr1_105192629	-0.0740993286353444	0.262433284901232	-0.0990321381561981	0.2145	0.09825	0.1923	0.735807331368727	0.00785701229789193	0.613294714033879
chr1_105192639	-0.299310064935065	0.201982337802645	0.121823713551004	0.232	0.1063	0.211	0.209504383543322	0.0588449183950575	0.572505859972971
chr1_105192641	-0.221578663969918	0.166241534896837	-0.193807351651606	0.2185	0.09937	0.1915	0.32237627782429	0.095977660513481	0.320554786863415
chr1_105192661	-0.154563900979957	0.0424666300710205	0.368396229450602	0.2045	0.09164	0.1871	0.459396625692447	0.644470611467358	0.0530873248727053
chr1_105192683	-0.255783576726326	0.0685081181212982	0.135416803203329	0.2091	0.0878	0.1806	0.23161129591108	0.4370045818823	0.460826440841828
chr1_105196720	0.108156360214616	0.00354986003920835	0.0560222956459466	0.1034	0.04396	0.0793	0.298157396640991	0.935701226683381	0.481286166819866
chr1_105196816	-0.021838926271856	-0.0596214297964729	0.127088749431366	0.09544	0.03916	0.07878	0.81981798928007	0.128174390207553	0.107792036545755
chr1_10520369	0.0595681771442882	0.031252305299021	0.0638904596082314	0.1067	0.04465	0.08303	0.578833006759914	0.484401061563637	0.443182926351341
chr1_10520469	0.0643110868586184	0.0122700564489937	-0.0164868022159758	0.09587	0.04043	0.08417	0.504308712882372	0.761706384762695	0.845252066305029
chr1_10521318	-0.0585524441793034	0.0964934190920837	0.0803082085881223	0.2176	0.08229	0.1746	0.792831791779891	0.242554734951741	0.65062780329945
chr1_10524944	-0.359628987972756	-0.0614186817630436	-0.183172160068639	0.1466	0.05967	0.1138	0.0152399192906582	0.304198349101702	0.109789336700455
chr1_105256911	0.28961752968559	0.0173377941789876	0.218776294615347	0.1784	0.07116	0.1365	0.110182392543994	0.807984045306181	0.112341739973087
chr1_10528367	0.503117591210625	0.240530580355543	0.561028469077981	0.3581	0.153	0.3007	0.189590563610584	0.120283262219953	0.0751754014681107
chr1_10528690	0.148237432157992	-0.0560403573188872	0.0536700992391193	0.1051	0.04823	0.09458	0.160727116955342	0.245809644093467	0.572132661665352
chr1_10528805	-0.131529703682076	-0.115911678381244	0.194268431945068	0.2649	0.1142	0.2196	0.632089506130075	0.313287355553234	0.388108578062919
chr1_10530749	0.291594534195754	-0.121713678692372	0.11683894093425	0.207	0.09126	0.2056	0.168154264723496	0.184132862996582	0.578113746264067
chr1_10533258	-0.0241495657773324	0.000607004239545753	0.042889122349309	0.2238	0.09694	0.1767	0.916241027845819	0.995027489614114	0.811180397941618
chr1_105342847	0.321187601461039	0.0777559100697609	0.224638704624925	0.232	0.08972	0.1693	0.178090968613719	0.388051907848665	0.190970399540248
chr1_105342982	0.378144232284447	-0.01048908817851	0.197744038159951	0.1843	0.06841	0.1376	0.043733161471135	0.878423805367764	0.154613425141762
chr1_10535507	-0.00595744129554656	-0.106553434257891	0.00476675491820744	0.1875	0.07831	0.1538	0.975102453246542	0.174945414991741	0.975569044814493
chr1_10535538	0.196324121216661	-0.0182757413982075	0.0415652348281006	0.08517	0.03753	0.07196	0.0216353361065457	0.626527315908509	0.564535177173576
chr1_10535540	0.142531417685844	-0.0151467315592397	-0.00820113144330878	0.09665	0.04201	0.07896	0.142154967746368	0.718673404976001	0.917534330806277
chr1_10535544	0.155978559171093	0.0448608011935687	-0.0348202197645825	0.1006	0.04244	0.0777	0.122923725362741	0.290927929745951	0.655032567869478
chr1_10542936	NA	NA	NA	NA	NA	NA	NA	NA	NA
chr1_1054320	-0.0356348384454919	-0.0657279755320823	0.400006049619193	0.1611	0.08163	0.1441	0.827189332565193	0.422259915584295	0.00601577211962634
chr1_1054336	-0.0729278228810534	-0.0312900037249271	0.0453243265761291	0.1736	0.07371	0.1575	0.679084609019919	0.67204231828617	0.776271064308143
chr1_105458940	0.234682243923018	-0.0672122127955477	0.220371178861086	0.1486	0.06364	0.1273	0.11834593131624	0.291887173852473	0.0859731493352178
chr1_105458948	0.119141312555592	-0.00248435337525564	0.197375507141643	0.2176	0.09271	0.1972	0.593061601249681	0.978713667381849	0.326476474375643
chr1_105459006	0.135645085047301	-0.0987027625039624	0.352398936298012	0.2327	0.09295	0.2222	0.570771020919095	0.29037753380946	0.122030509741492
chr1_10547543	-0.0329056434763514	-0.00525367399476431	0.0882619434704419	0.1485	0.06423	0.1287	0.826548812872965	0.934944276104719	0.496445820463196
chr1_10547989	-0.12630944076232	0.0137179262409182	0.0666481066917275	0.2235	0.08449	0.2211	0.581738550603738	0.871478327514303	0.768774346816447
chr1_1054830	-0.108316544268972	-0.0584667827396451	-0.233102880131644	0.2042	0.08238	0.177	0.603574884788897	0.479374939816627	0.194916350364965
chr1_105484500	0.066039201706151	-0.0129967961084086	0.239242241373087	0.1957	0.0863	0.1576	0.740700239393339	0.880734377078293	0.133857107816579
chr1_105484511	0.0269216331834429	-0.0148249872129524	0.116892419572055	0.1159	0.04858	0.101	0.817533962115872	0.760513789331052	0.249554353864408
chr1_1054852	0.416313063960235	-0.0674113476610657	-0.0363263978022623	0.276	0.102	0.2016	0.147116644153008	0.510892512266158	0.859908388861484
chr1_1054876	0.171109636294112	-0.0175570587646031	-0.0440635665021778	0.2024	0.08507	0.181	0.40772375138022	0.837075626370912	0.810776698409762
chr1_10551648	0.181714345049582	0.0546094862253479	-0.0342885812057502	0.133	0.05571	0.1118	0.17569319984505	0.327716696594096	0.760539078239639
chr1_10551745	0.0306244422666377	0.132572809662252	-0.186551181591623	0.1709	0.07635	0.1399	0.859854920894051	0.0833957380558832	0.186719132062507
chr1_10553149	-0.158303381963886	0.0270625832650627	-0.106166545211935	0.161	0.05849	0.1361	0.331835325616877	0.644156455200665	0.439638158770165
chr1_10553159	-0.171479094422301	0.0498280386526672	0.107038076262668	0.1704	0.06615	0.1446	0.321385334130844	0.452286552645619	0.46389033553384
chr1_10557389	0.255666305773456	0.0448880466750105	0.0979899208378208	0.1578	0.07582	0.1522	0.109622363169414	0.554969282039798	0.524566131893017
chr1_10557438	-0.0205433643791757	-0.0940176185711441	-0.00600438821126645	0.1195	0.05434	0.1075	0.864476082302893	0.0840569166145423	0.955715353663239
chr1_10557463	-0.086826793465901	-0.0764211560929159	0.220825151560811	0.1864	0.09848	0.1679	0.647207378021007	0.439975421533241	0.194786927250797
chr1_105589478	0.49650608429129	-0.0213383253422452	0.940569217680386	0.1977	0.07125	0.1892	0.0138225217049815	0.76515054960201	1.05277986617303e-06
chr1_105589494	0.123951386901705	0.0230580996199043	0.143151277861874	0.1569	0.06847	0.1335	0.435262636103472	0.736892163205147	0.28791987612833
chr1_105589508	0.202846545468914	-0.0482870728615349	0.352702320680527	0.1877	0.08355	0.165	0.288468339740974	0.564668242954661	0.0350058181604204
chr1_105595610	NA	NA	NA	NA	NA	NA	NA	NA	NA
chr1_1056	-0.35547860893728	-0.0102600514279752	-0.0181364785469607	0.1329	0.05412	0.1014	0.00802405782647919	0.849856266108959	0.858771007747595
chr1_1056127	0.431090733258082	0.00158650370070701	0.231375264538125	0.1428	0.05328	0.1055	0.00280897535686209	0.976278855585726	0.0291914593796375
chr1_1056179	0.228264159537683	-0.0432669785487257	-0.144851781016024	0.1039	0.04218	0.08106	0.0288837402029134	0.305430623101118	0.0748978482734488
chr1_1056202	0.168888458830965	-0.0646099858725688	-0.0546326952975499	0.1238	0.05278	0.1059	0.175829086492546	0.221544524698229	0.607959353576979
chr1_1056261	0.02608981514715	0.0592981462014669	0.225279025037211	0.1566	0.06598	0.1362	0.869301245802929	0.369841273272078	0.101292902960286
chr1_10563891	0.140012825783593	-0.0215181088513116	-0.0303829590048677	0.1199	0.05626	0.1031	0.24632474742482	0.702557513541947	0.769427641903681
chr1_10563948	0.220364835939926	0.0845658357510135	-0.1417505980626	0.1726	0.07179	0.1393	0.208545173419578	0.240026001124575	0.313612460891129
chr1_105660720	-0.29858961128311	0.096979406182997	-0.0533208287757176	0.235	0.09998	0.1853	0.216826196807133	0.334480762746762	0.777352583494957
chr1_105660748	0.711468696751498	-0.0946628676874053	-0.13543607926009	0.356	0.126	0.2466	0.0618210185458919	0.456087371196368	0.594551159961664
chr1_10567001	0.13305189237979	-9.43238374080531e-05	-0.0381544921986569	0.1008	0.04293	0.08635	0.189103331123175	0.998248542042306	0.659786305513913
chr1_10567010	-0.0107078029983414	0.00237962426737056	0.122701563416421	0.2045	0.08606	0.1665	0.959122860230075	0.978022518021184	0.467434490770001
chr1_10567012	0.213279383805392	-0.007202796084029	-0.124389743161575	0.124	0.04683	0.1057	0.0878740180358626	0.877894732376081	0.241909912063789
chr1_10567033	0.010886018727476	-0.189568765446624	0.392150429192455	0.2156	0.07852	0.1648	0.960676823404957	0.0160921143709323	0.0189243430606785
chr1_10567785	0.223409341972927	0.136822550159308	0.148429341749274	0.172	0.07267	0.1452	0.200709047431903	0.0604065136904877	0.311821542493285
chr1_10567811	0.327200381459741	-0.0204688094914204	0.154334895653046	0.164	0.07291	0.1379	0.0490552708729989	0.779482426893736	0.267651403309569
chr1_10567826	-0.114332214423762	0.00360230489876643	-0.222133710413062	0.13	0.05602	0.1068	0.383200024379522	0.94880864626806	0.0386392994129174
chr1_10567896	-0.163060373701702	0.0174969042992999	-0.339241841826784	0.1975	0.08174	0.1746	0.418308234071883	0.831062323954956	0.055732583847859
chr1_10568998	0.752659484422294	-0.00853097870640023	-0.298287918092143	0.2775	0.1027	0.2286	0.00916698375646796	0.934147534096635	0.203979650841471
chr1_10569014	0.202607435067383	0.0678270075228401	-0.166196010601098	0.3333	0.1345	0.2753	0.566560169249069	0.617280815013983	0.561669871819566
chr1_10569047	0.0894208285289135	0.047029386916734	-0.311949698999695	0.1725	0.0683	0.1449	0.609623594920435	0.492106115522325	0.0331599480601418
chr1_10569103	0.437830748631981	-0.0472140420815873	-0.0743526127791299	0.2645	0.1093	0.1986	0.110408030836671	0.667647107698309	0.713674021861404
chr1_10569131	0.305684541436343	0.0992383507957083	-0.353417378346161	0.2576	0.09672	0.1844	0.251540506577747	0.307146857590953	0.0596037734593744
chr1_1057204	0.124009531629507	0.0101862247012125	0.0433928496495456	0.09876	0.03991	0.07481	0.211472394046731	0.79870260266637	0.562983713811364
chr1_1057229	0.349436109215072	-0.0291162206314589	-0.000817308910339236	0.1419	0.0604	0.115	0.0147837626490401	0.630391047371563	0.994367075683276
chr1_1057304	0.348684985981729	0.00462054112341316	0.0335519711475766	0.08442	0.03463	0.06948	3.86147353407251e-05	0.893919801030045	0.629994824942735
chr1_1057346	0.20531531063757	0.0278726305247536	0.477213149052958	0.1795	0.074	0.158	0.2604873616639	0.707196099174102	0.0028599967021401
chr1_1057354	0.347591913941462	0.0993888112980976	-0.255952253063451	0.1635	0.06868	0.1304	0.0359638153027153	0.148820051963383	0.0516470056604782
chr1_1057405	0.367391256007478	0.122565186491469	-0.0142767968703594	0.2396	0.1016	0.201	0.136569408845325	0.230097477441329	0.944528569172586
chr1_10574957	-0.0225590298596463	-0.084536837126387	0.0601267862720826	0.1279	0.05293	0.1021	0.861133364770258	0.110733422811502	0.55799417749026
chr1_10574988	-0.212973385034613	-0.00149605182606642	0.0833431272821589	0.1433	0.05811	0.114	0.141326883328292	0.979495295490623	0.467646317176695
chr1_10574999	0.00250543478017718	-0.0610965573025369	-0.0894690849246505	0.1286	0.05672	0.1088	0.984585339042551	0.282183756426149	0.413674430708895
chr1_10575079	0.26318008215316	0.127764019976207	-0.225601364827284	0.2195	0.09545	0.1799	0.242098559098625	0.182718121639271	0.217360247553975
chr1_10575095	0.229187343781047	0.0555058137281461	-0.0605958869855953	0.2287	0.09733	0.1938	0.329276901437954	0.57032214559406	0.759037976957967
chr1_1057537	0.400244299796176	-0.00792146108793506	0.0283646545054455	0.2546	0.09498	0.1882	0.128448964433109	0.933832204470625	0.882325161619458
chr1_1057545	0.201697581397232	0.0195056792127489	-0.0154508479511478	0.1767	0.07701	0.157	0.261221907788357	0.80062723080784	0.922573456471909
chr1_10575813	0.110977875440571	0.100181594100843	-0.146352377301294	0.1335	0.05577	0.1155	0.410022593831154	0.0728867641089219	0.208160420088087
chr1_10581105	-0.185054862611946	-0.0980727183133891	0.0723699157121342	0.1586	0.06328	0.1293	0.249307061058409	0.121931843431917	0.578889857139949
chr1_10581114	0.0584429192384034	-0.0606622466838045	-0.146036429771922	0.1828	0.06575	0.1578	0.753276069054384	0.357247138312194	0.360791596599614
chr1_10581259	0.0132777892257122	0.046002555159116	-0.174060341221806	0.0901	0.0338	0.07805	0.883315248651521	0.17375250895866	0.0261948905387425
chr1_10581329	-0.0137283725011372	0.0553464723604788	-0.204102277220359	0.0967	0.04175	0.07675	0.887630290588482	0.185334339103999	0.0080142454188511
chr1_10581357	-0.0214828411775961	-0.0518976462690433	0.00197191217240161	0.09717	0.03868	0.08092	0.825840858136103	0.180013402221744	0.980622288333245
chr1_105855203	NA	NA	NA	NA	NA	NA	NA	NA	NA
chr1_105855266	NA	NA	NA	NA	NA	NA	NA	NA	NA
chr1_1058883	-0.0853665502138067	0.0966903574913314	0.203570784389104	0.1774	0.07336	0.1361	0.635801671748602	0.188686672817173	0.138386479978062
chr1_1058904	-0.249011144319395	-0.00517129440590619	-0.0510176868339633	0.139	0.05783	0.1144	0.0760538223554171	0.928865193514076	0.65774332784398
chr1_10589768	-0.108468054136375	0.0131906225677601	0.206777336434523	0.1347	0.07818	0.1504	0.424918215191079	0.866422182663682	0.174079827527907
chr1_10589779	0.133064179967159	0.150319476722922	0.244248874449918	0.1989	0.09369	0.1804	0.512059879378157	0.110181617528729	0.182953534096721
chr1_10589789	0.144638822480967	0.0733245856434047	0.339622887970165	0.2328	0.1135	0.2075	0.545690527925685	0.520966079462878	0.109351835386924
chr1_1059	-0.202241472787146	0.00344944517451719	-0.10214999917318	0.1206	0.04948	0.09122	0.0959684365916755	0.944489322995103	0.26478554335723
chr1_105900601	-0.367280011121081	0.0672973348670558	-0.197033638924651	0.1944	0.08153	0.1807	0.0638455255916083	0.41068863739008	0.283521916856571
chr1_105900607	-0.494861372001749	0.0378663050728009	-0.26476941294695	0.1978	0.07558	0.1724	0.0141908056344425	0.617373254556369	0.130332963830803
chr1_105900611	-0.373322637321986	0.0788969260757831	-0.200507457682451	0.2006	0.07856	0.1829	0.06827289798405	0.316737422369733	0.281133801554023
chr1_105914052	-0.518068686579272	0.116742621081266	0.0623588670449857	0.3155	0.1386	0.2665	0.119188453547847	0.404185555229676	0.821567256801817
chr1_105914155	-0.290886993882943	-0.176770926506006	-0.34841184115036	0.2337	0.09122	0.228	0.2261886483563	0.0536349243443723	0.136784361995909
chr1_1059327	0.304256598825341	-0.00768501106262859	-0.0212716172810619	0.1434	0.05472	0.113	0.0357459904718191	0.888476662420826	0.851630295564123
chr1_105963154	0.107781988495175	-0.0161569501169891	0.20857885651612	0.1745	0.08136	0.1346	0.543064684404688	0.843101741061797	0.124656512754902
chr1_105963180	0.139797024860619	-0.130762386319647	0.0431513594196335	0.1833	0.08121	0.1477	0.453407679885168	0.108525162195161	0.77261876309343
chr1_105963197	-0.149769018265948	0.0380350827598119	0.268887150927189	0.2954	0.1032	0.1612	0.628117353268648	0.713925510393881	0.0997185800595263
chr1_10598654	-0.439491684609693	0.141102155148472	-0.0404689460808465	0.2744	0.1358	0.2299	0.123519426893009	0.303283091197791	0.863977328705105
chr1_105988642	-0.800775072134958	-0.0208563402300462	-0.0810684896706757	0.2613	0.1192	0.2324	0.00309531213283765	0.862084094490072	0.734398203565727
chr1_105988644	-0.734660657184592	0.121818060148771	-0.134325232741708	0.3121	0.1466	0.2534	0.0253290683245202	0.411089630051039	0.608097992819769
chr1_105989022	0.103475483028016	0.0603314768967453	0.00588913777885901	0.08657	0.03442	0.07034	0.233734574999715	0.0798143419816532	0.933440855703256
chr1_105989077	0.0559991360063125	0.0488574803370417	-0.000746071589874327	0.08119	0.0343	0.06622	0.491797667481662	0.15456861479201	0.991030506151634
chr1_105989080	0.0180990738916256	0.0542973771560334	-0.0216589896026087	0.09375	0.03775	0.07412	0.847580437568022	0.15062825629588	0.770736697856973
chr1_105989090	0.003725839680423	0.0640516460222446	0.0146048548533093	0.1021	0.04175	0.08059	0.971042064684722	0.125316884004828	0.85665432019732
chr1_10599925	-0.0432168313211302	0.0232687280835071	0.187443877067825	0.1958	0.09006	0.1574	0.828639344725507	0.796932331037998	0.239582242761338
chr1_10599951	-0.00529053120014514	0.00964090985364655	0.0767719423273961	0.1624	0.06434	0.1277	0.974356655596547	0.8811333046944	0.550996337911735
chr1_10600025	0.0812277763092051	0.0668697730744402	-0.171371396460943	0.1905	0.07732	0.1686	0.675520123774032	0.388546994257733	0.316398199769979
chr1_10600076	0.33316518966856	0.0199813797606824	0.298645541148382	0.1622	0.07794	0.1514	0.0426788185816578	0.798268304510194	0.0511974348721392
chr1_10600092	0.490922295562133	0.0230594449841008	0.213052212280782	0.1714	0.06567	0.1362	0.0047754190337449	0.726051086752682	0.121217565518333
chr1_10600135	0.625915009109723	0.0970665012831489	0.337608728985671	0.2208	0.08224	0.1886	0.00569584748097995	0.239480933313197	0.0787554492538752
chr1_10600158	0.394780444415262	0.0298282505528231	0.237532313355691	0.159	0.06808	0.1441	0.0142337339999861	0.662025224767367	0.102852078154728
chr1_106005605	0.262528314867821	-0.0796207474756194	0.241091029636424	0.1925	0.06347	0.1715	0.180806294811138	0.210594138782066	0.166067526950359
chr1_10605137	0.0202492673613492	-0.00982120591665499	-0.0623725980617708	0.1332	0.06709	0.1176	0.880238492918335	0.883875051122441	0.598402659466943
chr1_10605164	0.143417179800654	0.0747714097825406	-0.454147016811564	0.1735	0.07327	0.1465	0.415601710706822	0.30879747781071	0.00216556950108049
chr1_10605186	-0.00647837784813466	0.0311133217140091	0.753029678861318	0.6031	0.2023	0.4222	0.993163519964303	0.880277105216409	0.105916098045367
chr1_10605629	-0.030463061696239	-0.0107229793751929	0.0565606982164816	0.1407	0.06331	0.1457	0.830268706334444	0.865770822762438	0.700936079911832
chr1_10609659	-0.00871221963734306	-0.0632811781244017	0.0323532354751559	0.1255	0.05201	0.103	0.945092130997338	0.224341297968986	0.754707334561792
chr1_10609723	-0.0479987960994521	0.137244067344787	-0.263522814131304	0.331	0.1388	0.2586	0.891159414473891	0.327471757703778	0.324931969624029
chr1_10609750	-0.0484156329929023	-0.0392384422456658	-0.290987528473212	0.1963	0.09149	0.1834	0.808902323943199	0.669318457837365	0.118827020048547
chr1_10614225	1.33238259687383	0.0992158417008564	0.590195419392264	0.4067	0.1084	0.3429	0.00276337216887368	0.362884794574971	0.105913726903521
chr1_10614359	0.0587452467187391	-0.119111171461308	-0.248846606241785	0.1753	0.07727	0.1597	0.741457806240979	0.124321633698831	0.123996249918819
chr1_10618562	-0.0253625788977774	-0.00557301678166087	0.133588607711396	0.1938	0.07339	0.1616	0.897841368309915	0.939632136305477	0.414616357127834
chr1_10618602	0.13470004519597	0.000809848051306199	-0.000482149052365124	0.1156	0.04777	0.08818	0.247103479083285	0.986489497068405	0.995654356815207
chr1_10620009	0.712294927851124	0.012918297102323	0.225198952389473	0.2431	0.09156	0.1999	0.00448102338121603	0.888266207213972	0.26967125497644
chr1_106201033	0.270791405516263	0.0131845211230803	0.110443846206944	0.1475	0.05811	0.122	0.0694020933035316	0.820808186549236	0.36891100059374
chr1_10620143	-0.246061672187885	0.0379516105134516	-0.0334654182036527	0.2177	0.1054	0.189	0.269953438018565	0.720293495667474	0.861964120871937
chr1_106203102	-0.0845302684365476	-0.0418485515350482	-0.0635631321030832	0.1104	0.046	0.09072	0.446661639213094	0.36346199246115	0.485325654198914
chr1_106203208	-0.185363964073274	-0.0297460015344228	-0.0304376524054748	0.1243	0.05681	0.1143	0.138953974983243	0.601141690571232	0.79135541736904
chr1_10620915	0.0492320037905395	-0.0932110547116139	0.0566715722075831	0.2134	0.09832	0.1953	0.821676931896997	0.345453746532772	0.775958854525246
chr1_10620949	0.453429871850722	-0.00988017092399113	0.255831866197183	0.1721	0.06836	0.136	0.00944870834864642	0.885347780188292	0.062372430749105
chr1_10621056	0.533161116841048	-0.0880620111890936	-0.156356884589075	0.2878	0.1056	0.242	0.0760366270228343	0.406958515743133	0.530725947935309
chr1_10621495	-0.176562556276686	-0.0382986100497105	0.155544450373108	0.2215	0.0883	0.1888	0.436968858541571	0.665713322062471	0.418491168101175
chr1_10621563	0.436189855544694	-0.0449465252210684	0.100681687001944	0.1475	0.06442	0.1334	0.0034459631781103	0.486265080991694	0.454466387704627
chr1_10625942	0.0428067595166104	-0.017624810120975	-0.00124474554053425	0.1586	0.06064	0.1194	0.789863622850021	0.771730763437589	0.991741701982869
chr1_10625981	-0.157929107794101	0.0881345670237189	0.0477059352439448	0.2545	0.09731	0.1983	0.548430453115394	0.367369908363557	0.813590134570081
chr1_10626005	0.177591529253445	0.00962456353401324	0.103795022191042	0.1208	0.04948	0.1073	0.144465332736517	0.845959807421135	0.336175170138531
chr1_10626037	0.186377137566701	-0.0374861803973787	-0.102760686294628	0.2219	0.09184	0.1723	0.41280042917818	0.684416887917156	0.556877298489809
chr1_10626041	0.196253311942135	0.016151973487963	0.119403680278384	0.1727	0.07124	0.1389	0.263008737742761	0.82108466340246	0.394600085222431
chr1_10632177	0.193577465908785	0.113938380221386	0.0980264202767841	0.2105	0.06874	0.1689	0.368651037147859	0.098207607820413	0.567292719832417
chr1_10632259	0.0588421941883354	-0.0604623823123731	0.00506016432629281	0.102	0.04115	0.0857	0.566052081341466	0.142084622358979	0.953089214872961
chr1_10633535	0.167576298920062	0.0993273770096156	-0.19527665443302	0.1981	0.08439	0.1564	0.407017746491113	0.240873810181975	0.217498625942877
chr1_10634330	0.598394726816942	-0.079070984386599	0.0840983721090478	0.3336	0.118	0.2491	0.0908379956085689	0.505787301817478	0.743693075121555
chr1_106363653	-0.177838815043808	-0.0695124002802066	0.143550924829404	0.1873	0.07887	0.1659	0.350983574509998	0.379613513402689	0.39349560176479
chr1_106363660	0.0333891644236472	0.00164323988814343	-0.0436250303342276	0.2025	0.07894	0.1495	0.871724243215805	0.983444002669341	0.772943500111003
chr1_106363715	-0.0729381383928259	-0.0718028112684529	-0.038225224310126	0.1983	0.08533	0.1487	0.718463690674984	0.401804404694208	0.799337363109508
chr1_106363816	-0.0182305896440116	-0.064706557857025	0.294789829402877	0.1706	0.07212	0.1314	0.916141688943935	0.370856324840114	0.0261483245655701
chr1_10637583	0.328131516832486	-0.0542587204047184	0.0577258145934767	0.1535	0.06633	0.132	0.0346581211191053	0.414379871767037	0.664658733987295
chr1_10637659	0.153003921772402	0.0489853680786657	-0.00200489378675244	0.09579	0.03653	0.08619	0.111848352296242	0.180223335551646	0.981510867663346
chr1_10637756	0.130225804169345	-0.0393782775234785	-0.15346610904274	0.1009	0.03847	0.09083	0.199122515140616	0.306377685634154	0.0924500235536339
chr1_10637997	0.601879559842102	-0.00347549398442161	0.487607054318383	0.2472	0.1066	0.2251	0.018313249554185	0.974139218514314	0.0348078985254583
chr1_10638057	0.23901301024729	-0.0176257998006745	0.285434431204293	0.1808	0.06977	0.1466	0.193536433588385	0.801032117188899	0.0541052628167327
chr1_10638060	0.194575200068466	-0.032017694586752	0.266947209758646	0.1767	0.07018	0.1578	0.278438296686979	0.649039020472362	0.0948232943430174
chr1_10638091	0.240773911763262	-0.060390221727705	0.342163425379358	0.148	0.06307	0.1252	0.107630591449051	0.339271964028461	0.00669935483242978
chr1_10638199	0.0224846474074878	-0.0695324920775178	0.0788181236222999	0.2082	0.08416	0.1612	0.915876839744177	0.410358487544379	0.629414137265177
chr1_10638253	0.0917415270274512	-0.0513053772097293	0.297797481914937	0.1451	0.06011	0.1173	0.531595126735053	0.39422438998034	0.0116941515026369
chr1_106385723	-0.570445776972063	-0.0567693754500634	-0.217054310521935	0.2425	0.09379	0.1711	0.0224811193077872	0.546765723650449	0.211345334751722
chr1_106385757	0.147668688247838	-0.108632428978973	-0.122907042052086	0.2323	0.1021	0.1828	0.536383273635855	0.289863786027059	0.508593814023247
chr1_10639753	0.235959608436355	-0.00855162315333797	-0.0861587180412002	0.2441	0.08958	0.1878	0.348547562531972	0.924251496011017	0.652266194245466
chr1_10639872	-0.122889201561045	0.0128200495162096	-0.0962746785309642	0.1709	0.08381	0.1443	0.478639707915727	0.878849800255433	0.509124574408207
chr1_10639888	-0.0148361207588172	-0.00108579298731899	0.214579479152795	0.1847	0.06644	0.1697	0.937077562839145	0.986989992259359	0.212719035231834
chr1_10640609	0.213578136324015	0.0099281015328943	-0.0280633523570895	0.1846	0.07845	0.1549	0.255499051408997	0.899602734887038	0.857950212115589
chr1_10640625	0.199880940255167	0.0273271607268325	0.730425708303446	0.4879	0.1832	0.3752	0.720638169934461	0.883415237371304	0.0711465969616343
chr1_10640648	0.181705452729938	-0.0302286370898191	-0.12554813219265	0.1369	0.05415	0.118	0.188580681305598	0.577240592087329	0.290724354086638
chr1_10640664	0.174733661762966	-0.0999509899119932	0.0217273003089447	0.249	0.1087	0.2077	0.496732943584775	0.360683297283841	0.918496490925535
chr1_10641788	-0.711542914927417	0.132777830233217	0.278187808515323	0.4379	0.2104	0.4149	0.144064308508167	0.537269682228722	0.541822034257185
chr1_10641798	-0.383347708358801	0.0882465190482496	-0.213624397967143	0.1627	0.07501	0.1338	0.0200843456874009	0.240736044463201	0.113595045795078
chr1_10641858	-0.0500418755931391	0.183853245220097	0.0630938750693528	0.1887	0.0792	0.1549	0.794533243545549	0.0206629329672589	0.687386906550618
chr1_10645687	0.253301885825821	-0.042906871341892	0.245048229143657	0.3271	0.1256	0.2575	0.464298299396956	0.734677565078174	0.357806623810942
chr1_10645735	-0.0022796469785882	-0.0136939954349633	-0.118105694093877	0.1121	0.04186	0.08757	0.983877720756466	0.743780410153742	0.179103916224245
chr1_10645769	0.0277349668401463	0.029793681234085	-0.121570587359548	0.09588	0.03829	0.07427	0.773396644253023	0.436842924381709	0.102605221487029
chr1_10645805	-0.00804919241577423	-0.0966126398064635	0.0354471202289152	0.1791	0.06375	0.1555	0.964732413449501	0.130429662185749	0.821837008241893
chr1_106458219	0.0792592373913635	0.00809812677850596	-0.0252783276376122	0.1842	0.08399	0.1626	0.672349069498552	0.923459365109986	0.878087280322361
chr1_106458284	0.0611059435020183	0.0774253325185446	0.659985118926827	0.4451	0.1806	0.4013	0.902157084287215	0.673271576010171	0.131969088823488
chr1_106461506	0.12150093780744	0.138866315916968	0.190538244031564	0.2869	0.1249	0.2385	0.68496874487501	0.269977794755684	0.437838644330794
chr1_106461517	-0.0664173099003139	0.053557671540378	-0.116009137749758	0.2085	0.09736	0.1859	0.75538458110745	0.584044925507563	0.539768771831812
chr1_106461551	-0.143461039090797	0.103278166351452	0.0111670577256544	0.1915	0.09732	0.1813	0.462169526018549	0.290883723962202	0.951698791402933
chr1_106467401	0.169130595880915	0.138709216307336	-0.102523893218946	0.198	0.07638	0.1569	0.402433178504548	0.0701817261042105	0.518705897878774
chr1_106467421	-0.0626329523801246	0.127147393333517	0.125577099278848	0.2011	0.08632	0.1664	0.760298337817771	0.142245723231188	0.456786513155108
chr1_106467435	0.431123804821014	-0.0398932495961714	0.252653587748348	0.1642	0.06397	0.1442	0.00959857963387822	0.533713686240629	0.0829547636246346
chr1_106467442	-0.119387952236136	-0.00562217646284344	-0.0262117640789448	0.2044	0.08558	0.1738	0.567485825639295	0.947812557637717	0.881932083305497
chr1_10647320	0.0555387972598085	-0.0597485799960633	0.131189448138411	0.1012	0.04816	0.08234	0.585076351971455	0.215276224133103	0.112319166837015
chr1_10647383	0.338224161107503	-0.0286087903590544	0.13008550292331	0.1278	0.05571	0.1104	0.00866973484515854	0.60813803660224	0.241555376322335
chr1_10647397	0.245033495753649	-0.0535310419244471	0.195855192496787	0.1267	0.05133	0.1049	0.0550628002568199	0.297641027824458	0.0633446402286502
chr1_10647416	0.259075574348232	0.028905580750687	0.141242780019927	0.09372	0.03971	0.0817	0.00591981043084988	0.467016003887957	0.0848852032675531
chr1_10647470	0.270979708670082	0.0283239470843967	0.0555370601517719	0.1409	0.06058	0.1292	0.0569076239916321	0.640723509436089	0.669925239685861
chr1_10647516	0.389620848040797	0.0478390222924923	0.0545614611793051	0.1814	0.0645	0.1568	0.03466753904293	0.459211499439451	0.731098789977293
chr1_106543649	0.0893733823902892	-0.0053448335514412	-0.239749514135668	0.1905	0.08188	0.1562	0.64511422053952	0.948128427426611	0.129507217864859
chr1_106543685	0.0951965462705206	0.00906615761022808	-0.382004548713354	0.1258	0.05054	0.1011	0.452822652651933	0.85781478961533	0.000170510507863542
chr1_106543747	0.149459721072233	0.0463644883048568	-0.512501293079012	0.1607	0.06308	0.1303	0.358636335949152	0.463224800859059	9.63085574338107e-05
chr1_106543754	0.0648967894656191	0.0101429728150837	-0.47777090066423	0.1732	0.06509	0.1393	0.712105419210809	0.876427534206339	0.000682888490219025
chr1_106546353	0.208647023617926	-0.0906718380642749	0.151290827220748	0.3423	0.1175	0.2919	0.566832809875365	0.443480131207514	0.620088907425492
chr1_1065751	0.243669159112717	-8.54797591874107e-05	-0.0356806823319525	0.1604	0.06577	0.134	0.13375309336672	0.998965253328305	0.791878309853899
chr1_1065811	0.0771831973134864	0.0398974995869373	0.0479420399133693	0.1631	0.0667	0.1269	0.640578931078388	0.550619986737845	0.707854149978353
chr1_10659462	0.0154844321788952	-0.0965062410193684	-0.112086234050858	0.1992	0.07794	0.1519	0.939279686490491	0.217036982721679	0.465798442574832
chr1_10659586	-0.042251205687631	0.0456176651167069	0.0455820623453074	0.2369	0.09795	0.208	0.862436477803044	0.643017134452169	0.830272895806337
chr1_10659592	0.0338659947692195	0.074039980218401	0.0650113632668057	0.2001	0.07882	0.1646	0.8682966820418	0.349050406638624	0.696848193577606
chr1_10659616	0.0949407882412374	0.0747086514468265	-0.223004484282792	0.1977	0.08412	0.1668	0.637820624186651	0.37617165737438	0.187427478633096
chr1_10659656	0.51919648011083	0.083540028642758	0.261305596052668	0.254	0.1072	0.1947	0.0480367237352988	0.438457478387954	0.18803660234096
chr1_1066	-0.38253036380593	0.00327516481494785	-0.00186862670610482	0.1346	0.05571	0.1148	0.00486079667093875	0.953192468240857	0.987099071063874
chr1_106624824	-0.354081527271654	-0.159880049711764	0.374233125429548	0.3685	0.1454	0.2847	0.371721291042906	0.276638233136115	0.207638813482182
chr1_106775144	0.0065014205649272	0.0307152679192087	0.0761572626261008	0.0863	0.03839	0.07402	0.940171702636706	0.424003255040376	0.304867228534361
chr1_106775219	-0.000136341720016151	0.0128962341716208	0.0396660861980265	0.08741	0.03548	0.07208	0.998760227356608	0.716418044783253	0.583091246242066
chr1_106775221	-0.109514013145173	-0.0139568735015161	-0.0215142002994869	0.1214	0.0514	0.09253	0.370562511845258	0.786255997676226	0.816916251312658
chr1_106775268	NA	NA	NA	NA	NA	NA	NA	NA	NA
chr1_10681100	0.0474343394103394	0.0249352939117299	-0.108816557577288	0.237	0.09714	0.1945	0.845829262812682	0.798352063697679	0.58315387762465
chr1_10681129	0.164957959216693	0.072150104202682	-0.145544539227635	0.2647	0.0978	0.2351	0.547866803891086	0.462830199226357	0.547358476897179
chr1_10681174	0.0336917983976808	0.150881726302261	0.557275024336302	0.3455	0.1382	0.2695	0.927086647053387	0.279569296492079	0.0464476237907449
chr1_10684861	0.282909410632556	0.0931851536892025	0.232423854564534	0.2423	0.0991	0.2312	0.257295374691678	0.349435061485403	0.328046473545634
chr1_106933	0.306470428444012	-0.00528652403751602	0.139978455365618	0.1682	0.06811	0.1434	0.0724785288843676	0.938275747443561	0.334018528162096
chr1_10695372	-0.100541771021732	-0.0260112845104548	0.0934924185376464	0.1301	0.05235	0.1004	0.443536117375108	0.619759404806995	0.354189219734364
chr1_10695384	-0.0287493630015148	-0.0339058656700892	0.0529514770735164	0.1883	0.07202	0.1312	0.880806172325699	0.638668343554299	0.689079269996846
chr1_10695533	-0.0379576754126489	-0.0590627213467138	-0.282267190218789	0.2362	0.0846	0.2168	0.875911408488728	0.486655515369419	0.203727074763735
chr1_10696014	-0.0737650809242083	0.130319366969303	0.761832717562037	0.4807	0.1982	0.4417	0.892958930904966	0.519270426927064	0.121766055987133
chr1_10696047	-0.552502300840149	0.0246748694808821	0.932153066438347	0.4105	0.1486	0.362	0.219711294065639	0.869569495311932	0.0163786643308043
chr1_106966738	-0.0175374572742926	0.00810362215105322	0.236843185189093	0.165	0.07746	0.1385	0.916510073250749	0.916929264838561	0.0903454461805214
chr1_106966770	0.022160168254015	0.00263705619367868	-0.134196543421316	0.1726	0.07803	0.1391	0.8993650932489	0.973122461249453	0.339390753269733
chr1_10698527	-0.0589806697515319	0.0329549496193059	0.0362855556190215	0.1552	0.05906	0.1443	0.70734419891392	0.577515807501594	0.803494313242271
chr1_10698777	0.0953833363406423	0.0898501074491894	-0.502708664524826	0.1699	0.07156	0.1432	0.580094601389153	0.210434251899658	0.000512083076524616
chr1_10698875	0.294138401832725	-0.0753413013709276	0.205058445113496	0.3326	0.1198	0.2445	0.404274016462374	0.532389166975611	0.416086105684408
chr1_10700018	0.0175357039184096	0.0266334269852236	0.0521147543214624	0.08797	0.04038	0.07894	0.842603415598693	0.509875339723909	0.510459962277797
chr1_10700057	0.511147368059469	0.0298408604186466	0.120376257415445	0.1628	0.05518	0.1405	0.00194937268864814	0.589219584218574	0.396286544596858
chr1_10700097	0.197320525876529	-0.171588634433715	0.264999422525521	0.2185	0.08323	0.1671	0.378183674102168	0.0399305188261651	0.117917219090936
chr1_10700115	0.0748512851342468	-0.00850788140015852	-0.0679468757653368	0.08582	0.03737	0.07145	0.384862725641098	0.820029484397676	0.342854384780657
chr1_10701046	-0.217295577196427	0.0816946312406268	0.0812577287826475	0.1406	0.05798	0.1209	0.125983163641219	0.159533076665023	0.504659191655562
chr1_10701079	-0.181398058632859	-0.0240416878668611	-0.200751419697226	0.1709	0.07401	0.1367	0.295647492860094	0.745973699440806	0.145733340719224
chr1_10704964	0.441213646098051	0.0487192037863748	-0.0517572929231933	0.1724	0.06859	0.1324	0.0117046998823133	0.478558321783006	0.698404864624784
chr1_107065422	-0.0571986290303136	0.00849412454264307	-0.154275092172181	0.1189	0.04745	0.09441	0.632897598798809	0.858086522564974	0.103779988616298
chr1_107065571	0.186354263382336	-0.0863961200509601	-0.418233562887282	0.2066	0.08166	0.1602	0.377482248979342	0.291670265524323	0.0099668251724222
chr1_107065576	-0.00789079013261012	-0.100534905796527	-0.108018050114794	0.1975	0.07496	0.1699	0.96875772058745	0.181089706374418	0.530966740773437
chr1_10709212	0.031636570396108	-0.00987134618902855	-0.12713853678266	0.1016	0.04427	0.09038	0.756734147872665	0.823720839234257	0.161227891731724
chr1_10709232	0.0388787649278215	-0.109548974460949	0.00558486991720989	0.1785	0.07079	0.1554	0.830305173835948	0.122676024892107	0.971679389818878
chr1_10709287	0.152059927773693	-0.0138513382454788	-0.207719243620114	0.1654	0.06088	0.1283	0.364573904989057	0.820348573057576	0.108354889153632
chr1_10709291	-0.00484197506639337	-0.0378183803888616	0.00917729372528226	0.09421	0.03929	0.07832	0.959192476563331	0.33614935019098	0.907005111129591
chr1_10709334	0.0577086863090385	-0.0663573332024619	-0.0754296201014882	0.101	0.04205	0.07806	0.569728515664448	0.114873299066536	0.335369609080514
chr1_10709336	0.0334537029132612	0.164369686300999	0.0458089250207081	0.1491	0.06383	0.1181	0.824420595933771	0.0101738068273117	0.700112950511276
chr1_107113219	0.33136408976786	0.02382546569494	-0.129271913347492	0.169	0.05628	0.1266	0.0532939802090724	0.672538181742624	0.311113089893166
chr1_107113333	0.103534990906075	0.0373756229723108	0.0784471003789629	0.1436	0.05316	0.1033	0.475522048220353	0.48262691259074	0.450040325796074
chr1_10712061	0.418804318000303	-0.0407584054751887	-0.102948544057089	0.1721	0.06616	0.134	0.0165215789602999	0.538747339725456	0.446451673938488
chr1_10712128	0.082195368110448	-0.0593379107485243	-0.0923162890873934	0.1589	0.06332	0.1221	0.609557527308515	0.349669192756837	0.453005347135371
chr1_10712130	0.0630742503332924	0.000116472311810047	-0.127936273911199	0.123	0.06368	0.1022	0.610818861953848	0.998543611945774	0.213033277432886
chr1_10712168	-0.150146559150991	0.0724119328377803	0.0967062029796563	0.1778	0.07357	0.1248	0.405965938536903	0.326301043747509	0.441993466120572
chr1_10712177	0.0242829173934279	0.114368010843782	-0.134178112979225	0.2102	0.092	0.1633	0.910076576147562	0.215768553046864	0.417574353887569
chr1_10712215	0.236997649200654	0.0201726470176749	0.00388640121189951	0.1837	0.08109	0.1639	0.204733986000931	0.804173583365182	0.981338090303627
chr1_10712223	-0.167410426659492	0.0447019014291373	0.228611069425373	0.173	0.06885	0.1341	0.34053974925631	0.517163220573626	0.0911461290863136
chr1_10712245	-0.233628087163133	0.0494116867290966	0.0919084689785327	0.2957	0.1085	0.215	0.450397246914799	0.65075128998285	0.676324282158016
chr1_10714542	0.470588483789687	0.0397115942700705	-0.178053917872666	0.1849	0.0747	0.1452	0.012376870844407	0.596022439395049	0.225026197499898
chr1_10714571	0.218574493472596	-0.122244438451071	0.173563709445142	0.3023	0.1355	0.257	0.490691479166773	0.371400789115534	0.513974672331664
chr1_10714582	0.097315666212339	-0.0061602948920709	0.18334250575063	0.2054	0.09644	0.1539	0.642874097461032	0.949305273776327	0.239148978247625
chr1_10714602	0.75227752925651	0.0235715093352955	0.317036860870878	0.2437	0.09246	0.1891	0.00275497584744955	0.799615058569095	0.0997003776634033
chr1_10714632	0.169070036493165	0.0104011517507368	0.422410344204071	0.2116	0.08833	0.1755	0.434852321838216	0.906627820529818	0.0178102215137516
chr1_10717877	-0.0532115473759228	0.0365765549414177	0.0953070068350475	0.1316	0.05645	0.1116	0.688547901390623	0.517688342041046	0.39606458553581
chr1_10717958	-0.0540694044028397	-0.0680542211095384	0.00966440519377117	0.2459	0.101	0.1963	0.831223829579068	0.502629205547423	0.961497115320416
chr1_10717967	0.212980711073966	-0.0199420933764592	-0.318390953262919	0.1163	0.05111	0.1062	0.0689301230513081	0.696780641414619	0.00287236490292242
chr1_10717997	-0.240481503676112	-0.0600398357856382	-0.152193175819708	0.1878	0.08262	0.1515	0.208487507943112	0.468934317942347	0.320719768097291
chr1_10718018	-0.193488172766987	-0.0171488879226418	0.0532086948777116	0.1134	0.04762	0.08976	0.0900301611232026	0.719063342001472	0.554925423241198
chr1_10718026	-0.070338611046421	0.0286803450779557	-0.0688578727200894	0.1149	0.04587	0.09001	0.543109187750682	0.532237131094588	0.446121347244402
chr1_10718055	-0.0611029883575306	-0.0619131834059688	0.0510551135942874	0.1132	0.04809	0.09125	0.591744687374209	0.198458953462204	0.577408664458187
chr1_10718102	-0.0431923560945925	-0.0208006997783856	-0.114469245294053	0.1311	0.05402	0.1053	0.743957118867389	0.700612865629283	0.279682102028998
chr1_10718166	-0.289350347245578	-0.0447185026760069	-0.222113797935564	0.2148	0.0944	0.1686	0.188299785289635	0.637214100542548	0.194101237888784
chr1_10718176	-0.0932973101592122	0.0229822363459978	-0.191848218312063	0.1857	0.07867	0.1606	0.621539167049305	0.770875967153265	0.238372026938047
chr1_10718202	-0.266034712413918	-0.1625358969547	-0.184766120921337	0.2055	0.0872	0.172	0.205175710487634	0.0633333965907892	0.289958594664838
chr1_10718219	-0.559653940646784	-0.203967486665231	-0.294651486222097	0.3391	0.1377	0.2482	0.120513106315013	0.1423393360235	0.250141397392231
chr1_10718221	-0.608553264030818	-0.0805570988919351	-0.0259546258808621	0.2666	0.109	0.2242	0.0278047512596366	0.462551172277248	0.910174467795116
chr1_10718251	-0.546483960479571	0.029002561867008	-0.231535317961326	0.2275	0.08561	0.192	0.0193282454944592	0.735716149131196	0.236620152165163
chr1_10718346	-0.311470224630297	-0.0862139220144607	-0.10362713374904	0.1559	0.06929	0.1291	0.0484436043636235	0.214510746984376	0.426048521126224
chr1_10718349	0.0568285999845263	-0.0255324699976657	-0.260552252821182	0.1998	0.08905	0.1736	0.7804808708933	0.775198666481738	0.139384202583867
chr1_10718354	-0.107155356638579	-0.144010708412618	-0.295726554411164	0.1716	0.07503	0.1574	0.538431999305148	0.0556246481693219	0.0635388168872073
chr1_10718361	-0.355597687871101	0.0164130275792259	0.0403854645296272	0.243	0.1056	0.2067	0.15575257117202	0.87717028763066	0.848398183126212
chr1_10718370	-0.651915782760473	0.0660425306606651	-0.0947612546593109	0.216	0.1116	0.2327	0.00320996958487285	0.556477100657505	0.692071036716559
chr1_10718372	-0.327477357480135	0.0315387731017092	0.0185639831860041	0.2343	0.1021	0.2255	0.174216777973895	0.758625278736393	0.936075602151788
chr1_10718377	-0.631621470548548	0.0577104192013711	0.143630629724385	0.2076	0.102	0.189	0.00291836583233562	0.573545544554097	0.455514052722378
chr1_107224689	0.0742354258654403	-0.0209688200352284	0.230210891735682	0.1405	0.06131	0.1181	0.600887277520975	0.732825324160343	0.0529110559175483
chr1_107242595	0.0168684961231802	-0.067279791231129	-0.0893483066355996	0.1537	0.0597	0.1182	0.913642393442667	0.260608280439707	0.452888135017843
chr1_10725240	0.0220863370161309	-0.090445001571231	0.0504659941432907	0.09897	0.04004	0.0726	0.824262266772496	0.0240046546399948	0.488127859460436
chr1_10725275	0.0768436006501189	-0.0819756179963477	-0.0257708881420153	0.09903	0.04357	0.08378	0.440026443759886	0.0601513447542653	0.75920839819028
chr1_10725339	0.076969364645709	0.066892317961104	-0.10656508827762	0.09801	0.03911	0.07282	0.434484631259565	0.0874407698543658	0.144422333961209
chr1_10725709	0.50789148421507	0.0168929508546939	0.245729252751133	0.2095	0.09199	0.207	0.0177638294779039	0.854907594563991	0.245484789399726
chr1_107265752	0.415536495471296	-0.0045324128639541	0.0107104377016538	0.1709	0.06711	0.1368	0.0165891512718697	0.94627535782761	0.938180751107581
chr1_107275325	0.253875938160034	0.0322313603789745	-0.188899016144844	0.1482	0.06384	0.1361	0.0902374748748004	0.614368669663954	0.169122719236982
chr1_107275340	-0.0646678483653075	0.0405652407644805	-0.182180089963528	0.1297	0.05774	0.1143	0.621034943754401	0.483067167160907	0.113323323223398
chr1_107275344	-0.00806866705772522	0.00102508850154989	-0.0650169540358364	0.1233	0.05489	0.1079	0.948221794171562	0.98512257424485	0.549140321548312
chr1_107275349	-0.113394256987391	0.00302595242561177	-0.266644792274289	0.1359	0.05735	0.112	0.408433326435906	0.95799001287017	0.0179922372280534
chr1_107275393	-0.175175968764261	-0.0993919696108053	-0.234803507284758	0.1847	0.08161	0.1517	0.351275931237576	0.224813745045817	0.126041159631212
chr1_10736409	0.189091405194783	0.13462014352883	0.0388235162182232	0.3076	0.1225	0.2283	0.558597006716734	0.275421066937473	0.868500223834568
chr1_10736429	0.0330416004801784	-0.0348070655651431	0.164527307973146	0.1784	0.07331	0.1545	0.855394679103895	0.635845586687676	0.292746712926545
chr1_10736453	-0.0406345144738699	0.0560478291811902	0.272142097198888	0.2072	0.09038	0.162	0.847854529116907	0.536840815912643	0.0973781505503841
chr1_107368925	-0.0150245861367439	-0.0640089921792759	0.00227680309292474	0.1447	0.06602	0.1254	0.918169419550963	0.333332031778002	0.98562847997624
chr1_107368933	0.189083260716309	-0.0323840376848689	0.0199067034449581	0.1146	0.05668	0.1019	0.101198491782375	0.568386031947586	0.845910927049877
chr1_107368935	-0.115951058269733	0.0334576710016066	0.00246421277202694	0.133	0.05403	0.107	0.387550910663182	0.536352586315445	0.981731786506368
chr1_107368961	-0.121369757654576	0.0412967601177641	0.24904595400625	0.1715	0.0773	0.1321	0.485671225252678	0.594281703833327	0.0616559830091629
chr1_107368979	-0.453788021562541	0.0193351245826677	0.331482300675159	0.2236	0.09517	0.1956	0.0479197470360599	0.83972760610354	0.0965208631585726
chr1_1073855	0.0511734341701247	0.0889066272816215	0.0855393553121624	0.2117	0.08978	0.1618	0.813240707002835	0.323999172287893	0.601874094213683
chr1_10738666	0.570322678737365	0.00676570001866976	0.241897182579801	0.2695	0.1145	0.2199	0.0415573693258748	0.953190685858246	0.283223324022479
chr1_10738875	0.154003154509918	-0.079124617984407	0.0118019143399891	0.1592	0.07151	0.1461	0.339568000612879	0.269744761049542	0.936306513249187
chr1_1074006	0.0330156284642357	0.0171863826524684	-0.0314299462991718	0.1122	0.05195	0.104	0.769981652800506	0.741113801881375	0.763740716465127
chr1_1074008	0.270483366342134	-0.0202909344879046	-0.0512963180988693	0.1151	0.0548	0.1032	0.0195764823956421	0.71159400648517	0.621021334026088
chr1_1074024	-0.0868657103466227	-0.0684408190109633	-0.232215483031916	0.1076	0.04536	0.08842	0.422197203313643	0.131738040714328	0.00889687961740071
chr1_1074037	-0.0885785327813877	0.00369472998394721	-0.0368615181643665	0.1409	0.05389	0.1131	0.533684952541116	0.945418697176503	0.746067898472974
chr1_1074082	-0.114845185780157	0.0773128500771289	0.162782247018788	0.1429	0.05247	0.1131	0.426365051544416	0.141172704003599	0.152704908132232
chr1_1074124	-0.287099857743542	0.0775334876384892	-0.0435534089816949	0.1195	0.05123	0.1009	0.0170655062113478	0.130673373944771	0.66759842484147
chr1_1074129	-0.140533721969799	-0.0383548512529769	-0.225828247681196	0.142	0.06354	0.1214	0.327261190328729	0.546898993718472	0.0648281874647341
chr1_10741610	0.269075962255987	-0.00803778283170146	0.202768589018153	0.2196	0.1174	0.1932	0.231934383406199	0.945792420122292	0.303125904054692
chr1_10741646	0.443602995262608	-0.00897107919038869	0.178180738460537	0.1192	0.04961	0.09997	0.000219914212316263	0.856674169811321	0.0761602370468522
chr1_10741702	0.344073661661558	-0.133602249494787	0.00755761104559748	0.1694	0.06714	0.152	0.0453088017961046	0.0470982828136478	0.960805024651644
chr1_10741711	0.405602407407554	-0.05373101064221	0.0507416529139343	0.1647	0.07102	0.1405	0.0151387366576899	0.450458245333686	0.720666490051896
chr1_107448017	0.207347453787091	0.0519942625977273	0.140408464934937	0.1529	0.06993	0.1363	0.180195609397912	0.458270034142658	0.307477589156474
chr1_107448085	-0.0778893849206349	-0.0316411904606759	-0.427484607524492	0.44	0.1611	0.3171	0.873696638563304	0.846299843325236	0.201061319384609
chr1_107448136	-0.0909847465826367	0.0244852442247489	-0.102707177676929	0.2493	0.1021	0.2349	0.723760316422583	0.811444416938842	0.670833931963519
chr1_10745591	0.277581514271837	0.0693346144585473	-0.39343916320863	0.1748	0.06947	0.1742	0.117924201133221	0.319425133744457	0.0261473653538574
chr1_10745617	-0.489858200263187	0.165727339642511	-0.901155747097357	0.4328	0.1859	0.3531	0.307568224174905	0.381059009966616	0.0169526782540622
chr1_10745706	-0.0450254062555326	-0.089423735321785	-0.433719604452746	0.2664	0.1121	0.2116	0.870592017870073	0.427960837272403	0.0451449298698101
chr1_10747894	-0.0312520539629883	0.0277340530260383	0.00346377935180756	0.1602	0.07207	0.1269	0.84730206599384	0.70111160286562	0.978400172368637
chr1_107479786	0.340855801648737	-0.13150625035524	0.311152979997278	0.2263	0.0783	0.1743	0.142338671945424	0.094059574614238	0.0787761786171861
chr1_107479822	0.0462904011604862	-0.0612626261670229	0.0445752794597112	0.3247	0.1101	0.2768	0.892739102145895	0.580233054077822	0.877021787967856
chr1_107482024	0.309610388622008	-0.0384721538915375	0.204669496664645	0.2738	0.1198	0.224	0.276780992276339	0.749860205751605	0.373205448280749
chr1_1074870	0.260556157378168	0.0602831856165664	-0.248706604299561	0.1984	0.07868	0.1783	0.198031407610883	0.444982504307711	0.169899773305245
chr1_107490784	0.496852174614046	0.0333655568391536	0.576524919079643	0.2587	0.09725	0.1981	0.0635688017594678	0.732754072794822	0.0043363730253424
chr1_1074925	0.131664500998642	-0.0263132460147197	0.0590317602996073	0.119	0.05276	0.1018	0.27195898239289	0.618455754458754	0.564029152392182
chr1_1074943	0.171240254535714	-0.0528075611888664	0.0559261484258001	0.09171	0.04072	0.07153	0.0629812230588982	0.195054668632126	0.435477359378589
chr1_1074984	0.155799172909425	-0.0806164977189894	0.192076847583172	0.2223	0.09228	0.1764	0.494408129814595	0.384366053877076	0.283811688379853
chr1_107513789	-0.0862452509321487	0.03458181537407	-0.0498610409765062	0.1281	0.04864	0.09405	0.504313505062088	0.477621481193939	0.59763490474743
chr1_107513811	-0.0751568232695118	-0.0367244347934726	0.0140733542479915	0.09834	0.0385	0.07696	0.446925640317013	0.340501808216103	0.85532887100274
chr1_107513839	0.0110339969917243	0.00756771031099266	-0.040216637512863	0.08725	0.03762	0.06437	0.899746274924996	0.840683333360938	0.532970930455949
chr1_107513864	0.140099765581683	-0.0106181551606021	0.118996030438881	0.09254	0.04135	0.07648	0.131697648376705	0.79751252517956	0.120817026269243
chr1_107527715	0.377208957888936	0.00242851483513603	0.265439254180437	0.1934	0.07731	0.164	0.0556732620254112	0.975015399520099	0.110350959418667
chr1_107527775	NA	NA	NA	NA	NA	NA	NA	NA	NA
chr1_107543340	0.533136895630466	-0.000792942187618494	-0.284964777387353	0.2699	0.105	0.2411	0.0571704231747324	0.994007875044439	0.251353002199362
chr1_10755380	-0.0429049528217887	0.00196632963020524	-0.0133781706220015	0.1041	0.04115	0.08992	0.681870474451249	0.96192029599985	0.882203963052993
chr1_10755416	0.182584931382459	-0.0183512767631656	0.156070187079401	0.1257	0.05286	0.1065	0.149577890218163	0.72883009335034	0.14508509984902
chr1_10755479	0.127462673399197	0.0442906412505244	0.00620221200247351	0.09953	0.04267	0.08443	0.202561792270402	0.29971934053916	0.941648941250272
chr1_107556803	0.132713765055527	-0.0293188177732949	-0.000136028183049422	0.1068	0.04479	0.09107	0.216632942925764	0.513158783334139	0.998813179639704
chr1_107556814	0.0662622374675241	-0.0351431870314183	0.164776415716599	0.1555	0.0702	0.1344	0.67379867727993	0.617511600070067	0.224407452400562
chr1_107577968	0.0919102547470482	0.101894603027252	0.016472947742809	0.2259	0.0937	0.2194	0.691850257454776	0.278954278203428	0.941605241255278
chr1_107582872	0.184767001159986	-0.0531773763136817	0.113207145643155	0.1623	0.05936	0.1228	0.261295270306668	0.371179805599033	0.360241520383943
chr1_107582920	0.281311998271567	-0.0581516490661642	0.334607860241353	0.1474	0.05433	0.1108	0.0590733110143883	0.28517757622921	0.00268801304611677
chr1_107593534	0.231839079419955	0.0316905707511947	0.0483316636939044	0.1182	0.05346	0.09667	0.0514552226038109	0.5538890063066	0.61874915971356
chr1_107593581	0.271073278582014	0.00517583141892148	0.090029118264953	0.08532	0.03633	0.0752	0.00154789362835628	0.886785312082424	0.232553931606049
chr1_107593629	0.349325922628332	0.0211760148446645	0.111938605947632	0.09152	0.04124	0.08123	0.000144161835940126	0.607919436739846	0.169599689021637
chr1_107599865	0.292247854438198	-0.0381019179588169	-0.085726947121175	0.2208	0.09473	0.1919	0.196731764483554	0.688856624683332	0.661078566617911
chr1_107599995	-0.0436497296675368	0.00277892977454508	-0.110966666423607	0.163	0.0708	0.1579	0.791619376566719	0.968769264234683	0.487713976558629
chr1_107603606	0.00523735733039804	-0.0695205503879715	0.0245192964132789	0.1445	0.05371	0.1048	0.971390568252836	0.196183866980172	0.816014254474982
chr1_107605804	0.463255282942453	-0.0372922976032895	-0.0130486926508147	0.3463	0.1598	0.3203	0.209495199764398	0.817804544933811	0.969215133403263
chr1_107610154	-0.00726379268278224	0.00471317006287628	-0.217720933823875	0.1582	0.06209	0.1441	0.963838660792074	0.939608273535269	0.134879837054084
chr1_107613202	0.271372911602334	-0.0666633057947873	-0.200623564927489	0.2261	0.09434	0.1817	0.242342044343734	0.481758735354947	0.277581789553239
chr1_107613231	0.0980866890784828	0.0506618746406863	-0.0943477552503617	0.2066	0.08682	0.1614	0.642272859434569	0.561021902853613	0.564010741710592
chr1_107613262	0.253128806943443	-0.0883850039241757	-0.100863712219433	0.226	0.09181	0.1757	0.275246245232459	0.337745759104331	0.571980270660421
chr1_107613287	-0.0568796853366283	-0.11033686852697	-0.0430517905341308	0.1971	0.08709	0.1607	0.777236736714943	0.206907233061321	0.791456468693283
chr1_107613382	-0.154539052254082	-0.0586129231805172	0.0410637329837715	0.2119	0.09077	0.1705	0.47600644471695	0.520182266187027	0.812411256810502
chr1_107615118	-0.111703309656239	-0.187883114694388	-0.327927725544613	0.5193	0.2009	0.4074	0.854150087753538	0.359593518161906	0.462278299191393
chr1_10762877	0.0478003090862383	-0.0459835172783657	-0.00908052330848417	0.138	0.05778	0.1078	0.731549579149398	0.426899529683587	0.933259941530611
chr1_107630786	-0.0187318055897351	-0.0568464990683062	-0.144459058223178	0.1963	0.06585	0.1382	0.925452496192388	0.389018397831728	0.300547685725509
chr1_107630802	0.186660767070801	-0.105373912693048	0.150550795593635	0.1787	0.0738	0.14	0.304074610594482	0.154464655192145	0.28697906511709
chr1_107630830	-0.212642713219421	0.0829031491065238	0.0998776857166678	0.2806	0.1351	0.229	0.466999923085175	0.543176229698749	0.671159564395579
chr1_107642199	0.481183736651613	-0.0077464041052605	0.175717073322783	0.2746	0.105	0.2315	0.0919988757504331	0.94151370790167	0.460260649984959
chr1_107642206	-0.311477287678733	-0.0308002434582394	-0.111798324590934	0.2429	0.09367	0.205	0.213527810100676	0.743387439351283	0.593496963290718
chr1_107648583	-0.0492994479351713	0.0677648416438075	-0.421985612220056	0.2117	0.09679	0.1897	0.819960374654243	0.485905967582023	0.0289551060228372
chr1_107652011	0.134353078377598	-0.0460774073445127	-0.0865193502221228	0.1861	0.08034	0.1426	0.478120630067814	0.567541386225325	0.548155040252606
chr1_107652099	-0.117118706683583	-0.0132752450139726	-0.132044830010841	0.1345	0.05838	0.1182	0.388215064816436	0.82041917095417	0.267301111717405
chr1_107652147	-0.04058167554453	0.0198941306968873	-0.125875220841323	0.09698	0.04142	0.08802	0.677057618461124	0.631305368075812	0.154294646102624
chr1_107652288	-0.163758724982213	0.10199536046941	-0.196350605320647	0.1792	0.06969	0.1539	0.36863153441507	0.144290157634614	0.207441221385945
chr1_107652474	-0.126419975912132	-0.0313346426282445	-0.154830503416706	0.1132	0.04542	0.0927	0.267168931660124	0.490713477935697	0.0963044108109781
chr1_107656641	0.0280511458111956	0.0217337729008199	0.0675278869966202	0.08879	0.03942	0.0728	0.753005341618967	0.58169523836472	0.354903706715224
chr1_107656678	NA	NA	NA	NA	NA	NA	NA	NA	NA
chr1_107656778	0.334694998349303	0.0184856069699423	-0.738088954440272	0.4359	0.181	0.3339	0.489541089922764	0.919992199192173	0.037192508983249
chr1_107656824	-0.00193999145492015	-0.0397586133653066	-0.0467014926576555	0.1135	0.04721	0.09272	0.986450988112744	0.400221307754198	0.616009921225062
chr1_107656858	-0.202244926814001	0.0567093578402206	-0.199589915952823	0.1247	0.05132	0.09985	0.107574259942217	0.269784638644666	0.0467113566085205
chr1_107656864	-0.215812578522314	0.00156788420468128	-0.148311896474792	0.1079	0.04289	0.0826	0.046763114921201	0.970865897898102	0.0735491679471142
chr1_107656888	NA	NA	NA	NA	NA	NA	NA	NA	NA
chr1_107661907	0.0306518895565383	0.0896187230124663	0.0351077277509969	0.2029	0.08309	0.193	0.882400669400824	0.282444373952657	0.858341881351727
chr1_107661914	-0.142568875365357	-0.0351188798924666	0.178086567176929	0.1848	0.06511	0.1379	0.448337964742361	0.590416091451181	0.200868824233205
chr1_107661929	0.333177070490947	0.000293090960488506	0.0294671950776165	0.1856	0.06889	0.1482	0.0777411906169907	0.996613492830204	0.844110570870852
chr1_107661947	0.308248891554434	-0.0931119438246811	-0.00209475516190555	0.2331	0.09164	0.2204	0.198456703841954	0.311639975227856	0.992603222850133
chr1_107661971	-0.0622007655101597	-0.00270378995166487	-0.00777925566976112	0.1829	0.07396	0.1399	0.738119926990274	0.970917694161992	0.956091473776437
chr1_107661994	-0.282193935386108	-0.0607957123946392	0.223081263441727	0.2053	0.08368	0.1678	0.178539603700764	0.469079217919245	0.189993891423374
chr1_107662004	0.0487463847441375	0.0481597284317954	0.0929830715900886	0.2263	0.07889	0.1815	0.833809807666052	0.542813335119597	0.614405758752781
chr1_107666119	0.110358219257639	0.00471292272783603	0.685992054957037	0.2511	0.1099	0.2378	0.670531960069808	0.966001283211009	0.00507880762340429
chr1_107666261	-0.180657004981555	-0.0519424516810568	-0.00098082346016875	0.1738	0.07879	0.1471	0.306008202834896	0.511050800983089	0.994737831111548
chr1_107673678	0.320025046620707	-0.0501845837697845	0.0538148987537752	0.1707	0.07261	0.1253	0.0647088116062577	0.490616786348272	0.67003237437035
chr1_107676708	0.0651284609215719	-0.0247290537934346	-0.0111316508269671	0.0926	0.03974	0.07442	0.483734245198112	0.534086837257469	0.881424250001174
chr1_107676804	NA	NA	NA	NA	NA	NA	NA	NA	NA
chr1_107676887	0.152859535084894	-0.0442624783981323	0.155251316053464	0.1294	0.05041	0.1092	0.241452920392779	0.380522913297017	0.157593045216443
chr1_107676902	-0.0373772531008169	-0.0242089988384603	-0.0706229958444055	0.1532	0.0671	0.1379	0.809480130961443	0.718864542646625	0.611987048460812
chr1_107676925	0.159706337527387	0.021006758589571	-0.0931277227649968	0.1349	0.05198	0.1185	0.240769656812724	0.686517750904735	0.435184518816911
chr1_107676950	-0.0708882199509939	-0.00756071323780815	-0.0591946026511163	0.1239	0.04975	0.1114	0.570216900165051	0.879355767022677	0.597456006227841
chr1_107676964	-0.0317508461715355	0.10938860927727	-0.322896469027452	0.2055	0.09013	0.1472	0.879811841163615	0.226764188438397	0.0300299732028698
chr1_107677861	0.118404771491661	-0.063036715107068	0.489665455499233	0.2195	0.08787	0.1894	0.598697743485028	0.474849323286134	0.0111310967260021
chr1_107677877	-0.389839324281527	0.0446056419965588	-0.0435795124327834	0.1713	0.07861	0.1522	0.0249528935265313	0.571615635396567	0.77718087274518
chr1_107677955	0.23241378752588	0.0111764460240894	0.127759473804036	0.104	0.03836	0.08202	0.026240787721599	0.770942462683857	0.120563150720819
chr1_107677982	0.154190362633646	-0.0232481865736024	-0.136072623029145	0.1887	0.0713	0.1375	0.422298878225303	0.745005742085989	0.326977808682848
chr1_107679261	0.0967561299900223	-0.0167260727479826	0.115107207015708	0.1703	0.06744	0.1505	0.575580606963087	0.804560383898636	0.449576945173915
chr1_107684520	0.0926169389660936	0.00323581956573331	-0.274102542073179	0.2006	0.08758	0.1976	0.65104226218986	0.970640450960167	0.173890804299128
chr1_107688230	-0.0755282476407755	-0.0255515246192722	-0.0275656504126844	0.1233	0.04907	0.1053	0.543265338462733	0.603001878078079	0.794611795663727
chr1_107688327	0.164307243388472	-0.00308603930998036	0.13405194998233	0.1185	0.04776	0.09664	0.168577370979598	0.948538803587497	0.167391406560795
chr1_107694952	-0.0381069236771336	0.0386989370695333	0.194721935403016	0.2919	0.1191	0.2092	0.900632516955336	0.746986566830844	0.36271840815896
chr1_107700642	0.185334044928106	-0.108408497590792	-0.0392375245997622	0.1728	0.07492	0.1371	0.290785155866588	0.149042052350126	0.776798261083297
chr1_107700737	0.331478961367419	-0.0730642422413298	0.0976949191623985	0.1451	0.06346	0.1182	0.0238020447644605	0.250546671468967	0.41180117241927
chr1_107700945	0.254427011989711	-0.147263627010454	-0.024283205148253	0.1697	0.07658	0.1602	0.139533776204111	0.0551926270976589	0.881062195752921
chr1_107702417	0.104073652788918	0.00891353435549032	-0.468243983802078	0.1954	0.07964	0.1738	0.601425591113155	0.911166476615139	0.007974402352945
chr1_107702445	0.083196090053051	0.127771779010874	-0.336574651085307	0.2047	0.08721	0.166	0.690760572931345	0.144421337081103	0.0455621410203949
chr1_107702447	-0.172199256370569	-0.0800812778510208	0.00618875183432784	0.1405	0.05489	0.1054	0.224953926284113	0.145187714404955	0.953438177184357
chr1_107702496	0.187128506057233	0.019578029230489	0.0745845134072443	0.1293	0.04953	0.1089	0.151260300730257	0.692997113089577	0.495987487273447
chr1_107702546	-0.106545457988108	-0.0517196600629515	0.110447840442387	0.1515	0.06517	0.1328	0.48695962288809	0.428404758557212	0.409758219630701
chr1_107709799	-0.111977797775203	0.0594486082885146	-0.229555367186647	0.1329	0.0578	0.1209	0.403662663535496	0.304513174006237	0.0594577523399689
chr1_107709820	-0.148936032388664	-0.0174329576971049	-0.215670373462326	0.1875	0.07685	0.1578	0.435250900349316	0.821066792844825	0.177141518590315
chr1_107709851	-0.180454343388233	0.0870592049846002	-0.400615055957738	0.1606	0.06242	0.1285	0.267412536603826	0.163918531670495	0.00198960085408273
chr1_107719544	-0.0436659075337158	-0.125241946854298	0.131227338905837	0.2667	0.1073	0.1898	0.874617203445247	0.245855774877559	0.497245396154746
chr1_107719638	NA	NA	NA	NA	NA	NA	NA	NA	NA
chr1_10773711	0.0460151488599412	0.0859142049987931	0.0605243454265284	0.1925	0.08989	0.1683	0.814543297657642	0.34114709306436	0.722970145990947
chr1_10773739	0.00134616223891813	-0.125891404026865	0.211786675239334	0.1639	0.06854	0.1406	0.993535414167014	0.066886074977915	0.135871347670857
chr1_10773748	0.1510191236395	-0.0649270998026601	0.15343306482547	0.146	0.06043	0.131	0.306168963982515	0.28351582097763	0.245580329444271
chr1_10773771	0.264775136779384	0.0645140016751576	0.112303725272827	0.1438	0.06397	0.1195	0.0684342352365512	0.314204721533791	0.350796294733238
chr1_107752110	0.250999254600943	0.00682548483653554	0.0263426615439915	0.09571	0.04102	0.08552	0.0090420943926417	0.86795704718687	0.758918901702581
chr1_10775243	0.311232042715401	0.0174703386186109	0.168797499207812	0.2537	0.1016	0.1977	0.235371391295352	0.864174734805812	0.402618240554149
chr1_107754288	-0.0114042218408945	0.000210022329081804	-0.0261919191919192	0.1236	0.04987	0.1	0.927047892617839	0.996643982927095	0.79439612659244
chr1_107754371	-0.0618500049550659	0.0498768413205311	-0.00336399986788349	0.2829	0.1182	0.2248	0.833903851392587	0.675207506350596	0.988366140730332
chr1_107754387	0.0108870010788471	-0.0304837602163584	-0.036427583381835	0.1162	0.04919	0.09483	0.925858091249872	0.535939825818528	0.702161329137461
chr1_107762472	0.0583763838771919	0.0319465834895181	-0.0721350034906127	0.07591	0.03384	0.06395	0.443199175613626	0.345421491118054	0.260300233252395
chr1_107762570	0.0820975565051813	0.0182596995638519	0.0426363372200936	0.1004	0.04033	0.08195	0.415889604847267	0.6509888527075	0.604093693005398
chr1_10777729	-0.0905289882642054	0.134788705159155	0.0748209762858911	0.2107	0.09778	0.1907	0.67447615389117	0.170099591824556	0.70012712467708
chr1_107778603	-0.189483003869273	-0.166256250772042	-0.114019200211958	0.2451	0.09981	0.1854	0.453553671643537	0.0974366909864414	0.545625401609892
chr1_10783447	-0.0184633008476474	-0.057009772717146	-0.0832288458288574	0.08172	0.03238	0.07425	0.821840794003279	0.0784545338107814	0.263638292439558
chr1_10783501	-0.169628897146508	0.0693744671662399	-0.0429731764947756	0.1221	0.04869	0.1004	0.167935664208175	0.154698561886243	0.670212072243996
chr1_10783544	-0.101398128845457	0.0318368307326597	-0.0125258545128408	0.08872	0.04225	0.08279	0.254956184838855	0.451533084427998	0.880151386086271
chr1_10783853	0.0857409591194969	-0.0331628331308817	-0.130959064473994	0.152	0.06086	0.1284	0.57716477702884	0.586514748813572	0.311782971847607
chr1_10783856	0.0222672669402024	0.0342116368300542	0.161849710982659	0.1744	0.06203	0.135	0.899951524325543	0.581995932847934	0.234868216480335
chr1_10783917	0.0504087583084048	-0.107561790163866	-0.0288959459846079	0.1792	0.07227	0.146	0.781975612162438	0.137692051566008	0.844769315211888
chr1_10783928	0.186125817999341	-0.00600131784232902	0.161557236525522	0.1929	0.07562	0.1661	0.343760884508141	0.936925816798696	0.337488594757837
chr1_10783948	0.26139673934933	-0.0438102132665817	-0.172489633549989	0.2314	0.1036	0.1984	0.271780336041572	0.674044991596215	0.394147135967259
chr1_107839773	0.575762769784367	0.0194321121744499	-0.765044705420596	0.269	0.09943	0.2285	0.0392565128612316	0.845810518589342	0.00111593515282338
chr1_107871324	0.0511281238253556	0.238290955305912	-0.0461620952625296	0.1779	0.08171	0.1488	0.777319652006189	0.00365439277672808	0.759014295462099
chr1_107871326	-0.0488316698875402	0.0497540473984733	-0.191328661433441	0.1676	0.06404	0.1319	0.77393072660773	0.438146663655493	0.150466693484834
chr1_107871336	0.0151322949325413	0.0338013204680455	0.0502554130044554	0.1504	0.06466	0.1142	0.920765737017232	0.601906534491622	0.661976526653548
chr1_107871718	-0.238656300168756	0.00149180590484442	0.225632963566156	0.1948	0.07683	0.1594	0.229493315507608	0.984554255841296	0.162288645895177
chr1_107871770	0.185721376052409	-0.0342794758800163	-0.0900791800936331	0.1118	0.05109	0.0936	0.0987838082524668	0.502802782227253	0.337982374864075
chr1_107871815	-0.0290458878261435	-0.039199655237899	-0.113722941256157	0.128	0.05289	0.1037	0.821936966484686	0.459228991781553	0.275386965522675
chr1_107871860	-0.224709499868068	-0.00274333169615977	-0.18227108118473	0.1594	0.06427	0.1319	0.164014398446075	0.966023397278644	0.170744693273083
chr1_107871870	-0.00747291270675839	-0.0480567342728361	0.125975566355038	0.2117	0.09086	0.1661	0.972478868453012	0.598386693085419	0.454522515271959
chr1_107872160	0.0247968005855841	0.070864162104918	-0.177023713792361	0.1747	0.0622	0.1194	0.888852349388934	0.255500998506768	0.141019685289784
chr1_107872202	-0.105044186123	-0.0345123360663083	-0.226877101132346	0.1395	0.06422	0.1324	0.455883650105608	0.591752215118893	0.0894157705228861
chr1_107872210	-0.158036890904342	-0.00684473146655621	-0.0340860543179738	0.1496	0.06011	0.13	0.296250290543772	0.909503999651876	0.794882762027945
chr1_107872212	-0.0116744404855869	-0.0898152120646139	0.0558326416718241	0.1447	0.06549	0.1243	0.936371514708669	0.171158802720254	0.655819010597076
chr1_107872549	-0.32709695327525	-0.131399146097563	-0.218634079143406	0.2378	0.09553	0.1819	0.181531273438475	0.170941598201192	0.237247554217012
chr1_107885313	-0.156108953402413	0.0253460681270484	-0.223031869266203	0.1642	0.06469	0.1185	0.34833675474909	0.695806508738206	0.0616417210958711
chr1_107885345	-0.0420488334510676	0.0657422218928845	0.108473769955636	0.1869	0.08385	0.157	0.825079982283095	0.434635198679558	0.495019300140665
chr1_10788569	0.0735303754214715	-0.0469359403926993	-0.1469467520405	0.1283	0.0518	0.1151	0.569779494349073	0.365527491730161	0.204725573416132
chr1_10788576	0.12016066040631	0.00560321310322591	-0.0768200034546516	0.1905	0.06969	0.147	0.535775684997948	0.936073031915198	0.605220417271053
chr1_10788578	0.0423566824417436	-0.0288124150084187	-0.0709105674213522	0.1495	0.05962	0.1328	0.779371449826337	0.629516175422723	0.596641947472272
chr1_10788633	0.091829051606947	-0.0302982903395728	-0.116071428571429	0.1749	0.07228	0.16	0.605194805899825	0.675886410705268	0.473929287272849
chr1_107892893	0.0190530766818818	0.0603078802822524	0.0682865035134027	0.1641	0.06788	0.1307	0.908815663516744	0.375402434072409	0.604468201689316
chr1_107895877	-0.158933256975228	-0.00947957080937471	-0.0404065456911158	0.1074	0.05393	0.08851	0.141219190722961	0.860671322620722	0.649305045198661
chr1_107895930	0.04204424508592	-0.102301969726608	-0.017791625795827	0.1285	0.05433	0.1141	0.745574675429231	0.0600818103936721	0.876890870880325
chr1_107895967	0.102666532252013	0.102182715048688	0.220628164328312	0.1384	0.0526	0.1112	0.462539685384047	0.0523860217622169	0.0486368801477853
chr1_107897367	-0.100883910608883	-0.0108054474254982	0.0550161429982954	0.08815	0.03781	0.07932	0.254285398811752	0.775201015721696	0.489306676368223
chr1_107897463	0.214303231590341	-0.00566622988958755	0.0258620351266267	0.09173	0.04036	0.08156	0.0199977799284566	0.888440483241921	0.751975389232061
chr1_107898394	0.514306703656477	0.0845552257346815	-0.437627862118283	0.2156	0.07806	0.1822	0.0198397315956212	0.280185428252897	0.0181911184271596
chr1_107899170	-0.0891731845231261	0.0648772540748835	-0.096291488742236	0.1324	0.05514	0.104	0.504399101282826	0.240074159883065	0.357124083841907
chr1_107913025	0.518900355439081	-0.0918668611087064	-0.125127842235658	0.1456	0.05588	0.1105	0.00042204986047456	0.100707407101924	0.260400885528821
chr1_107913048	0.0982596792323874	0.0114145538971121	0.0301028372520106	0.1172	0.04638	0.1003	0.405061760834402	0.805802567392809	0.765234188967593
chr1_10792173	0.405820743563161	-0.102828149002349	0.252822533987836	0.1943	0.08415	0.1759	0.0404792418474971	0.223365226857524	0.157098442743773
chr1_10792195	0.323288898060327	-0.10698627342854	0.52239046382911	0.2548	0.1053	0.2294	0.219853935572795	0.312320227809256	0.0266589545596708
chr1_107945240	0.198805884807197	-0.0914795313317596	0.281405741991658	0.1809	0.0701	0.1473	0.279763548191502	0.192993013028663	0.0588132498623835
chr1_107945258	-0.00345583537349853	-0.0223812675569448	-0.127077992454247	0.1004	0.04294	0.09628	0.972680388302663	0.602547115944966	0.188931135830573
chr1_107945272	-0.0042306008032312	-0.0330157162133536	-0.0419938554809986	0.09675	0.04108	0.07775	0.965285424810402	0.42196620341801	0.590246460639946
chr1_107945344	-0.0855914809888251	0.022906606768886	0.277417307461146	0.1355	0.05783	0.1126	0.531416114381727	0.692518498602512	0.0143622468755935
chr1_107945617	0.208740314700923	0.0252933735371766	0.0235324624202162	0.1265	0.05386	0.09939	0.101658681682728	0.639118473128849	0.813745738046047
chr1_107945710	0.255482989672973	0.0219400132171716	0.0746524251228672	0.1438	0.05649	0.1176	0.0787152165690927	0.698188196000499	0.528436385255682
chr1_107945748	0.292558804241678	0.044276020102707	-0.292409430806532	0.1953	0.08581	0.2093	0.141791879265875	0.60720010032066	0.171895187946921
chr1_107947129	0.589299823156198	0.0459543406769451	-0.117805639458045	0.1856	0.06987	0.1429	0.00180887552176556	0.511756781614406	0.414539297345255
chr1_107947216	0.380952241035727	-0.0125368968710475	0.379370378312986	0.1408	0.05425	0.1326	0.00739144455541618	0.817505484936221	0.0045718273581612
chr1_107947277	0.0218722299170662	0.0256816992481449	0.0557420789263482	0.1879	0.07428	0.1614	0.908976040066465	0.730254777590908	0.733225563393151
chr1_107949198	NA	NA	NA	NA	NA	NA	NA	NA	NA
chr1_107949219	NA	NA	NA	NA	NA	NA	NA	NA	NA
chr1_107949226	NA	NA	NA	NA	NA	NA	NA	NA	NA
chr1_107949241	NA	NA	NA	NA	NA	NA	NA	NA	NA
chr1_107949267	0.0198860746617842	0.0451321416220129	0.00720764546208555	0.13	0.05612	0.1109	0.879445877145289	0.422009188674694	0.948499336904056
chr1_107949552	0.314685588949232	0.100516094227822	-0.113218803868101	0.1727	0.07636	0.1368	0.0726898976747348	0.189350961958634	0.412306130604537
chr1_107955545	0.245649735626547	0.0297973701818455	-0.243451401265606	0.1682	0.06538	0.1274	0.149965088240634	0.649266414257355	0.0580460189021661
chr1_107955562	0.0727800324607912	0.039278757553466	-0.320692222559067	0.1367	0.05262	0.1073	0.5979095997602	0.456013944245183	0.0029635951657847
chr1_107955654	0.116989724048984	0.0391776905971951	-0.0492854741576857	0.1399	0.05709	0.1162	0.407662384695505	0.493264969037436	0.673557731566377
chr1_10796003	0.289498399555326	-0.100784671750341	-0.0542778724727556	0.1475	0.06178	0.1142	0.0522300100193952	0.103475773843144	0.636799447262164
chr1_10796137	-0.187708509396869	0.0264081512264134	-0.14067752888808	0.1266	0.0544	0.1092	0.141356113569864	0.62787134336937	0.200351163761986
chr1_1079646	-1.13668017064863	-0.160487322742756	0.153515034768499	0.426	0.1709	0.3397	0.0157767466883533	0.35483262730557	0.670807520739272
chr1_1079699	0.339493424976695	-0.00224306147243216	0.511909167441055	0.2522	0.0969	0.2143	0.192706448626905	0.981618943083549	0.0196347925041573
chr1_1079706	0.300541332529881	-0.00175001210600744	-0.228086183635034	0.1763	0.0633	0.1418	0.0933444437240989	0.977988457747384	0.111327913013012
chr1_1079740	0.0380537996646482	-0.0965270739225915	-0.257831809979613	0.1851	0.07319	0.1491	0.839891306243754	0.1884027510546	0.0872797674922045
chr1_1079780	-0.155368468535265	0.0686835070497727	0.0867091836667502	0.2657	0.1256	0.2255	0.572935832163531	0.587465334659794	0.707946329957627
chr1_107991023	2.42796085344942	0.225491862334372	1.12350096525907	0.5134	0.2019	0.5489	4.94221752265211e-05	0.274021205751897	0.0870968861511825
chr1_10799122	-0.0532128000545554	-0.129479042157584	-0.412870863097342	0.248	0.09939	0.1942	0.835334649296142	0.19487673328005	0.037020898737997
chr1_10799154	-0.0555706710692944	-0.0743060396926192	-0.155602342165559	0.1524	0.06095	0.1342	0.718564785110128	0.223655773481188	0.250559037996004
chr1_10799216	-0.208011512767052	-0.0213312643411615	-0.150173330544835	0.1505	0.0578	0.1175	0.17181540080187	0.712548138181599	0.20436348299064
chr1_10799275	-0.0176304866665994	0.00106666548863862	-0.118829142449723	0.1906	0.07905	0.1543	0.927648171583737	0.989267716279315	0.446719973867702
chr1_10799307	-0.088719437933352	0.00581438401950376	-0.207740294243229	0.2083	0.08125	0.1691	0.676986478311224	0.943139059783677	0.225966793767994
chr1_10800330	-0.0222563684099729	0.069384732990865	-0.257821560238791	0.1463	0.06406	0.1152	0.880376913411024	0.279743222739173	0.0262067484196113
chr1_108018462	0.20557730616745	-0.00486245235337259	-0.033135939400994	0.1556	0.05991	0.1147	0.19185913901244	0.935428567470057	0.774123348095999
chr1_108018530	0.225082577590584	-0.23111172912325	0.648747387745483	0.3271	0.1215	0.2469	0.515522951025576	0.0590176396194458	0.0108895174429927
chr1_10802412	0.849725278984743	-0.201051168239244	0.248097943153039	0.4532	0.1938	0.3846	0.0946539490549676	0.308798002856991	0.551534013088656
chr1_10802634	-0.378430986886428	-0.257928905375272	0.359186372674793	0.3841	0.1591	0.3539	0.362999501320736	0.109482163478078	0.342491423522177
chr1_108031719	-0.266573914695669	0.0336953034089371	-0.141228120556259	0.1629	0.06789	0.1558	0.106404214706766	0.620475231313972	0.370572578789018
chr1_108031795	0.0171565369490269	0.0485439436102054	-0.137668822847243	0.1501	0.05986	0.1101	0.910025973464147	0.418225453603605	0.213942924186283
chr1_108031841	0.0433419291929273	0.0452797242864023	-0.121839619169829	0.1482	0.05555	0.1087	0.772408287517513	0.415726342310465	0.265177096999518
chr1_108031862	-0.0828462190314036	0.0721791739106905	0.172189391478916	0.1889	0.07711	0.1403	0.666704023669927	0.350681803400819	0.224306907759296
chr1_108033600	0.231205742814131	-0.044230764444288	0.0138325400923071	0.1159	0.04773	0.1084	0.047543184141669	0.354637931322035	0.89905554408906
chr1_108033637	0.2135995848066	-0.031188903723672	-0.130227747875354	0.1499	0.05339	0.1118	0.158880428626532	0.55966573183759	0.247057859341779
chr1_108034201	-0.0207144650775485	-0.106040895136985	-0.0263305861211898	0.1831	0.07142	0.1351	0.911442366920628	0.138617461903242	0.846872673489138
chr1_108056154	0.508581378935083	-0.101849747960506	0.187607825696388	0.1616	0.0586	0.1179	0.00189767085668602	0.0827295509017536	0.114073169953904
chr1_108063314	-0.0777404142314569	0.0362582241135322	-0.327444901457078	0.1588	0.07011	0.1381	0.628856326166779	0.605931693250695	0.018856688398852
chr1_108063317	-0.0573426706400645	-0.0184198882215449	-0.201592722445933	0.1513	0.05702	0.1177	0.707930661021783	0.747061055891001	0.0889688494405676
chr1_108063322	-0.112180524351495	0.127880239913022	-0.325269383579056	0.163	0.06736	0.1366	0.49712530726814	0.0582054057738437	0.0183311245212443
chr1_108063338	-0.300102548267541	0.0622521663442627	-0.285393515143309	0.1732	0.06967	0.1296	0.0879137368812666	0.372737238143873	0.0289961664586046
chr1_108076854	0.0656524383077492	-0.0436618179547032	-0.100765666399123	0.07926	0.03445	0.06798	0.408967761658039	0.205282451227463	0.139179069827573
chr1_108076890	0.0490044088750988	-0.0526305556287615	0.0803749320405937	0.09523	0.04148	0.08234	0.608475092129488	0.204895955653999	0.33064274767203
chr1_108076954	-0.0496866317717777	0.012079042003641	-0.00495043004216715	0.06603	0.02736	0.05761	0.452746835143333	0.658981217985095	0.931635476992703
chr1_108080914	0.179230264349	0.066196355522241	-0.163526364655393	0.2318	0.09331	0.2013	0.451960123889952	0.4799836378912	0.426193399828464
chr1_108123279	0.185255695473812	-0.0956985877280916	0.0581535722686629	0.2174	0.09135	0.187	0.405543811337707	0.296844839459321	0.759988472055554
chr1_108123413	0.253598507623159	0.0602420147678793	0.257294306591792	0.2589	0.1161	0.1961	0.344084669266592	0.606293451458884	0.198240154154577
chr1_108139237	0.253410738010208	0.134883816693667	0.361398343700439	0.271	0.1357	0.2244	0.368065381134197	0.324726745538343	0.116546166099209
chr1_108139279	-0.497754770446166	-0.102887897059078	-0.0162052565329796	0.3459	0.139	0.267	0.176956587403409	0.463549212439893	0.953357971290346
chr1_10815285	0.375809666003023	-0.0940347509674189	-0.102655352814241	0.1896	0.07818	0.1449	0.0516348424162187	0.230482614060589	0.483315679730165
chr1_10815348	0.186943525589317	-0.052185088146709	0.0741354122142761	0.1768	0.0642	0.1425	0.298007433684441	0.41726519787513	0.60659545982098
chr1_108156076	-0.120734995159699	-0.0252304707038213	0.282368664836991	0.1662	0.0691	0.1258	0.473781015090303	0.715666056944259	0.02596384223725
chr1_108156133	-0.173842970437421	-0.0899257663703602	-0.0827903858206888	0.172	0.07425	0.1495	0.319419158366341	0.227132541097347	0.58399523403292
chr1_108156535	-0.39722898068182	0.0663878955779239	-0.113346067233951	0.1581	0.05859	0.1376	0.0131044659584676	0.257993604956795	0.414557058559761
chr1_108156537	-0.304154604729015	0.0213225975275605	-0.138509036812214	0.1468	0.05835	0.1174	0.0404180039598969	0.715258302229643	0.241339327319637
chr1_108156554	-0.134250566473977	0.0495276334173869	0.157416290011041	0.1737	0.07071	0.1407	0.446574297607328	0.484752046584599	0.268000714510359
chr1_10815952	0.0147326458930311	0.0059223171560985	0.0659249812626766	0.08347	0.03515	0.07338	0.860383233018013	0.86628209314988	0.370261707986605
chr1_10816027	0.0231328981741953	-0.0131759120042737	-0.0792323894614991	0.1336	0.05903	0.1237	0.863753422493962	0.823677297563224	0.52503644288099
chr1_10816049	0.0417779644672596	-0.0171046471397099	-0.066597917133286	0.08724	0.03796	0.07533	0.633319689419962	0.652514439732923	0.378009228910631
chr1_108160755	0.279368586419484	-0.0293547594079474	-0.160546019063854	0.1841	0.09497	0.1607	0.135818395292462	0.758312135325504	0.324104866865066
chr1_108161420	0.395007181585983	0.00629981927718327	-0.271407059441781	0.2455	0.09413	0.2068	0.118818980873266	0.946876552864063	0.199126867711918
chr1_108161457	0.262900691583466	-0.00803009287177615	-0.296097325514874	0.4868	0.1946	0.3984	0.637106135171794	0.967713847675978	0.495437123273992
chr1_108161490	0.304525382528995	0.00287218719237903	0.278116933915678	0.1572	0.06241	0.1622	0.055735387112873	0.963364806123715	0.0906557512074762
chr1_108161531	0.201677023953414	0.058631441030634	0.234739396477259	0.2098	0.08377	0.1804	0.347274859884683	0.485521430256705	0.200591724212935
chr1_108161919	0.0730705645428616	0.151636769858146	-0.19412589408766	0.2501	0.09734	0.1982	0.77726853573196	0.121043717175224	0.337048240188679
chr1_108172974	-0.133418011212056	0.0224773781248748	-0.0518844722168318	0.1577	0.06582	0.1313	0.403471184082226	0.733286404265989	0.695251289810191
chr1_108174613	0.632206086989833	0.0609306675824749	0.418097262073019	0.1606	0.06665	0.1348	0.000102149644242155	0.361686714941581	0.00211703562368259
chr1_108198207	0.284720372935486	0.0897786146971036	-0.141615446630333	0.1442	0.06494	0.1163	0.050719397140504	0.167719878829499	0.226505105340858
chr1_108198305	-0.339642151442028	0.332450904671765	0.170192883100583	0.2599	0.1144	0.2483	0.206981003986601	0.00388982991209474	0.506711489779705
chr1_108198635	0.0623710267170142	0.0585026234156635	0.02044630627792	0.1831	0.07873	0.1558	0.737715311094396	0.45883130755897	0.896857771985585
chr1_108198682	NA	NA	NA	NA	NA	NA	NA	NA	NA
chr1_108198704	0.72962261919766	0.10705429639344	-0.0534279734027633	0.1903	0.08394	0.1724	0.000167215882057037	0.203776368561153	0.760162953559026
chr1_108199580	-0.0425320253581168	0.00446594369812378	-0.163834745394234	0.1595	0.05975	0.1361	0.792361990985251	0.940524788123585	0.23303349306067
chr1_108200881	0.253966877518699	-0.0531028996829904	-0.23296110836099	0.2059	0.08924	0.1517	0.227424963998019	0.553393348683213	0.129040403917637
chr1_108200942	-0.114495784469238	0.0260965527336089	-0.198648527835494	0.1217	0.0505	0.09904	0.35040168870179	0.605781731174959	0.0459470875134067
chr1_108200970	-0.0148820330265041	0.0294318040477947	-0.154474470083049	0.1684	0.06692	0.1478	0.930583251276037	0.66079203582536	0.301285739595467
chr1_108208204	0.0608656227382444	0.0429507434604775	-0.0300096864769425	0.1674	0.07169	0.146	0.719996649303606	0.55012282523173	0.83886672149587
chr1_108208354	-0.247941776773452	0.00273468235294118	-0.197280361511226	0.1454	0.0625	0.1309	0.0915807562724993	0.965167950965765	0.135139127156732
chr1_108213432	0.346852392164143	0.0766322252351715	-0.0120245920375325	0.1446	0.0628	0.1239	0.0176207427834587	0.223281080579148	0.923279945432386
chr1_108213467	0.411852676827065	0.11644848130182	0.0909039273123168	0.2082	0.06863	0.1592	0.0530136106516335	0.0905017193643194	0.572943221887464
chr1_108213507	-0.0171574256884182	0.122912713739655	0.228578003295488	0.1423	0.05044	0.1062	0.905001861162325	0.0149450248994508	0.0323415688510389
chr1_108213528	0.00320163670830639	0.0659677730343044	-0.0743890765387644	0.1154	0.0457	0.09341	0.978014308913138	0.149305765624159	0.427842086648433
chr1_108213590	-0.188423344038448	0.0664031842537206	0.0767949495945505	0.1758	0.07293	0.1468	0.291373763306404	0.363835360257964	0.604835845298849
chr1_108222643	0.315647235737864	-0.0337383167883382	-0.117081919765141	0.1693	0.0727	0.1485	0.0661343913028382	0.643473414585866	0.435574166549505
chr1_108222771	0.239977309941087	-0.0971012956526323	0.0771583790516167	0.2129	0.07397	0.1501	0.270748089696743	0.190495184185593	0.611297123596293
chr1_10823385	0.533410322680138	-0.0471420979154045	0.305310767884185	0.2271	0.09684	0.2088	0.0221713201877856	0.628019720623189	0.152720842044314
chr1_10823406	0.458170834032556	0.0494620518352922	0.0458265692640693	0.2625	0.09974	0.232	0.0921421432184498	0.621703811612225	0.847633396193897
chr1_10823439	0.17067843997584	0.0787668007795908	0.320687615833334	0.1343	0.05366	0.1129	0.207899878398003	0.142710446479559	0.00476811003542976
chr1_10823449	0.0746111551416683	0.0735124053290199	0.167260441233044	0.176	0.0749	0.1459	0.67645197654396	0.327719768244116	0.256736923544056
chr1_108257334	0.592872962650594	0.0430053364965444	-0.570361774520307	0.2975	0.08563	0.2504	0.0570904535311727	0.616808858857882	0.0274374367861135
chr1_108275730	NA	NA	NA	NA	NA	NA	NA	NA	NA
chr1_10827847	0.331617219356557	0.10882783377464	-0.028708655244921	0.1612	0.0627	0.1357	0.0423286445391823	0.0832244300724929	0.83397769719136
chr1_10828667	0.260680368231675	0.00437709656551623	-0.0713506589759614	0.1311	0.05257	0.1046	0.0486956363038785	0.933734559192426	0.497526496506605
chr1_10828763	-0.246258687781929	0.0303102223176527	0.0513124040413007	0.1775	0.07494	0.1518	0.172145421387217	0.686710960436391	0.73829725820135
chr1_108287903	0.386790055794236	0.0423993235139752	-0.096762741773159	0.1464	0.0613	0.1546	0.0089609019364556	0.489962503962799	0.536334131151566
chr1_108287913	-0.184921973100709	0.0162167522204818	-0.112911816528119	0.2374	0.1044	0.2021	0.44924263843048	0.877228092864258	0.584265983058336
chr1_108287995	-0.140048584294216	0.0158934420497085	0.0542377688861733	0.1451	0.06318	0.1182	0.339591814246711	0.801771165614536	0.648643375257425
chr1_108288002	-0.286598968270432	0.0510413201768176	0.0606937508233668	0.1639	0.06876	0.1286	0.0845321142540081	0.458963695402026	0.639756879986408
chr1_108288057	0.135923127724191	0.0230662512554298	0.203688545341007	0.2633	0.1114	0.228	0.618474553015187	0.836971271824135	0.384387609663117
chr1_108293148	0.2493067599575	0.0178524633226044	-0.336337590380637	0.2082	0.07937	0.1836	0.241519012942069	0.822588068574254	0.0717401454762344
chr1_108297556	-0.35763688978088	-0.0790563894054044	-0.0715129912173576	0.2091	0.07598	0.1579	0.094415108753832	0.299511390281964	0.654716997458836
chr1_108302596	0.245142204957839	-0.0497036243420126	-0.0250462316746714	0.1114	0.05185	0.1031	0.0287526475946925	0.338408437781716	0.809061558602496
chr1_108302624	0.0935995463969121	0.0112208730332317	0.0573122069298453	0.1023	0.04313	0.08583	0.362742686912811	0.794924015954329	0.505873425664917
chr1_108302672	0.057280748793448	-0.0200196895180217	-0.000971218845922365	0.124	0.04982	0.09529	0.646682073631982	0.68816877549657	0.991904910749409
chr1_108302726	0.00777735360931383	0.00900085306142545	0.0925594475501437	0.1617	0.069	0.1343	0.962143054437962	0.896458633864815	0.494634953140454
chr1_10830439	0.158719395895306	-0.091382419779542	0.135128867965851	0.2397	0.09074	0.1748	0.520318443194348	0.315896954779647	0.446569533401763
chr1_10830466	0.0635645877788075	0.083966858672506	-0.0421690201179653	0.1985	0.07536	0.1665	0.753633115470031	0.266550472749808	0.802794498521398
chr1_10830520	0.0283955437291322	0.0183777354962599	-0.0517690945177641	0.1863	0.08337	0.1696	0.880961878648854	0.826129399187738	0.763551564272134
chr1_108306922	0.362977293468734	-0.0134579839935969	0.0884010972039918	0.1171	0.0456	0.1004	0.00208118844718019	0.768128158730167	0.38100826656894
chr1_108329720	0.430660587391253	0.0476089473989725	0.11026861019678	0.2309	0.09492	0.1824	0.0695641478634232	0.617564846266613	0.552243768306219
chr1_108329783	-1.51958702987776	-0.0703946461402459	0.285335191004782	0.387	0.1462	0.3529	0.000293896624315781	0.633845077157849	0.449335592556816
chr1_108329828	0.159025817836425	-0.0309093324583052	0.359557000078693	0.1402	0.06714	0.1391	0.261405529644253	0.645995375227328	0.0104746870006359
chr1_108329860	0.332027670932889	0.0604674403495936	0.282025065313424	0.1434	0.06133	0.1308	0.021936525251892	0.325076286862345	0.0325467099793152
chr1_108329882	0.424368484915692	-0.0357289068566345	0.205114396620396	0.1615	0.05521	0.1192	0.00950945144642634	0.518176699989612	0.0875454960949007
chr1_108329933	0.279793285449726	0.155502433118394	0.118012977255116	0.1842	0.06721	0.1488	0.135444176107389	0.0209742079456676	0.432882488958641
chr1_108330006	-0.102903267513007	-0.0918675625556884	-0.159478708600135	0.1992	0.07929	0.1498	0.612695364983507	0.248098814179631	0.292525208794396
chr1_108330020	-0.0470074078476833	-0.0883591025264972	-0.052313818855395	0.1629	0.06636	0.1285	0.775865146349921	0.183987729042884	0.686406659968728
chr1_1083311	-0.0882625032603025	0.0501202935993158	0.171097140492524	0.136	0.05476	0.1053	0.520250618358261	0.360770100166381	0.106133071571736
chr1_1083319	-0.119376984869999	0.0141474517507458	0.0116171638639299	0.1074	0.04405	0.08662	0.269121281055739	0.748319305722514	0.893709135056193
chr1_108332916	0.0755186426592167	-0.0491111908627988	0.250291452543817	0.2189	0.08212	0.1598	0.736399955480874	0.551160622029644	0.122067907516211
chr1_108333138	0.337886611717935	-0.0737268847667256	-0.1684375	0.2099	0.09367	0.2	0.115512933743038	0.433256572634652	0.409274028646027
chr1_1083332	-0.152930325186752	0.0740309940954334	0.0166737399615194	0.1094	0.04806	0.08956	0.164677683789897	0.123900292989594	0.852895067675442
chr1_108333242	-0.0450930385912988	0.00713644155203853	0.101703249852388	0.1351	0.06313	0.1132	0.740859616055537	0.910174769164554	0.372037328028267
chr1_108333341	0.466532715195635	0.0328484125582785	-0.155736737986687	0.2516	0.1015	0.2033	0.0727151669078787	0.747484279849731	0.453226831203903
chr1_1083346	0.0611875027812501	-0.0362251856421449	0.0321045827411524	0.106	0.04242	0.08548	0.565975587611308	0.393550571221012	0.708251517768512
chr1_1083358	-0.0372505812025723	-0.0544439598216472	-0.100045534154136	0.1037	0.03927	0.08457	0.72088354920858	0.165951159427869	0.238496620427127
chr1_1083363	0.038558123820149	-0.0120100512561702	0.0134470536921782	0.09771	0.04086	0.08046	0.694519120877047	0.768997638469554	0.86769633228445
chr1_1083369	0.0202134754747296	-0.0676081922521585	-0.0066314756652806	0.09264	0.03811	0.06998	0.82800922360126	0.0762719872302543	0.924688056059703
chr1_108338808	0.129799610366851	0.0137357756848756	-0.295984624213699	0.1642	0.0692	0.1558	0.435527647813068	0.843030949229806	0.0605764907661378
chr1_108338869	0.515543283799328	-0.000651345322595734	0.00579490440819736	0.1339	0.05465	0.1152	0.00013588571804235	0.990504858621331	0.960147818367132
chr1_108339019	-0.280491376012153	-0.0108396488552732	0.273664976570355	0.1934	0.08572	0.1537	0.154754897333595	0.89974087274339	0.0785168932466167
chr1_108339237	-0.0724092113316877	-0.222499545673897	0.164034708002252	0.2431	0.09714	0.1886	0.77264079706515	0.0226271818235588	0.393027024881488
chr1_1083394	0.0250298290730525	-0.0223073873174205	-0.106762858489944	0.1199	0.04609	0.0899	0.835814697167022	0.628753603933461	0.236902381311061
chr1_1083401	-0.086542569423253	-0.00203525640053258	-0.184178808020618	0.13	0.05082	0.101	0.509213506746401	0.968095848084592	0.0696426798497888
chr1_108343722	0.233709601542551	0.0905031403516382	-0.16253339998937	0.2422	0.1114	0.1974	0.349162630367422	0.419459554952811	0.419568906425406
chr1_108343798	-0.0162146670581608	0.0589090462125964	-0.043197799476707	0.1947	0.07807	0.1899	0.934896002389449	0.45189232614322	0.823273020616381
chr1_1083442	0.0397169719192057	-0.063664251951659	-0.0363722524521806	0.1677	0.06194	0.1221	0.815389128066823	0.304955751169814	0.767489609207668
chr1_108355220	0.64966330711704	0.184852583284388	-0.498622868096711	0.2144	0.08554	0.1787	0.0030795590255166	0.0313118527747152	0.00604435131825543
chr1_108355355	0.691643403724054	-0.196103517802461	0.239476283455416	0.2098	0.07834	0.1802	0.00126718390174219	0.0125764537755643	0.191147405872623
chr1_108371969	0.0137908395924986	0.0693284121104469	-0.0463162891401418	0.1726	0.07388	0.1503	0.937270108710128	0.349361930180878	0.760626342656122
chr1_108371977	0.126047002290761	0.0416416107909369	-0.241146509912027	0.1605	0.06604	0.1489	0.438246119270561	0.52923460120901	0.109273769034349
chr1_108372000	0.194074520038369	0.027945612743727	-0.155441159577161	0.1601	0.06432	0.1444	0.231473573293515	0.664594806110143	0.286794323436905
chr1_108372036	0.676280948800939	-0.0573692331916234	0.38429622537415	0.2205	0.0875	0.1922	0.00277569806802114	0.513670118535942	0.0497413349836752
chr1_108392279	-0.200090135059198	-0.0939866811588625	-0.222451531774152	0.1626	0.06578	0.1209	0.224675048075553	0.153952436064761	0.0677800461384662
chr1_108392312	0.110591562150901	0.0416704243547802	-0.0526803490805574	0.1038	0.04111	0.08608	0.289292907227341	0.311167446553896	0.542046425840809
chr1_108392373	0.281035062793068	0.0357820727662276	0.0482613395280809	0.1213	0.04488	0.1009	0.0214622966597389	0.425753149823015	0.634168702949221
chr1_108392431	0.122279256034288	-0.0422613304539797	0.11777661548543	0.1304	0.05984	0.1157	0.352517337304596	0.480826903199655	0.311962855011258
chr1_108392462	-0.0955504315055038	-0.043739033458105	-0.010554015593472	0.1414	0.05638	0.1084	0.503523481156764	0.438602127207634	0.922894714519786
chr1_1084149	-0.00756065555092053	0.0260817835198472	0.0300571887634115	0.1878	0.07373	0.1501	0.968457659767571	0.724250066151414	0.8430614025807
chr1_1084218	-0.100917515848141	0.0192354755743	0.138943289158982	0.157	0.06264	0.1242	0.525548901964614	0.759241715045725	0.266980014960385
chr1_10842338	-0.270755786085767	0.0705634709158109	-0.21360971659919	0.2162	0.09015	0.1875	0.221435289685175	0.435657638057591	0.263120200249566
chr1_108423525	-0.028845751997398	-0.0622786933923097	-0.082845351708302	0.1772	0.06445	0.1339	0.872715421102039	0.334894941339132	0.539784411632244
chr1_10842431	0.279803914681242	0.0884560793434395	-0.233553905551632	0.2261	0.0906	0.1958	0.228019570690375	0.330890830296568	0.24210950345001
chr1_1084250	0.051859187532603	0.00215423995508167	-0.0383189578507261	0.136	0.05382	0.1118	0.705597990747505	0.968118046337648	0.733407114241519
chr1_108425457	0.428563703223015	0.126491918334269	-0.22258385489859	0.196	0.1049	0.233	0.0320217538903053	0.230457769658616	0.352887706290303
chr1_108425471	0.452573213127648	-0.0236958405204796	-0.0906779551945598	0.2889	0.09544	0.2068	0.133681514358931	0.804794755285504	0.66792114352443
chr1_108434033	-0.367619628079903	-0.169216026833974	0.214716876653426	0.2997	0.1357	0.2336	0.241903714359619	0.216662500895056	0.371464239120194
chr1_108467299	0.078180225603225	-0.106751811573514	-0.145754225969266	0.1799	0.07814	0.1517	0.669025475983059	0.173203027421153	0.342271874639212
chr1_108467314	-0.531055159498916	-0.0861493734925319	-0.0545926103095869	0.201	0.09138	0.1766	0.00964945782048976	0.347825634891481	0.760920128023367
chr1_108474892	0.23766057367628	0.0302128284592273	0.0972502985696296	0.1224	0.05543	0.1004	0.0539707027860761	0.586286814452075	0.335179232552562
chr1_108474928	0.0477661912125731	-0.00846018897943968	-0.0407394443779673	0.1487	0.06806	0.1243	0.750747439458282	0.901302108946743	0.745022785835984
chr1_108474946	-0.0288920556713598	-0.122699587822123	-0.234965301038078	0.3526	0.1369	0.2893	0.938880212458691	0.374630518730329	0.436890177437411
chr1_108474994	0.230763640018211	0.080533785937349	0.0848957350431219	0.1621	0.06721	0.1371	0.160092580875825	0.231879349624895	0.539626627953364
chr1_108475792	-0.101884012851718	0.0531063789754796	0.113715624233804	0.1737	0.08306	0.1427	0.563510435174652	0.524017784392846	0.430269477144139
chr1_108478281	0.186171365065587	-0.0694250451700382	0.0673627260471447	0.09475	0.04244	0.08198	0.0504616749214399	0.102182016163023	0.412825656481982
chr1_108478341	-0.028169529360579	-0.0247626242184847	-0.303584228562056	0.1483	0.06744	0.1174	0.850994833570724	0.714108306062909	0.0102282995416993
chr1_108481167	NA	NA	NA	NA	NA	NA	NA	NA	NA
chr1_108481189	NA	NA	NA	NA	NA	NA	NA	NA	NA
chr1_108481215	NA	NA	NA	NA	NA	NA	NA	NA	NA
chr1_108481218	NA	NA	NA	NA	NA	NA	NA	NA	NA
chr1_108481233	NA	NA	NA	NA	NA	NA	NA	NA	NA
chr1_108481250	-0.0709961459060713	0.0528026409945363	0.157724921573278	0.1298	0.05012	0.1015	0.587585363850081	0.292707664100944	0.122125133365672
chr1_108481265	-0.0657150885529683	0.0137189848800364	0.0423483747223363	0.09753	0.0372	0.07811	0.502487277049767	0.712474609922435	0.588847541307841
chr1_108481270	0.0409690547073444	0.0395692030699071	-0.0389646414163717	0.107	0.04182	0.08547	0.703433135959505	0.344479616934129	0.649671529819993
chr1_108481272	-0.0213034608911641	0.0254005393242629	0.120241292613416	0.1001	0.03995	0.07303	0.832299843224828	0.525232339952902	0.100575936349331
chr1_108481316	-0.139097836013599	0.0225066179491138	-0.143509503359141	0.08884	0.03439	0.06517	0.118873158155817	0.513069747983545	0.0279920342717426
chr1_108481333	-0.0522749016536768	0.00174140723847548	-0.147407860065283	0.0973	0.03718	0.07403	0.592853395319351	0.962668787539949	0.0470636373938181
chr1_108481362	-0.212629634941956	0.0142943464706123	-0.364866339937015	0.1538	0.06166	0.1224	0.171920663844997	0.817016369132551	0.00309120119330442
chr1_108483899	-0.255693316227386	0.0335360805190252	0.0507111836187639	0.1152	0.04763	0.09741	0.0274693317814255	0.481870908157998	0.604374910998699
chr1_108484227	-0.524600234196533	-0.0931147517423111	0.0289396506887254	0.1525	0.06833	0.1403	0.00067443677958523	0.173976679260737	0.838174098798324
chr1_108489738	0.343473494390192	0.00538360023192618	-0.0979361959785031	0.2017	0.07415	0.1463	0.0953367868859585	0.942280153522857	0.50783180263982
chr1_108497449	-0.419743833763691	0.0804048222956112	-0.0451875149562614	0.1484	0.05739	0.1169	0.00515565314105393	0.161898212902304	0.701053927226832
chr1_108510827	0.264327403895217	0.0120294548423501	0.0621993249182272	0.1472	0.05727	0.1189	0.0757096084869336	0.833899205784102	0.603473402318655
chr1_108515274	0.0650712256443437	-0.00580925881416494	-0.172166732232482	0.1539	0.0619	0.1221	0.676109623879216	0.925371998529033	0.161664087685336
chr1_108515357	-0.00776720771518782	-0.105677618477013	0.115263787138787	0.2099	0.09113	0.2096	0.971138853985625	0.248167975530582	0.590779114083658
chr1_108515440	0.0534252746625128	-0.0354233707478649	0.0610833132189278	0.1545	0.06136	0.1168	0.732619852587802	0.564469095658581	0.603485975149064
chr1_108515506	-0.202074495755418	0.0474534476792026	0.0707757744062803	0.133	0.05303	0.1067	0.132103322354324	0.371545344434026	0.509556192453991
chr1_108515572	-0.0444483986238891	-0.0100475928433733	-0.416373408354888	0.1761	0.07571	0.1616	0.80377866639703	0.894722749408599	0.010999881271641
chr1_108516071	-0.198305365938926	-0.0799594562821609	-0.0808707531594009	0.2131	0.08586	0.1627	0.363244936360452	0.353491535080343	0.623828623086762
chr1_108523622	-0.082578853214815	-0.0148342503517978	0.133068204263549	0.2142	0.09152	0.1873	0.706490099286213	0.871772630885938	0.48525110712703
chr1_108523681	0.401636673029552	-0.0126982028289204	0.575501032649953	0.1557	0.05485	0.1201	0.0108312817873613	0.817191055828774	1.96331304713748e-06
chr1_108523695	0.191404635961988	-0.000342184995273985	0.0120485183734957	0.1617	0.06362	0.1407	0.242756519234721	0.995717231643108	0.932435632625003
chr1_108523711	0.141219753015613	-0.0414013842711928	0.365002111863348	0.1708	0.06619	0.1314	0.415264601395075	0.532547889421774	0.00589241710955957
chr1_108523739	0.150694474424155	0.0455201205872849	-0.141965342794693	0.2402	0.08644	0.2183	0.542522077501231	0.599834601987547	0.525664819626419
chr1_108523748	0.0239816489301131	-0.0392391338032571	0.0589489672320663	0.1971	0.07473	0.1621	0.905049017220597	0.600549469131021	0.719708491960903
chr1_108523755	0.18305650826333	-0.0184513584593726	0.151667070291811	0.1991	0.0811	0.1576	0.367581732839321	0.820607078780954	0.341945618726154
chr1_108544363	0.166663313117534	-0.130540697968759	-0.213456251023889	0.1743	0.09749	0.1831	0.3464231800826	0.182650664499889	0.251761206351688
chr1_108544383	0.0409946321604077	0.0327381057810828	0.2116997289149	0.1526	0.06495	0.115	0.790628325365511	0.614973690741134	0.0674514637755956
chr1_108544391	0.0483850928279571	0.00306474645367329	0.291357979319096	0.2005	0.07821	0.143	0.81310538234589	0.968837697085723	0.0437447213392855
chr1_108544424	-0.362156111742812	-0.000891008819646927	-0.0134766493094492	0.1862	0.07863	0.138	0.056008393588044	0.99098682438189	0.922946754997971
chr1_108544431	-0.0913576466173032	0.0390599264486543	0.13211653332448	0.1111	0.05305	0.09193	0.413808214598837	0.462188263138375	0.152413841802687
chr1_108544433	-0.236419212897016	0.00557690329517919	-0.0307662026746072	0.1271	0.05822	0.09812	0.065034870369456	0.923816279181346	0.755007193903935
chr1_108544470	-0.361964778921933	-0.039337213951003	0.353590167407926	0.2234	0.09395	0.1982	0.114266060923776	0.676786845379714	0.0803575822136631
chr1_108544483	-0.323485161447682	0.0472266932177134	-0.0146051555409592	0.2202	0.09616	0.1932	0.151859737663636	0.624947723306141	0.940873709792585
chr1_108544518	-0.159063115534047	-0.0115624526359047	0.295240796461632	0.2062	0.08942	0.164	0.450354244515008	0.897526192348486	0.0757536871437571
chr1_108544525	0.131274388272282	0.00223837808914363	-0.135385856645855	0.1287	0.05338	0.09359	0.311767500423041	0.966599850345681	0.149800831730337
chr1_108544556	0.11268388506749	0.0443470699772985	0.117229536646139	0.1025	0.04431	0.08412	0.274145947717554	0.317381355711563	0.164936333769477
chr1_108544565	-0.103685538027561	0.0202680556239559	-0.124552344517932	0.1275	0.05352	0.1042	0.419906846634052	0.705313351118933	0.234513215105491
chr1_108544689	-0.358334157929333	-0.000574693238068598	-0.0350319408006666	0.1319	0.05586	0.1197	0.00708175792655574	0.99180424537458	0.771387645725531
chr1_108544729	0.04794429239211	-0.00391904050344171	0.444681050697238	0.1279	0.06195	0.1026	0.710057428736136	0.949655150681426	1.62333645880031e-05
chr1_108544742	-0.001348075312798	-0.0946371064930753	0.124763093680188	0.1092	0.04326	0.08786	0.9902092555766	0.0288458038321014	0.15720631824143
chr1_10855488	-0.0576015394796619	-0.0749619936534154	0.0655885946556246	0.1878	0.07323	0.1481	0.763216142858358	0.307300398028754	0.661398474847218
chr1_108564879	-0.0906531006396357	-0.0571333915334018	0.0605808584852512	0.1088	0.04254	0.08722	0.407521891569075	0.179649413721631	0.48898233570605
chr1_108565265	-0.469391932459848	-0.139433651224545	-0.0461093058125075	0.2398	0.1014	0.1931	0.0573914528936298	0.171312775345338	0.814759497688492
chr1_108603312	-0.0496962069299365	-0.0584486428557675	-0.238225268099984	0.2126	0.08663	0.1705	0.819326961830334	0.501484138281487	0.168587338393366
chr1_108603373	0.0964426186048676	0.0370314895740223	-0.0890555816847282	0.1193	0.04691	0.1052	0.422188183218879	0.430377035374044	0.399878307324487
chr1_108603397	0.168695237054612	0.0167025450718903	-0.122492963842183	0.1264	0.05047	0.1104	0.185533019770618	0.741008361888435	0.27013341206379
chr1_108603422	0.427717412900178	-0.0040665007999848	0.0908758010375343	0.1468	0.06174	0.13	0.00395108431564939	0.947585401015276	0.488238937186451
chr1_108607090	0.173252693466461	0.0467036132517184	-0.0169822528567473	0.1452	0.06097	0.1144	0.237779462443752	0.444518915485775	0.882759729673687
chr1_108607150	0.220590537979687	-0.0129629803315966	-0.0195146781487836	0.1345	0.05044	0.1073	0.104125077442392	0.797432845692032	0.856508660399254
chr1_108607196	0.417534172364523	-0.0294914282048045	0.271409952776737	0.2292	0.08665	0.1822	0.0761943423789362	0.734556215232768	0.143004859980452
chr1_108609148	-0.172514514876415	0.211173917228605	-0.302449642134585	0.2373	0.1264	0.1996	0.480049039291529	0.0974629202642564	0.137600120686185
chr1_108612419	0.323214222784089	0.0614587345848623	0.469087151615314	0.1846	0.07424	0.1353	0.0852874195233023	0.409057105437993	0.00059225904878013
chr1_1086132	0.610989315638207	0.021984204986968	-0.0474436289132851	0.2609	0.1137	0.2365	0.0237750904805399	0.847664768873455	0.845458410997702
chr1_1086148	0.375390388912134	0.0435719609453852	0.188940073714156	0.2528	0.08859	0.2024	0.150803920940355	0.624201446442468	0.360623473592401
chr1_1086188	0.451751132169432	0.05663694076864	0.0984822369356493	0.2406	0.0858	0.2131	0.068387249499157	0.510750208866233	0.65161066586424
chr1_10862293	0.0018381800299778	-0.0117177762747561	-0.12658567852593	0.262	0.1123	0.2024	0.994597666960241	0.917420544835664	0.540220963008066
chr1_10862353	0.37916538006045	-0.0313440386459459	0.0670580132150033	0.1503	0.05178	0.1189	0.0126288807584883	0.545498675678637	0.575489078936168
chr1_108626433	-0.327574170591853	0.0468422006321377	-0.18132018255565	0.1771	0.07623	0.1413	0.0686952592719864	0.540076622312152	0.203958700038808
chr1_108626442	-0.166067086767312	0.0479338906704062	-0.163904980017064	0.1486	0.0636	0.142	0.269100376623042	0.451959845652228	0.253219698349946
chr1_108626463	NA	NA	NA	NA	NA	NA	NA	NA	NA
chr1_108626484	NA	NA	NA	NA	NA	NA	NA	NA	NA
chr1_108626532	NA	NA	NA	NA	NA	NA	NA	NA	NA
chr1_108626550	0.167207474753774	0.0492232693708891	0.136152956417761	0.1149	0.05395	0.09593	0.148287887298345	0.362264781450733	0.15772948130778
chr1_108626553	-0.199897186483519	0.0186298676858373	-0.0311773619932316	0.1072	0.04626	0.09432	0.0637438654581166	0.687470807865091	0.74209886227342
chr1_108626562	-0.0554803848744283	-0.00906152592467151	-0.0696415074814861	0.1186	0.04642	0.08401	0.642294931134542	0.845395347510168	0.408783439451658
chr1_108626567	-0.0156942708538096	0.0127970208170252	-0.112493251656501	0.08151	0.03647	0.07262	0.847817850981871	0.725844725996202	0.122351813511555
chr1_108626574	-0.160006732889739	0.0178320318766043	-0.0855403174503407	0.09037	0.03515	0.07571	0.0778450443873684	0.612155566463365	0.259912083848057
chr1_108626601	-0.134051650384386	0.0236743663330604	0.0080504213749407	0.111	0.04329	0.09419	0.230057947705416	0.584814557180565	0.932189806303089
chr1_108626604	-0.168660383514645	0.0195682812897523	-0.0904441598514648	0.1183	0.04423	0.09661	0.156866519140029	0.658497856238562	0.351440470168312
chr1_108626610	-0.103439588180354	0.0502142762163263	0.075358890941469	0.1138	0.04557	0.09902	0.366496927310445	0.270996560373909	0.448865980724501
chr1_108626613	-0.124526880180854	-0.00425216365806997	-0.00545976003439033	0.1143	0.04889	0.09923	0.279104183863159	0.930774772900281	0.956337867499864
chr1_108626641	-0.229078957677243	0.0187038123220764	0.0810828276449056	0.1489	0.05841	0.1182	0.128178379960733	0.749219098363351	0.495763245809632
chr1_108626727	-0.0838156628631957	0.0754676623645858	0.0435812472722143	0.1753	0.07259	0.1446	0.637838391581087	0.299782479584966	0.765532066419352
chr1_108626730	-0.106652865440197	0.00669448920998363	-0.0261167795918993	0.1282	0.05796	0.1066	0.409337041660406	0.90820122368658	0.807539132768865
chr1_108626733	-0.413402620984845	0.0818216513055695	-0.182541760790925	0.1365	0.05086	0.1203	0.00269764087737068	0.108124529927644	0.131972738935551
chr1_108626740	-0.359865762813876	0.0220403802108949	-0.251639541885539	0.1469	0.06039	0.1267	0.0153862924118864	0.715633055320759	0.0488269747521014
chr1_108626758	-0.216235632183908	0.021507793352084	-0.173568793773054	0.16	0.06389	0.124	0.182183637253088	0.736908497222676	0.164849358445143
chr1_108626772	-0.343494380202671	0.0861455028119127	-0.153892251336582	0.1516	0.06333	0.1166	0.0251165227303691	0.174611850371468	0.189915878056002
chr1_108626781	-0.0980015778438131	-0.00364875116564287	-0.026078921665971	0.1492	0.06139	0.114	0.516018494606869	0.952694451208324	0.820212935490977
chr1_108626783	-0.207012020786656	-0.00800045632404702	-0.183258329255229	0.1357	0.05298	0.1007	0.130686242663279	0.880135924151426	0.0702037504833875
chr1_108626790	-0.119159659012228	0.122859779872042	-0.049259631010171	0.1576	0.0675	0.1403	0.455280663962384	0.0693713484395756	0.728118517769844
chr1_108626793	-0.149701867754274	0.0753956928243071	-0.246187617261743	0.1635	0.07059	0.1335	0.366373739534957	0.286688383448796	0.0676103416908207
chr1_108626796	-0.324445535946514	-0.04415463463836	0.211575041807514	0.187	0.07594	0.1438	0.0883068944124437	0.562075064783921	0.145386287691917
chr1_108626812	NA	NA	NA	NA	NA	NA	NA	NA	NA
chr1_108626814	NA	NA	NA	NA	NA	NA	NA	NA	NA
chr1_108626827	NA	NA	NA	NA	NA	NA	NA	NA	NA
chr1_108626837	NA	NA	NA	NA	NA	NA	NA	NA	NA
chr1_108626844	NA	NA	NA	NA	NA	NA	NA	NA	NA
chr1_108640833	-0.0308018893171979	-0.00236057204121849	-0.126607219541005	0.099	0.0389	0.08465	0.756863827387488	0.951648182236682	0.136148790129566
chr1_108640857	-0.0531241786286596	0.0705525177424637	0.00874058073590557	0.1368	0.06215	0.1018	0.700471710987203	0.257213057086851	0.931932050900763
chr1_108640932	-0.0278937568770178	-0.0132081014441504	-0.005287059336793	0.08754	0.03702	0.07787	0.750927307365659	0.721437479795216	0.946032563297417
chr1_108643661	0.0184488057293428	-0.163490748412041	-0.178081062032406	0.1611	0.065	0.1227	0.910013188012255	0.0120757418228999	0.149758026548219
chr1_108655026	0.477020437804752	-0.104767670437658	-0.247100124506944	0.19	0.0856	0.1707	0.0137051340897779	0.222681377090073	0.153774939452701
chr1_108655059	0.22469385225833	0.145336511888001	-0.0844384970812388	0.2232	0.08843	0.1827	0.326446442845631	0.101613385756279	0.649547222375107
chr1_108655283	0.13167529446273	0.110982254050072	0.268654999399331	0.243	0.08916	0.1846	0.599144144099521	0.215050710889898	0.152624028996865
chr1_108655354	-0.015332875538955	-0.148220600536282	0.0173850159691382	0.1811	0.07881	0.1449	0.933640609443453	0.0608087268663582	0.905502594115685
chr1_108655360	0.497926608604816	-0.129597662992962	0.260191936275123	0.2364	0.1075	0.2046	0.0406986014979664	0.230693812197965	0.213202276117905
chr1_108655722	0.139248313075229	-0.0371517537386826	0.177288578539132	0.1726	0.06177	0.1481	0.426810772257568	0.548303318457732	0.236458212035651
chr1_108655748	0.60630681396253	-0.069677869945307	0.221790174554674	0.1645	0.06315	0.1358	0.000277393602694409	0.27082329128372	0.105644871527543
chr1_108693201	-0.114236012213759	0.0113122448101421	0.0458443634055457	0.143	0.06111	0.1257	0.429152248380065	0.853411904293711	0.717486749858986
chr1_108693220	0.286055796106819	0.258202160488135	0.387058606337272	0.2413	0.1023	0.216	0.249959556590103	0.0120482315809535	0.0801810809076254
chr1_108693227	0.312579213885473	0.0642585631854478	0.0117600580034083	0.1336	0.05964	0.09674	0.0204118256694812	0.282140729998592	0.90369627813079
chr1_108724079	1.29661744568245	0.0627848327089314	0.27645699651243	0.2934	0.116	0.3905	2.39165040875067e-05	0.590856887037729	0.514564534703027
chr1_108724135	0.451373317974916	0.0199318679832333	0.0199142156862745	0.2485	0.1031	0.184	0.0785070696880947	0.847510857621973	0.915279630905371
chr1_108724236	0.0476162285742989	-0.0116992419851255	-0.0417950446297525	0.1565	0.07116	0.1405	0.763789707634523	0.869738407639463	0.76835837441976
chr1_108727011	-0.272837817010134	0.1773678146041	0.0160478902089684	0.2186	0.09097	0.1779	0.223251245442013	0.0521788434965251	0.929265949030855
chr1_108727026	-0.290479387464704	0.0839546428097029	-0.0874222986159462	0.2248	0.08416	0.1712	0.207996036157284	0.320212726547715	0.614890263779086
chr1_108742281	0.364447374375797	0.0644604196565329	-0.285534508412299	0.2993	0.1252	0.2287	0.245297677582562	0.609485211679842	0.224205245715544
chr1_108746342	0.099120954112984	0.0436479512077864	0.0669696050167734	0.09156	0.04226	0.09383	0.281019511316961	0.302109385407426	0.477341703785794
chr1_108746405	0.192964624739641	-0.00634902633935552	-0.0831029354127349	0.1604	0.06644	0.1367	0.235052238967249	0.924037502665747	0.547030956881717
chr1_108746441	-0.120030343166423	-0.0611534477688399	-0.124440156131201	0.09265	0.03694	0.08692	0.197067292757717	0.0980563058505474	0.153797729238265
chr1_108755251	-0.148878358789396	0.00406288099395528	-0.104590754231948	0.1316	0.06052	0.1067	0.2620940069691	0.946573893896774	0.329740795570384
chr1_108755255	0.32972879300366	-0.000926966292679119	0.15990745307927	0.1501	0.06289	0.1227	0.0298677072222837	0.988263294892543	0.195875619577227
chr1_108755288	0.114383943580028	0.00662398780846504	0.21713191288274	0.1503	0.05891	0.1201	0.451815059519065	0.91062738708062	0.0726792162969904
chr1_108755309	0.472635983167384	0.0474253739493948	0.128040272351509	0.1609	0.06252	0.1231	0.0037414143349519	0.449002370175184	0.301968494149913
chr1_108755317	0.33013096045988	0.0450070414901243	-0.104958972754466	0.1579	0.05907	0.1179	0.0389673628479448	0.446897940235333	0.376680949882956
chr1_108755359	-0.132522189353113	-0.0383737277299553	-0.278483425881023	0.1966	0.07463	0.1478	0.50866693045101	0.608124501764508	0.0623923162582276
chr1_108755361	0.0632286935742324	0.0479086067693322	0.0765229024036923	0.2085	0.08407	0.1731	0.766779321008972	0.570138007370481	0.663272143391425
chr1_108755379	0.0813940856237499	0.103775670533035	0.0949105787102181	0.1956	0.08069	0.173	0.683209650478011	0.199874368868579	0.588959866198038
chr1_108755416	0.32743174434838	0.0581643837234107	-0.0865943539784599	0.2274	0.07915	0.1544	0.160864428266053	0.463828518566258	0.57949750822042
chr1_108756082	0.278921073213502	0.0117009384018816	0.0263666074905397	0.1457	0.06598	0.1272	0.0582351631861897	0.859544325518037	0.837102678078843
chr1_108756834	0.449425774603689	-0.0234380339220217	-0.00267907675297873	0.1205	0.04976	0.09281	0.000213487414077229	0.638042061588052	0.977070630571891
chr1_10877772	0.404169150164676	0.0512841510932951	-0.0710011507479862	0.2607	0.1112	0.21	0.134468105844488	0.646716709653971	0.740975700754468
chr1_10877812	0.23909459582483	0.155136418040368	0.322438820351341	0.2286	0.1088	0.2138	0.308576777137196	0.1563596866099	0.140680657222312
chr1_10877911	-0.723247232472325	0.0872422231938812	-0.111484514891563	0.355	0.1567	0.2503	0.0568297177004828	0.582409306668289	0.66630431647088
chr1_108819280	0.0624506980158969	-0.0674598452584113	-0.0346518021395414	0.1985	0.07889	0.154	0.757814070593281	0.393965683645437	0.824058943259763
chr1_108819347	0.108707821783878	0.134207062967221	0.209009332530066	0.2731	0.1253	0.2253	0.701779319102192	0.287943170559216	0.366079228362172
chr1_108819378	-0.0066143638773202	-0.0200807570579962	-0.112787310348751	0.3092	0.1377	0.2489	0.983769276973982	0.885152577146091	0.66074682909313
chr1_108819410	0.169429507100674	0.0897112141617636	-0.105736969413634	0.1653	0.08118	0.1638	0.312073121429129	0.270704029649414	0.524251148016905
chr1_108836184	-0.0809802187251781	0.0487390502947076	-0.109987145278094	0.1743	0.08583	0.1648	0.647318414810473	0.571556842563312	0.510363109592065
chr1_108836227	0.00313064025676695	-0.141563449810809	-0.260754984369363	0.2726	0.1084	0.2203	0.991184008836155	0.194204714860857	0.248272084806217
chr1_10884473	0.0834088085968583	-0.0574280307125904	0.152715268796392	0.1631	0.06958	0.1451	0.613875704348503	0.410307732027999	0.297715705444922
chr1_10884503	0.499891654452833	-0.0998889028914292	-0.224366895325752	0.2569	0.1005	0.2495	0.060032633487165	0.322718296785827	0.383848816392553
chr1_10884533	0.251070834092516	-0.0904740921779777	0.267945704548065	0.169	0.07611	0.1551	0.143123723494551	0.235906734036857	0.0878849454690042
chr1_10884561	0.266542858606804	-0.00884723297849506	-0.137651122085716	0.209	0.08782	0.199	0.212338853396553	0.920063629955904	0.497848070508848
chr1_10884571	0.341929748409823	0.0046055927953224	0.279795451147503	0.204	0.08791	0.1773	0.100822582348021	0.958379666746091	0.120401966905604
chr1_10884634	0.171770861169996	-0.041302853861079	0.148330581377175	0.09563	0.03901	0.07483	0.0737807543836797	0.290069058200046	0.0480782009201816
chr1_108849350	0.350147784701025	0.298795734763763	0.124904747963631	0.2944	0.1097	0.2744	0.255684235868611	0.00678299192724996	0.66158929276138
chr1_108869294	0.103486661504597	-0.0507810899755568	0.436489847023165	0.3571	0.1256	0.2505	0.786629491335117	0.688341854266899	0.0916190380052638
chr1_108869299	-0.446543237714916	-0.0512733875038674	0.396750788818617	0.3351	0.132	0.2784	0.209289508818084	0.700210862599102	0.171071444201402
chr1_108885020	0.00772510396267526	0.000521912253344661	-0.0524885428186279	0.09458	0.03945	0.07667	0.935193953701468	0.989452739117491	0.494867036984224
chr1_108885079	0.118795760884771	-0.0333233416808762	0.0797972584995553	0.1159	0.05001	0.07894	0.308641124635023	0.505730874558378	0.313596055251097
chr1_108885118	-0.000374125380737699	-0.0215733027959767	-0.0213121167732326	0.09285	0.03929	0.08166	0.996798938699864	0.583242407975082	0.794775552984657
chr1_108901407	0.225093824454487	0.0839835096919057	-0.0329996966939642	0.2021	0.08547	0.1775	0.275364579274356	0.327573836818594	0.854828131371039
chr1_10890157	0.171245197203906	-0.126361786960447	0.291182413516726	0.3061	0.1246	0.2415	0.594318511876718	0.314301862129409	0.24198655071057
chr1_108903001	0.875841706141003	-0.00211959986380556	-0.384959251444783	0.3425	0.1221	0.2799	0.0162817905638747	0.986253406223493	0.186710865931018
chr1_108903082	0.280080720700017	0.0275873830153646	0.247464239737736	0.159	0.06523	0.1328	0.0820162931292745	0.673007461393338	0.064757166933633
chr1_108903141	0.104368741505065	0.0791435258258578	0.127778130634119	0.1226	0.05432	0.1146	0.398181882158427	0.145714744991837	0.268014500585532
chr1_108905977	-0.353334678699519	0.0199678218731128	-0.091436137046247	0.1421	0.05828	0.1186	0.013843885569862	0.73232349016791	0.443961363777065
chr1_108906001	-0.262854704501814	-0.0100897767145544	-0.212084166671693	0.1825	0.08316	0.1533	0.156742965397673	0.903762776430635	0.171592251804515
chr1_108906089	-0.0893911553793036	0.0337785560405244	-0.0431976159378776	0.1466	0.05669	0.1186	0.546392706266179	0.551917942659513	0.717607028889474
chr1_108906106	0.0196909701821464	-0.0204901724863886	-0.0954535542600381	0.1747	0.06992	0.1456	0.911632430150797	0.770030919873436	0.516596079541969
chr1_1089184	-0.262704639795656	0.0532026680303639	-0.105239103242567	0.1421	0.06172	0.1248	0.0672543651590217	0.389592251941826	0.402778449767138
chr1_108920915	0.496588148585251	-0.00587374862758771	0.48306834340398	0.2802	0.1058	0.2354	0.0888924394357642	0.955974446812121	0.0461029432444131
chr1_108921043	0.12247757486942	0.123337407763102	-0.153987401727899	0.2134	0.08718	0.1726	0.574992759415743	0.158729406182739	0.379523931827116
chr1_108926202	0.0675090979457456	0.0196172488146307	-0.108461304445591	0.1505	0.06669	0.131	0.657435736682304	0.769139302815816	0.411752262610839
chr1_108926284	-1.25341910444638	-0.160387753432699	0.451720312376135	0.4203	0.1654	0.3531	0.00680979965607065	0.33890040379155	0.231348157852656
chr1_108926343	0.166487828170282	0.000917721860992488	0.0882835955259441	0.1586	0.0662	0.1318	0.299993406049884	0.98896364723408	0.506698865270968
chr1_108926610	0.136184976587172	-0.0143791754754172	0.149220546018887	0.1753	0.06936	0.1399	0.444367814798028	0.836155944110035	0.290907291030506
chr1_108926613	0.0030115042854343	-0.0241614268978178	0.348509066785764	0.1635	0.06791	0.1408	0.985502335105677	0.72261607765494	0.0142638712648414
chr1_108926724	0.020722561441923	0.0305658987881658	-0.233392295597484	0.2144	0.07586	0.152	0.924786533274804	0.687857665720058	0.129106650352184
chr1_108926808	0.0206706392803211	-0.0665461378092297	0.0859866585954936	0.1357	0.06324	0.1098	0.880041199211594	0.293638616573357	0.436341625122972
chr1_108926885	-0.077349083037885	0.148514285351241	-0.415924545886868	0.3074	0.1275	0.2511	0.810764379392217	0.247962951763827	0.108859497238206
chr1_108946452	-0.12874227870499	0.127182592484102	-0.190991722375902	0.1682	0.07326	0.1409	0.45054485837597	0.0833841615278454	0.179599316161314
chr1_108946467	0.0599248797811748	0.0236395233565715	0.126638293220629	0.1282	0.058	0.1028	0.642951795451989	0.684087410926898	0.220438287169236
chr1_108946493	0.419248289988322	0.150337775671306	0.371879741901148	0.1824	0.07465	0.1474	0.0238242614813885	0.0446132605197833	0.0125825495465615
chr1_108946556	-0.159654250748452	0.14198536151071	-0.020374010291589	0.2072	0.09137	0.1649	0.450963032241382	0.121752314290023	0.903008060083804
chr1_108946595	-0.169050651764967	0.122541341844996	-0.0688342566910251	0.2071	0.08286	0.1619	0.424534889462105	0.140532593310666	0.674809739622126
chr1_108946600	0.181752909788925	0.00592818183084368	0.631799543788339	0.2207	0.09648	0.1949	0.421846159790341	0.951233357032463	0.00147531853593785
chr1_108946621	0.104115163233858	0.0264066258992652	0.169860966395794	0.1889	0.07193	0.1488	0.588340447933867	0.714242207146758	0.258969403780866
chr1_108959766	0.553147220600475	-0.0687291906178976	-0.435140935630241	0.1946	0.07716	0.1914	0.00530112202577493	0.374497461559323	0.025652521256374
chr1_108959783	0.329701900923218	-0.0212945381161416	0.140364348376941	0.1733	0.07334	0.1525	0.0609709911891172	0.772143884836475	0.363003842607656
chr1_108959821	0.00234242381987665	0.0312783967206666	-0.0512553885158449	0.1496	0.06407	0.1222	0.987647877262647	0.626125139661146	0.677194116061535
chr1_108963826	-0.591763549327514	-0.0462528322478847	-0.116112026591091	0.1944	0.07095	0.1993	0.00282673153371427	0.515521356866835	0.568059682891014
chr1_108963906	0.0342097186700767	0.0516752255517791	0.0525712827089101	0.15	0.05987	0.113	0.821602409098283	0.388921116933339	0.643900064856393
chr1_108963910	0.10592007328524	-0.0319477343844327	-0.0448810594190789	0.148	0.05531	0.1128	0.479072765942901	0.564123164585142	0.692590258348811
chr1_108963922	0.687590462231355	-0.109475645211694	-0.0168288039037789	0.3163	0.1161	0.2165	0.0391841348229034	0.348981817959098	0.93950850993586
chr1_108963942	0.0411086749052416	-0.0535697779237941	-0.0944131792680186	0.1462	0.05952	0.1206	0.78088968400013	0.368954099678296	0.437071330137828
chr1_10897291	-0.0970815249876556	0.196998975002348	-0.0506736195318441	0.195	0.08427	0.1682	0.625339633328752	0.0198380714662768	0.766483453730667
chr1_10897503	0.267641294239347	-0.178957519007455	-0.34483359144848	0.2837	0.1098	0.2216	0.365659178370532	0.105233277875471	0.129160738309273
chr1_10897742	0.745989528604522	0.0833070454121032	0.0913094030725967	0.3764	0.1579	0.3286	0.0663352595913694	0.602384120813636	0.792979578542693
chr1_1090023	-0.360937781086442	0.0165541690513053	-0.354663476338373	0.1538	0.06226	0.1183	0.0204016852883003	0.790722994790724	0.00291133018957201
chr1_109011052	0.564356075056032	-0.0325874426363037	0.22660907584998	0.1606	0.05742	0.1262	0.000523501189045761	0.570991833689671	0.0748670317052287
chr1_109011088	NA	NA	NA	NA	NA	NA	NA	NA	NA
chr1_109011108	0.362764967758991	-0.11480176923073	0.227387506639377	0.1955	0.08357	0.1977	0.0687941069942901	0.17102601219347	0.259546717928258
chr1_1090228	-0.213054023523158	0.086596324204733	0.146674305258626	0.192	0.08158	0.1687	0.27614897619819	0.290077567277425	0.39145737424886
chr1_1090236	-0.120977667296491	0.058047328220647	0.184101753710586	0.1646	0.06258	0.1298	0.468479684594585	0.35457494005738	0.159620084944155
chr1_1090243	0.0991900685420826	0.122930974372592	0.0407200581382128	0.142	0.05921	0.1224	0.489287031906011	0.0382147880602899	0.741264908768712
chr1_1090261	-0.28684239409372	0.0327374337612875	0.143981740540182	0.1908	0.07362	0.1463	0.140011450050204	0.657422523771531	0.33027265226136
chr1_10903032	-0.318363717806528	0.145135199633873	0.414011159199585	0.2817	0.1241	0.229	0.278194856941538	0.245860988779201	0.0784304644663878
chr1_10903065	0.0450612411194011	-0.0439664447386756	-0.171828558921061	0.135	0.06512	0.1113	0.740847418820943	0.50048468702872	0.124970507983032
chr1_109036903	-0.17948717948718	0.01943594277602	-0.303643089517863	0.17	0.07383	0.1523	0.298136139894946	0.79290963219474	0.0487858060589286
chr1_109036974	-0.125718607199851	0.0339256383687543	-0.345994139319519	0.1575	0.06552	0.1338	0.430549980433094	0.605380974138595	0.0103875559020339
chr1_10903869	-0.0186236875892048	-0.0137068305681326	-0.115009773660765	0.2025	0.08405	0.1796	0.928236800501743	0.870910212665306	0.528724883704624
chr1_10903899	-0.249182225242822	-0.0359888239395844	-0.483502680420548	0.1845	0.08315	0.1569	0.184378025377862	0.666236250540593	0.00233897412536666
chr1_10903944	0.351251735226189	-0.0901065271328252	-0.373672980779765	0.2229	0.09919	0.2048	0.124494040054495	0.366025296675771	0.0741152698925973
chr1_10903955	-0.118631199327531	0.0331667772516101	-0.242551418015578	0.2236	0.09926	0.1953	0.605073818804691	0.739519085764868	0.22321358504743
chr1_10907299	-0.206666726395736	-0.00288593367931748	-0.198739947921156	0.1888	0.07883	0.1408	0.282398582403038	0.970887139345011	0.162280101386615
chr1_109080374	-0.0214008205433034	0.155448897854769	-0.177007949277345	0.2268	0.09982	0.1764	0.926776706310637	0.121258154270153	0.323294232205792
chr1_109080389	0.236130784791076	0.13881721172462	-0.196540880503145	0.1867	0.09364	0.152	0.214043962280988	0.139959299838432	0.201246706489624
chr1_109080404	0.205525378530648	-0.0345021132286365	-0.0319191999601486	0.1382	0.06188	0.1146	0.14078103219274	0.577871598665103	0.78201658810607
chr1_109080407	0.22340124117887	0.00397613775515261	0.0895875751750484	0.1466	0.06754	0.1231	0.131703367793063	0.953162042123517	0.470154662736842
chr1_109080461	0.148130768134081	0.0482057893467156	0.0685135271557681	0.1281	0.04901	0.09616	0.251447261167168	0.325898446722806	0.478204529473542
chr1_109080464	0.145737871653838	0.0902179788847901	-0.00489032165283784	0.1092	0.04315	0.08967	0.184636156729829	0.0367210759608745	0.95668246552439
chr1_109080510	0.183040549634368	0.157707990815306	0.187742420367355	0.1575	0.06209	0.1273	0.251110082330779	0.0112418626824955	0.143520915862744
chr1_109080983	0.0696780461864497	-0.0318966678095717	-0.19166163206172	0.2169	0.1012	0.1793	0.753826825461854	0.753850428187524	0.292973459748437
chr1_109080996	0.0775523847931295	-0.0280760345548651	0.205791022699066	0.1771	0.08356	0.1444	0.66648313634623	0.73775828713542	0.158477919009719
chr1_109080999	-0.121343371420983	-0.16374436945362	0.311155692452146	0.2118	0.09061	0.1734	0.575535931905586	0.0719080518938831	0.0771854092481835
chr1_109081002	0.160610055183157	-0.0264895788445135	0.17586687551406	0.2191	0.0868	0.1629	0.474464891019941	0.761106819541197	0.286794686167838
chr1_109081007	-0.0506089568331567	-0.104639404196208	-0.0860161081425189	0.1721	0.07817	0.1441	0.77206142688155	0.182034402490142	0.554728427212414
chr1_109081022	-0.121953021326333	-0.0305573709065299	0.323883301901931	0.2153	0.08626	0.1693	0.580161405189226	0.724143254065052	0.0593681366456655
chr1_109081025	0.0934207166411371	0.133858991641981	0.0451955803285158	0.1993	0.09305	0.164	0.645989677623898	0.152049618043079	0.785736197605971
chr1_109081027	0.163727102960185	-0.047859873681552	-0.171122462234439	0.2027	0.08427	0.1514	0.428965372759987	0.571451749589297	0.263892496675011
chr1_109081035	-0.0285256865881065	0.0624423109655306	0.165525793140856	0.1691	0.06842	0.1396	0.867950857344881	0.362562163576673	0.240353249402142
chr1_109081041	-0.330000422404689	0.0180185602180249	0.164906459634513	0.1891	0.06603	0.1616	0.0865976065878604	0.785399877223037	0.313911622672541
chr1_109082386	-0.0222358489371595	0.0773969187187558	-0.0580935293468623	0.1351	0.06399	0.1116	0.870456134497992	0.227417899978318	0.604947059266349
chr1_109082421	0.0444630005287003	0.100706374622727	-0.0531908937189953	0.1672	0.07091	0.133	0.793179910831251	0.15659263864495	0.691825783892576
chr1_109082425	0.0369931543253564	0.0590108783987852	-0.126912339942463	0.1455	0.06389	0.1195	0.801394449013562	0.356661373497559	0.291691735779856
chr1_109082450	-0.068153432520827	0.106622917713301	-0.179502091031933	0.1435	0.06298	0.1204	0.638339752290852	0.0911037741250732	0.138863724719504
chr1_10909293	-0.000575111165449762	0.00443536503006393	-0.133525881700985	0.1286	0.05691	0.1069	0.996461426105321	0.937979057672371	0.214267803744216
chr1_10911592	0.100945431777535	-0.111320169264544	0.208748679092297	0.2802	0.1089	0.2082	0.729470054827233	0.309560668847682	0.326758526263323
chr1_10911619	-0.125489249224826	-0.00487944789896678	0.0620183294493503	0.236	0.1066	0.1887	0.605355652066036	0.963698720159071	0.746879639185832
chr1_109118209	-1.66029331184995	-0.136126004913281	1.23262905531639	0.5804	0.2575	0.5045	0.0198337424808303	0.609478587090346	0.0348974146554
chr1_1091217	0.11681864255166	0.00159884064481028	0.299344032050846	0.1808	0.07436	0.1534	0.525120189799103	0.982893208756085	0.0538179604298814
chr1_109123996	-0.0559154488428059	0.0192363032353288	-0.227475901126357	0.1995	0.09298	0.1479	0.783589955873768	0.836798546901634	0.128228800000113
chr1_1091352	0.301081849862732	-0.0318637770874544	0.0861659100187949	0.1247	0.05425	0.1031	0.0165930300856005	0.557549109367536	0.405805809628936
chr1_1091375	0.26163690797625	-0.11680402995846	-0.0142402176530487	0.1519	0.06569	0.1215	0.0886726673095631	0.0760186357222843	0.907386946661471
chr1_109161717	0.203737701232077	0.0525909893154107	-0.324265926202141	0.239	0.1069	0.2015	0.407809620849999	0.624738841144788	0.114967770512794
chr1_109161774	0.28513848697809	0.0176924066063928	-0.0474624624970945	0.18	0.07227	0.1565	0.119178987354541	0.807099407884048	0.76452991837506
chr1_109161801	0.427699078714181	0.164075486368043	0.139934769275288	0.2339	0.09483	0.2305	0.0754313924660462	0.0849953941049276	0.554691498610722
chr1_10916182	-0.13470066899805	0.017142977528665	-0.155306316144185	0.1335	0.05007	0.1017	0.317328857610629	0.732387937755693	0.128716044724714
chr1_10916273	-0.049887584248556	-0.204774216504611	-0.278471961280612	0.1991	0.08192	0.1854	0.806031419620276	0.0127282481023658	0.139952969873167
chr1_109188547	-0.20981476422763	0.0410646879409082	-0.167022398203239	0.1679	0.07397	0.1389	0.217985928311248	0.579830436041807	0.233728626320826
chr1_109188551	-0.0971617048158188	-0.00156198563933127	-0.0528361551587072	0.09897	0.04372	0.08549	0.328614217332507	0.971527258961585	0.538042112565064
chr1_109188557	-0.0514456469604829	0.0191427306716138	0.0442588105157334	0.09096	0.04135	0.07647	0.573270936787734	0.643688414359202	0.563886227632563
chr1_109188574	-0.0892427254066194	0.0114281390348365	-0.110427632243901	0.09184	0.03984	0.07539	0.333237748665019	0.7744008940061	0.144129854056153
chr1_109257384	0.571668851834207	-0.0569704543610195	0.125154799101011	0.2119	0.07382	0.1755	0.00837514315567978	0.441511940671708	0.482638919951905
chr1_1093315	0.0880991202460174	0.0417752041204086	0.0409765868229151	0.1711	0.07816	0.1403	0.611940437828634	0.594138742509684	0.77244726289985
chr1_1093325	-0.163704390481263	0.175489183791354	0.0231311043960814	0.2225	0.09811	0.1861	0.473184815739711	0.0750647024402467	0.902801894487881
chr1_1093339	0.423452174481218	0.0405385855482246	0.0646831628102155	0.2059	0.08865	0.1665	0.044164632659258	0.648758463429154	0.701671759390114
chr1_1093381	-0.00108819020045729	-0.071178360153724	-0.0695679731751884	0.1428	0.05907	0.1071	0.993982186224108	0.229023088717326	0.51839282649319
chr1_109344485	-0.259928995006242	0.105157354203817	-0.021826814951792	0.424	0.176	0.3286	0.578752929038929	0.556426026565363	0.949977446061806
chr1_109344539	0.190832634538549	0.0259252977521653	-0.12178599961364	0.164	0.06952	0.1277	0.251026903774823	0.709880715240878	0.344209627059647
chr1_1093479	0.122126522749712	0.000738464972439093	0.3066554080324	0.1548	0.06119	0.1178	0.435731689264895	0.990389091694654	0.00973615664360594
chr1_10937564	0.24523643701842	0.000434215870511119	0.468138310848384	0.2517	0.1096	0.2228	0.34570523878177	0.996857973255635	0.0405262056015723
chr1_10937632	-0.0644695978716022	0.00626720924523758	-0.194047373871797	0.2472	0.1239	0.2111	0.800495951668809	0.959968551924458	0.368916360714
chr1_109532405	0.302875677973452	0.0166892278251624	0.179652978378334	0.2005	0.0809	0.1502	0.138892688353318	0.837089045041624	0.236998312506089
chr1_109532445	-0.155168199013056	0.0543289206677298	-0.00288121256747837	0.186	0.08128	0.1359	0.412398571965407	0.505279915870521	0.98324223774188
chr1_1095397	0.0409862751115434	0.0456381709118962	0.332484469580146	0.2423	0.09686	0.1801	0.869641016455967	0.639097376433855	0.0693821394623858
chr1_109575804	0.0770734129322741	0.0685997447487553	-0.0323450874443272	0.1504	0.06499	0.1379	0.612416468650335	0.292198216912692	0.816294325524884
chr1_109598119	-0.0680592366647996	-0.014604795449668	-0.178079491328125	0.2683	0.1094	0.2295	0.806946001348532	0.894432416612299	0.450108308486515
chr1_1096078	-0.2042521983402	0.0680651090519773	-0.350217914701788	0.2479	0.1025	0.2029	0.42474785140061	0.508899469853916	0.0909976028315742
chr1_1096089	0.129489962892323	-0.0336396591431654	0.00578619270968614	0.2002	0.0667	0.1551	0.526271065276435	0.614809898295259	0.970600814518313
chr1_1096094	0.253924941846041	0.0157612520067592	0.292222770489751	0.1957	0.08771	0.1528	0.203219563783079	0.857933951112593	0.0587586277229211
chr1_1096111	-0.321254373196455	0.00929282589021657	0.150445682628225	0.145	0.0638	0.1275	0.0283699238853401	0.884427564480503	0.241865808941419
chr1_1096115	-0.116875664545746	0.0491896225926952	-0.001084705784289	0.228	0.08186	0.1889	0.617701238571331	0.549251137668826	0.995500879527697
chr1_1096128	-0.02985431892553	-0.0093593134204599	0.280736979149241	0.09929	0.04301	0.09317	0.764793389367036	0.827891581690089	0.00269924112688136
chr1_1096152	0.110905279578804	0.0146430477547911	-0.121516855070193	0.124	0.05422	0.1041	0.374812644435649	0.787414133254396	0.245655439804711
chr1_1096170	-0.120903492732518	0.000516751922358427	-0.0188442100358898	0.1187	0.04292	0.08748	0.31184297824167	0.990402644223664	0.830090259289744
chr1_1096193	0.0103498628122053	-0.0128216162654521	-0.127430507035969	0.09318	0.04106	0.08073	0.9119409904439	0.755038976472348	0.115643447348082
chr1_1096204	-0.105965198384862	0.0458615013923878	-0.0569068554082395	0.09036	0.03662	0.06975	0.242845905274165	0.210744045083987	0.415712640187035
chr1_1096207	-0.00917710113162387	0.0346814971985286	0.0240056661053822	0.1397	0.0567	0.1032	0.948136331350714	0.541409723934637	0.817026565032239
chr1_1096218	-0.0638621576068239	-0.111190472876266	-0.107024442676815	0.1559	0.05926	0.1232	0.685751917741101	0.061065857367785	0.388639656615916
chr1_1096539	-0.180457794226014	0.0823807315529543	-0.122600040407993	0.1817	0.07061	0.1428	0.328751749022592	0.244509715481547	0.395466890113494
chr1_1096551	0.12565228771	0.00907704866613008	-0.102666658736552	0.148	0.05942	0.1066	0.401103426662043	0.878799755497207	0.338257388153801
chr1_109658365	0.181100626089546	-0.0243613820590208	0.0623849708967726	0.1994	0.09092	0.1918	0.373471821254995	0.789597527035326	0.749558357464964
chr1_109658401	-0.180803299311183	-0.0839580030937195	0.0530788177339901	0.2143	0.08005	0.16	0.409887440546407	0.295813325706844	0.743313355724801
chr1_10965889	0.202215665905582	0.0682369029001346	-0.400318778964287	0.2407	0.09034	0.1878	0.414834691051219	0.451903285989995	0.0362871102558766
chr1_1096593	0.0272798280225144	0.0608873088133271	0.256886142015076	0.1765	0.07872	0.1448	0.879081689762032	0.440667468055334	0.079194589699742
chr1_10965979	-0.154706201118922	0.308987055066449	-0.0899791192228504	0.4831	0.1986	0.3869	0.779179968787955	0.127300262219174	0.830194155966393
chr1_1096611	-0.176665308696526	-0.079051738210242	-0.0495869929270691	0.2189	0.1038	0.1839	0.43099738795885	0.448772199579282	0.790976852111041
chr1_10966524	-0.187348274573691	0.0597487379598955	-0.0930502393767703	0.1592	0.07071	0.1257	0.245315844649969	0.399302386571762	0.462714134879758
chr1_10966574	-0.062395484767063	0.0388342320130399	0.0312916137109471	0.1282	0.05656	0.1075	0.629317193408284	0.493026383405512	0.772276850568447
chr1_10966582	0.00464601658083082	-0.00728753017589395	0.138240692484403	0.2455	0.1077	0.2002	0.985363189572646	0.946365555864566	0.498701952383419
chr1_109673582	-0.495583373333914	-0.14966963497575	-0.393004701894756	0.2783	0.1204	0.2273	0.0871915086239903	0.217180444187662	0.0922288507290071
chr1_109673646	-0.0950286921124281	-0.126288940303918	0.189664091604524	0.2657	0.1223	0.2437	0.730245870380555	0.305427190975131	0.450366321786841
chr1_10969449	0.325813979864881	0.0989431185361243	0.0456612010507448	0.1607	0.06915	0.1308	0.0453798023620167	0.153458107865758	0.729273105355965
chr1_10969493	0.169798578472617	-0.0394253341355349	-0.00234780362970441	0.2059	0.09084	0.1596	0.419669251274634	0.66558580236252	0.988413538976705
chr1_109702718	0.123428079711519	-0.120731372859938	0.203751969539111	0.1217	0.05239	0.1097	0.314097763404477	0.0213741777945778	0.064870932728838
chr1_109702733	0.236517371610957	-0.205598781979921	0.446956323193345	0.2058	0.07948	0.1696	0.260734229552378	0.00991971237148248	0.00939934103237738
chr1_109725329	-0.347216577630489	-0.00915698150121335	0.0222299672953865	0.1765	0.06771	0.1454	0.0528250398300369	0.892668897441842	0.879767776696721
chr1_109725366	0.0446816191261149	-0.0291479482470708	0.13303021746968	0.1262	0.05493	0.1107	0.725420825331253	0.596225018869952	0.232347970410204
chr1_109725433	0.146771839485725	0.0269063792558881	0.225146107479326	0.156	0.05985	0.1255	0.352719952454826	0.653606479554256	0.0751072409157945
chr1_10973386	-0.10169147570745	0.0189458561213969	-0.0225049543607335	0.1468	0.07113	0.1183	0.493207365723066	0.790485138330421	0.850170846925806
chr1_109736114	0.181215154052352	0.0177842463990128	-0.143379702418045	0.1925	0.08015	0.1602	0.355605652491697	0.824957583769772	0.376995873819401
chr1_109736169	0.211281586597196	-0.203909992419921	-0.0647938141170544	0.3466	0.1312	0.2737	0.567459430739561	0.123375827540205	0.819884643450847
chr1_109736312	0.0945883146418599	-0.00432459749688126	-0.0316130209800796	0.1579	0.06379	0.1115	0.554169061825932	0.946059306963188	0.778129910641348
chr1_109741635	-0.0057740123095056	0.0423216326736212	-0.167818618482962	0.1355	0.05577	0.1041	0.966323609747306	0.448643095840901	0.108861436432009
chr1_109741799	0.0699645508836289	-0.0346006592016894	0.120378449493822	0.1606	0.07023	0.1314	0.667202973331333	0.623101254106325	0.363783740885884
chr1_10976626	-0.0608174588580296	-0.0206420604286725	-0.0453697447549847	0.1973	0.07368	0.1578	0.762507641289287	0.779940350113123	0.776477830503308
chr1_10976653	-0.0533921223445877	0.0339690941291692	0.10567920669407	0.1705	0.07461	0.1436	0.757652425621675	0.649814596603176	0.46642975987149
chr1_1097766	0.230663355809365	-0.0140389692017599	0.120583635871626	0.1938	0.075	0.1573	0.242948695614026	0.851927963316491	0.449025586823044
chr1_109777726	0.0830691636435372	0.0580636356787187	-0.0187805626972172	0.2147	0.08741	0.1743	0.705515731934434	0.508147404418978	0.915503689161308
chr1_1097796	0.328500201792981	0.00664542297737945	0.260880852801778	0.2582	0.09614	0.229	0.219023239819191	0.945147094339663	0.267454078520169
chr1_1097827	0.75432259644397	-0.227329369166212	-0.251510071524914	0.2588	0.08722	0.2248	0.00487177236331671	0.00941905238143526	0.275633491961444
chr1_1097841	0.149600561132052	-0.00374886017665503	0.287295478209888	0.2624	0.1044	0.2009	0.582218908613919	0.971511686495058	0.161248121053072
chr1_1097857	0.662928696069378	-0.0187250139046154	0.591229611071708	0.2868	0.1167	0.2615	0.0268038008883299	0.873386886237144	0.0290915098845441
chr1_10983302	0.00519356645559193	-0.331836485505461	0.323561605518579	0.3748	0.1497	0.2892	0.989750009263645	0.0284013280385925	0.284166014135305
chr1_10983370	0.600337306248723	-0.0394543670608337	-0.39254181353238	0.2665	0.1108	0.272	0.029915700525624	0.723418456105674	0.164906650180846
chr1_1098353	0.637232881907608	-0.0442599900218977	0.0966208228289262	0.1654	0.06722	0.1628	0.000144922196843922	0.511215909825284	0.558160313866532
chr1_109866248	-0.512356043776958	-0.0343549248193836	-0.378917853376589	0.2418	0.1002	0.2144	0.0397778735736997	0.732999697255609	0.0843037241083986
chr1_109870526	0.012676942645766	-0.115938784796233	-0.253482465381071	0.1678	0.06817	0.1416	0.940631048312802	0.089739409633397	0.0763791251031352
chr1_109870541	0.161244797278615	0.00504913641723702	-0.170521245818325	0.2105	0.08342	0.1733	0.453950487817125	0.951904180314611	0.332506602919631
chr1_1098715	-0.297083339163585	0.0587489665359633	-0.250252774781442	0.1914	0.07483	0.1568	0.127642806798604	0.433687051124466	0.114966374767727
chr1_109876171	-0.256780844407739	0.0696195064655129	-0.172992149107713	0.1613	0.06559	0.1441	0.116159455222748	0.289531865381737	0.234844748850937
chr1_109876241	-0.490165317290227	0.00619829960688683	-0.124532335147463	0.1782	0.06757	0.1426	0.00679717949925618	0.927077919305587	0.387382732484192
chr1_109876243	-0.565619954544593	-0.0193413569889881	-0.273748131223782	0.1709	0.06074	0.1317	0.00111034089149464	0.750605758578762	0.0393537891436772
chr1_109876246	-0.598374771636966	0.0131481254260909	-0.0594224740168134	0.1738	0.0605	0.1446	0.0006976644311808	0.828265787541581	0.684283533251914
chr1_109876275	-0.296356895045483	-0.150493794914086	0.115621431687859	0.2099	0.09272	0.1818	0.167450398053213	0.10607104101967	0.531719600883274
chr1_1098798	0.127545517846177	0.0986234304768966	0.00332702487989034	0.2248	0.09571	0.2022	0.58036521089844	0.305028437753465	0.987143239865319
chr1_1098820	0.213628329648083	0.105353322529182	0.0463879527868023	0.2722	0.09999	0.2216	0.450136850435682	0.294473595964149	0.838253916506059
chr1_109889701	-1.54562571671775	-0.145239469919162	0.222392931420732	0.5657	0.2056	0.4746	0.024257135716964	0.489360804456987	0.680006777399886
chr1_10993089	-0.108971835642307	-0.111912544963764	-0.298593017913027	0.2136	0.0903	0.1811	0.618206567700423	0.217099185881922	0.104908037531691
chr1_10993186	0.56971256971257	-0.0500800309834929	-0.265115189608829	0.26	0.1048	0.219	0.0343581016765196	0.634622011387557	0.237529300564791
chr1_10993278	-0.0270316283885184	-0.131464185894242	-0.30164707087784	0.1963	0.08564	0.155	0.892590938489623	0.126155506356322	0.054531515336269
chr1_10993302	-0.582192361809324	0.180964400627992	0.159428567550864	0.2752	0.1423	0.2258	0.0419679503307062	0.208113777174843	0.491562350861424
chr1_10993431	-0.0357643287455759	-0.189782348459838	-0.36442715480475	0.3227	0.1335	0.2557	0.916455764773004	0.158874882988015	0.168254485641594
chr1_10994166	0.29259186096187	-0.0749187489446156	0.142933427551623	0.5143	0.2004	0.4365	0.625616765881744	0.714169378885887	0.768290862609633
chr1_1099697	0.203822741204551	-0.0853976334520282	0.101314757727604	0.1616	0.06194	0.1278	0.2132414888761	0.168800544675053	0.431715435156217
chr1_10997584	-0.048399693438129	0.0443219188548955	0.100651512785404	0.1939	0.07076	0.1396	0.806553748093007	0.532102588706336	0.475264693746368
chr1_10997645	0.144239138998237	0.0245182753769971	0.0412096499044091	0.1189	0.05277	0.09471	0.228393489602767	0.642663577926045	0.66489987823238
chr1_11000653	0.316817021122899	0.0350637294028223	0.116511156186613	0.3174	0.1514	0.275	0.343868137530454	0.818925720288401	0.683757010589672
chr1_11000657	0.58946181871464	0.132035420032789	-0.0307353311565946	0.3611	0.1541	0.3199	0.127943229481984	0.397228133675094	0.927469417015797
chr1_11000669	0.350564639633059	0.00837226340744031	0.298591799038403	0.2799	0.1353	0.2307	0.229207874088894	0.951112122397781	0.207895773836936
chr1_11000713	-0.148424789785725	0.0384680240243665	0.0220603213815403	0.1474	0.06609	0.1205	0.319272757091412	0.561387003565918	0.855787391709469
chr1_11000723	0.136548626243331	0.0130172278208657	-0.030299109843885	0.2122	0.09076	0.1519	0.529456725432861	0.886422248402306	0.843707941924192
chr1_1100129	-0.137710498904321	0.0524777180885235	-0.0292417550452482	0.2515	0.1128	0.2355	0.596141948765046	0.643895756370651	0.903947287033154
chr1_11002676	-0.00720576221148844	0.033480896999387	-0.126836273928592	0.08557	0.03495	0.07619	0.933135850027969	0.338375327022248	0.0969350464158132
chr1_11002772	0.0286695567410491	-0.0125079950636273	0.151945491724774	0.09141	0.03793	0.08295	0.754794383205146	0.741756688445724	0.067931757457375
chr1_110038782	-0.837785535930714	0.283579272970434	-0.438089497003039	0.3864	0.158	0.307	0.0455237913092557	0.0763512130532797	0.174434804965715
chr1_110052832	0.0298821612133276	-0.0087874481647164	0.129850458698559	0.2582	0.08761	0.1872	0.910975411006098	0.92041084737401	0.495629036790252
chr1_110052871	-0.103746867357269	-0.0324800815572937	-0.292590311986864	0.1908	0.0765	0.16	0.59350933734268	0.672053018490733	0.0710542680238053
chr1_110052919	-0.1111227963624	-0.0281418650323124	0.0226766584859227	0.1049	0.04293	0.08042	0.292122562866347	0.512516188682294	0.778660898370104
chr1_110052927	-0.0918930609078868	0.0740534188535805	0.0891561119447237	0.1657	0.0671	0.1338	0.584441547066793	0.270835552938671	0.509031063874483
chr1_11007396	0.465555485338043	-0.00805350705850682	-0.270549870390023	0.1681	0.0735	0.1532	0.00633142065559689	0.91298425009091	0.0809597796080685
chr1_11007492	0.0539931288263063	0.0209191617407165	-0.143678021456781	0.1212	0.05318	0.1048	0.65834175604337	0.694460872075971	0.172748930188228
chr1_11007543	-0.231932569381219	0.0662097451927145	-0.074890725055532	0.1861	0.07268	0.1333	0.220760739097654	0.363578794256707	0.577659263877758
chr1_1100775	0.156897189749962	0.048679633202331	-0.0556431302934416	0.1405	0.06717	0.1274	0.268887127500802	0.469626996566712	0.66486926328109
chr1_11007826	-0.344037250382823	0.00806651202347546	-0.117311131332568	0.1783	0.07755	0.1548	0.0576140796365562	0.917404515921383	0.454044731129866
chr1_11007852	-0.238173825300921	0.0681905575571548	-0.0212940699255434	0.2087	0.09227	0.1844	0.264381181556187	0.46180365916569	0.909636295895864
chr1_1100790	-0.0386660470382162	0.0499227222550453	-0.105017131123828	0.1605	0.05882	0.1453	0.812046491800161	0.396845924156809	0.474553114027464
chr1_11007909	-0.522493950605754	0.0369840964242875	-0.0365535818824383	0.1654	0.06861	0.1285	0.00183657010301153	0.590730352769172	0.777862747408172
chr1_11007932	-0.578681813140784	0.026077681769555	0.102426220715895	0.1949	0.07776	0.1783	0.00358912095049968	0.738118711808879	0.571900353849996
chr1_11007940	-0.421760565038421	0.0201036090755907	-0.117871701252315	0.1391	0.05625	0.1226	0.0026769228182727	0.721217853639512	0.339992418421382
chr1_11007953	-0.423095066696159	0.0330370739793903	-0.108269460180941	0.1537	0.05693	0.1165	0.0065277209603446	0.56234002274626	0.355995038015267
chr1_11007974	-0.314345367380218	-0.018746710285762	0.174886794981741	0.1866	0.06801	0.1412	0.0979231970278759	0.783309969938524	0.220136264163708
chr1_11008037	-0.427843540510566	-0.0400881426886158	-0.172366988302857	0.1592	0.06079	0.1267	0.00797362702080484	0.510388225090813	0.177185928763072
chr1_11008078	-0.364321855961462	-0.00315464656236785	-0.295645366664407	0.1876	0.0809	0.1629	0.0564513839792635	0.96899676159704	0.0733500460708515
chr1_11008153	-0.52730474357321	0.0663220562162241	-0.330077201310009	0.1938	0.07786	0.1612	0.00760127208385941	0.395755647325399	0.043295711116465
chr1_11008180	0.0954403788918933	-0.0182805201350197	-0.15107521841854	0.1315	0.05257	0.1084	0.471845357008774	0.728399079434871	0.165908691647884
chr1_11008199	-0.0599261681465466	-0.0523553510314892	-0.0957120514879801	0.1389	0.0595	0.1116	0.669195969578506	0.37974680384548	0.394060144281329
chr1_11008221	-0.0185022001827372	-0.0284389833039402	0.0234732480165889	0.1235	0.0527	0.1059	0.881815229978558	0.589963265826201	0.825553079524868
chr1_11008237	0.0124072909387481	-0.0259266699439021	-0.137157935361296	0.1261	0.05438	0.1031	0.922244318785233	0.634029487240295	0.185752430159017
chr1_11008246	0.0140187235578572	-0.0256440044527796	-0.0271343219811295	0.1332	0.05372	0.111	0.91692505090326	0.633593640714156	0.808049764146075
chr1_11008264	0.0609540934478924	-0.0499279752341393	-0.0116152292613041	0.1358	0.05625	0.1079	0.656540979976844	0.375508087131136	0.914773416992877
chr1_11008291	-0.00534483724728478	0.00521720659394182	0.0164590822317789	0.1713	0.07734	0.1414	0.975476552130041	0.946377895655315	0.908261764806734
chr1_11008298	-0.00581869040845819	0.0195454720492721	-0.145391251469594	0.1641	0.06989	0.1309	0.972097668710105	0.780262749511538	0.270832347375696
chr1_1100849	0.159536893573963	0.00346887257013926	0.405715247489512	0.1829	0.07757	0.1379	0.391141435201945	0.964438488605259	0.00356842275934255
chr1_11009194	0.344303191959268	0.023615400063254	0.078189784459464	0.1898	0.08112	0.1627	0.0749030563836141	0.771695791796019	0.635376526958242
chr1_1100920	0.0952266313413699	0.00610205846141927	-0.168926365191113	0.1732	0.06781	0.1382	0.58816442917006	0.928461675271302	0.226047397210737
chr1_11009378	-0.505768824065494	0.0239030538493065	-0.0767115304461804	0.2422	0.09441	0.2001	0.0427592687512305	0.801000386371831	0.707204939772861
chr1_11009441	-0.399897055193783	0.153727142171215	-0.0846927353134718	0.2424	0.09967	0.2209	0.109479034573	0.124862180533324	0.708458456798639
chr1_11009847	-0.239580005432091	0.127620226882212	0.168656263621538	0.2189	0.09369	0.1926	0.285552777103502	0.175047422222662	0.39018249408124
chr1_11009890	-0.0965609195991869	0.00488657476120475	-0.131719999243901	0.1377	0.05824	0.1109	0.48733032876027	0.933245914501951	0.237837098127793
chr1_11009956	-0.385819407657678	0.054525473791215	-0.12095676824024	0.1579	0.06845	0.1304	0.0158309918533311	0.426784870991778	0.35774921559558
chr1_11009962	-0.370639107348552	0.0171700651017056	-0.220670411958218	0.1553	0.06388	0.1272	0.0183912693263639	0.788516689319492	0.0852983029087353
chr1_11009975	-0.277245171030646	-0.00251596050245452	-0.100622315003691	0.1452	0.06292	0.123	0.0588694842820662	0.968166929862286	0.416874410803197
chr1_110136006	-0.040335797303663	-0.0638842007543967	0.0500283095088141	0.1515	0.06308	0.1325	0.792419773403759	0.312144723484746	0.708223463998789
chr1_110136089	0.301300246382422	-0.0458295900119572	0.032633142323885	0.1979	0.0922	0.1559	0.135600623792442	0.620635497416631	0.83619605515727
chr1_1101411	0.022636594684854	0.0825246987350432	0.0185187417348128	0.2211	0.08489	0.1737	0.920465100414714	0.332730940687023	0.916381604905154
chr1_1101416	0.113227284679146	-0.0818172771724592	-0.282581481738223	0.1765	0.0688	0.138	0.5277509104598	0.235469599022741	0.0425500379002881
chr1_11014169	0.144135308575325	0.0390804334555473	-0.07201379139258	0.2113	0.07338	0.1483	0.504941996537563	0.595321564201284	0.631066809730822
chr1_11014269	-0.0951844640190281	-0.0275627905819569	0.049636703813808	0.1539	0.06941	0.1329	0.541123972325357	0.691999224632166	0.711251309255226
chr1_1101506	0.204874537435981	0.0566996590223554	0.0486991393850829	0.1121	0.04963	0.09815	0.0693572378208265	0.253853518732242	0.62146519320101
chr1_1101566	-0.00614832252284629	-0.0189852379980068	0.0570065829150684	0.1271	0.05394	0.1065	0.961730921192325	0.725245410996044	0.594567523370588
chr1_1101592	-0.12992101015236	-0.0438802052224069	0.0684800608251022	0.1117	0.04534	0.09592	0.2477442898005	0.333639972766729	0.477309199677632
chr1_1101600	0.035886379386507	-0.00108223934158964	-0.0322413850033837	0.114	0.05471	0.1029	0.754477756014431	0.984241405159592	0.755295796484793
chr1_110169156	0.239750669224724	-0.048933973640519	0.0118843519959311	0.1798	0.07061	0.1343	0.189621682051297	0.489384671895621	0.93012353349667
chr1_110170914	0.587868480283558	0.0233940186196718	0.0121422106809357	0.1955	0.07281	0.1629	0.00318828805401983	0.748627618975129	0.941374675214161
chr1_110177065	-0.263922429883483	0.0430975392448872	0.1920659196279	0.1498	0.06046	0.1304	0.0815168392426012	0.476760029936128	0.144201662559771
chr1_110177129	-0.174627592124496	-0.0476716409625697	-0.105025431411474	0.1401	0.06663	0.1165	0.217144653773092	0.475302514342733	0.370590818864558
chr1_110181827	0.6546276977033	0.0249853823141717	0.354242975995241	0.2131	0.08843	0.1562	0.00268771044144867	0.778375021285704	0.0250880959104308
chr1_110181841	NA	NA	NA	NA	NA	NA	NA	NA	NA
chr1_11018842	-0.328558613261013	0.0257419306923396	-0.257790774496867	0.1595	0.07159	0.1419	0.0419962551614669	0.719855608847322	0.0721256635419729
chr1_11018999	-0.017969426194574	0.0268141318612607	-0.232750104489941	0.1247	0.05258	0.1026	0.886308765190563	0.610567999171277	0.0240363410504724
chr1_11019040	0.142979351344748	0.0148433635484792	-0.130780746522403	0.1051	0.04741	0.09896	0.17609459341947	0.75448350806569	0.188488175894889
chr1_110196393	0.135215682361712	-0.0783406135115007	-0.0202381147465434	0.1364	0.05542	0.1151	0.326074076434064	0.158124436484906	0.861345131311739
chr1_110196479	0.240396588865102	-0.107513666776008	-0.135989928776952	0.1706	0.07555	0.1269	0.164994899149373	0.155895372120773	0.287796888225629
chr1_110205227	0.0742053949714548	0.0461252059675771	-0.074673905687486	0.148	0.0667	0.1188	0.619988813966418	0.490199008848994	0.532550856770322
chr1_110205230	0.101171561547103	0.0281611765203051	0.0781673368255063	0.1625	0.06825	0.1308	0.539004522526179	0.68059169013078	0.553532282029319
chr1_110205256	-0.295271317367016	0.00754541970957833	0.140621801419797	0.1856	0.08335	0.167	0.117991408497613	0.928118806035078	0.406413411617798
chr1_110209786	0.0648528273441648	-0.0365560604605138	-0.0341729018158908	0.114	0.04251	0.0987	0.571954229028377	0.390250643263593	0.73044063448201
chr1_110209796	-0.0946410304904864	-0.0610840994232847	0.0226006935762354	0.1421	0.05637	0.1074	0.5097297437004	0.279294840332338	0.834278384644674
chr1_110209826	0.221529539983083	-0.00711132501570149	0.0300342257744223	0.128	0.05603	0.1039	0.0860773184301685	0.899161561809571	0.773726385093893
chr1_110209852	-0.0549246673140427	-0.00242221600842007	0.102225774835313	0.08896	0.04172	0.07824	0.538580688809996	0.953742001750066	0.19272452922293
chr1_110209883	0.0660037318978883	0.0524602878874431	-0.000108875845377135	0.07821	0.0339	0.06611	0.400154946553874	0.121956916347451	0.998688847763654
chr1_110212819	-0.401647964168353	-0.0755870854455603	-0.168050496694823	0.1666	0.07248	0.1412	0.0174465462788704	0.298281693786642	0.238702842511
chr1_110212924	NA	NA	NA	NA	NA	NA	NA	NA	NA
chr1_1102198	0.229052810467224	0.068954375417444	0.32880827226269	0.1557	0.06308	0.1306	0.146175128943081	0.275295407697782	0.0125563359305305
chr1_1102262	-0.206977123835808	-0.011778199134637	-0.135745677312355	0.3831	0.1509	0.2929	0.617743908165215	0.9384968770114	0.657672909434082
chr1_1102313	0.2502995951417	-0.031273888311068	-0.0486924731183236	0.1875	0.06783	0.1491	0.189771410141602	0.645515572747072	0.746751650792608
chr1_1102338	0.376712420563485	-0.00608675095973578	0.148635191551919	0.1837	0.07979	0.1429	0.0438213478464295	0.939386148755626	0.303263783322582
chr1_110236067	-0.0278026374819641	-0.0166013326476236	0.178757862035599	0.1601	0.06555	0.135	0.863895181318419	0.800486573185385	0.189516533589996
chr1_110236091	-0.0270560909637326	-0.00539288755552085	0.0249757880346092	0.1131	0.04695	0.1012	0.812123258032537	0.908652938385544	0.806046626406813
chr1_1102379	0.22738499095767	0.0651081162583227	-0.187579835252698	0.142	0.04928	0.1078	0.112949021343106	0.186974554088489	0.0836423206626343
chr1_110239016	0.110347751709683	-0.0739796404571794	-0.0481782661517612	0.1578	0.05809	0.1151	0.489862619857563	0.203591960537799	0.677559607522525
chr1_1102430	0.190359100507734	0.0620234578305738	0.0691796760819377	0.1065	0.04277	0.07881	0.0755281251313246	0.147383470995855	0.38153418500854
chr1_110251826	0.237789001036365	-0.000851329309397693	-0.0127059437745642	0.1083	0.04507	0.09956	0.0290552037203015	0.984944930132634	0.898950772475802
chr1_110251846	0.323433360176046	-0.00994919537493089	-0.147674343537234	0.1576	0.06196	0.1268	0.0427038144807933	0.872671566606808	0.247998844901272
chr1_110251875	0.207829457518301	-0.0299908079406573	0.168723031326361	0.1146	0.04859	0.1095	0.0716126776998323	0.537569351003381	0.1256250843614
chr1_110251929	-0.00621645326190409	0.0254830042617632	0.058834029414731	0.1057	0.04108	0.07866	0.953364084285598	0.535387720755814	0.455887295103255
chr1_110251948	0.258081420869418	-0.00553943376132799	-0.166210392603449	0.1609	0.0561	0.1179	0.113401486248805	0.921466485048022	0.161535788342185
chr1_1102535	0.105514285160114	0.0374568361243261	0.150766292213179	0.1825	0.06871	0.1538	0.569728935089616	0.586540892780383	0.332738979054814
chr1_110259537	0.00946483606143991	-0.00747966714999723	-0.122659048262494	0.1254	0.05505	0.1163	0.940309103641185	0.89208659566408	0.294859321255871
chr1_110262248	0.378850135983183	-0.044660881393817	0.174429907561663	0.1953	0.07788	0.1501	0.0571081079902535	0.567514457250028	0.250586585932911
chr1_110277735	-0.168532908996466	0.00491913377488572	-0.154966255868545	0.1658	0.07148	0.136	0.316143476446331	0.945274356741396	0.25895230822156
chr1_11028351	-0.124740119222359	0.0876563526663735	-0.051958198051948	0.1427	0.06376	0.12	0.386930997120268	0.170066978211046	0.66730025764244
chr1_110283544	0.449978609157193	0.0243542679150173	-0.0797483766233766	0.1459	0.05137	0.12	0.00227962714504382	0.635878470948235	0.509403009214284
chr1_110283580	0.273993980471377	-0.0179599261292152	0.00728267576995103	0.0973	0.04082	0.07655	0.00506910027341445	0.660218236945628	0.924428378446434
chr1_11028365	0.025404134047335	-0.0585890337435428	-0.125299657054531	0.1998	0.08457	0.1598	0.90085281783184	0.490002054390615	0.438914942799397
chr1_110283656	0.120936616364784	0.00154306624088212	0.191971371474847	0.139	0.0627	0.1223	0.388906840233727	0.980404422196224	0.119258686945266
chr1_110288649	0.494789991798133	0.13942820923251	-0.459751062109772	0.4749	0.1657	0.3653	0.359196082753413	0.406641897520025	0.241366356620436
chr1_1102909	0.0123643771497255	0.0941597862569477	-0.0398623388083804	0.1543	0.06677	0.1219	0.936895494265452	0.159408432362619	0.745506672634151
chr1_1102937	0.000344874706236112	0.0172189881362949	-0.00877339192347733	0.1294	0.05853	0.1059	0.997891372596415	0.768997498237486	0.934344425148847
chr1_11029564	0.296436587257872	-0.141595054844312	-0.0189857621246477	0.1803	0.08383	0.1583	0.105838317261539	0.092350245864076	0.905732447914836
chr1_11029580	0.286488736974807	-0.12908769019205	0.135025879095275	0.2355	0.09592	0.191	0.237087688226614	0.180382067844729	0.487727988216107
chr1_11029591	-0.0397001070324984	-0.0447942005770917	0.152507439506773	0.2222	0.09616	0.1883	0.861706841361549	0.642883358563378	0.426363878489166
chr1_11029615	0.136865336542314	-0.0445264999942539	0.0494443240179216	0.1614	0.06973	0.1299	0.402665342177378	0.524123833884699	0.705869919190037
chr1_1102968	0.122023821659687	-0.0778623538275276	-0.0559411774123049	0.138	0.05693	0.1028	0.381154823434229	0.172106107412868	0.588306427438909
chr1_11029720	-0.00268949938116745	-0.0974914520074575	0.0416700914422233	0.1762	0.07984	0.1494	0.988012165264555	0.223532983898403	0.782712473483102
chr1_110297333	0.374756136040735	0.0353184209572585	0.207297699688219	0.1511	0.0603	0.1242	0.0142179233661007	0.558785790573982	0.097693392264786
chr1_1102988	-0.284473494088268	0.0855859203698166	0.181462135328731	0.2043	0.09146	0.1719	0.172863117788422	0.351412878118931	0.298380541951326
chr1_11030300	0.216362994689135	0.104989385683517	0.102351087916776	0.1589	0.0609	0.1308	0.178841704424796	0.0852937040406688	0.437880056298112
chr1_11030338	0.239093156722102	0.0469483247129509	0.0392628867846155	0.134	0.05428	0.1109	0.0770299000977693	0.387778271546432	0.724947164635741
chr1_11030365	0.214683681468689	0.0173523573528674	0.143246374696588	0.1345	0.05493	0.1039	0.113727704194055	0.752440872110373	0.170302392212554
chr1_11030380	0.330551756356428	0.0389624043870283	0.0914277957214324	0.1551	0.05605	0.1135	0.0352541849909749	0.487654751783045	0.423522004334756
chr1_110303817	0.290161367027993	0.00241907958495433	0.0355211717942837	0.156	0.06455	0.1333	0.0661749484472498	0.97016774598758	0.791704936778292
chr1_11030390	0.230357498383384	-0.0933870143376181	0.108451304816301	0.1467	0.06269	0.1196	0.120357735052777	0.137085196841846	0.367974061480161
chr1_110316966	-0.310321267753608	0.0802231821045385	-0.278610065071849	0.3851	0.1623	0.3073	0.457075551284969	0.625736905227894	0.388264558994822
chr1_110317086	0.205254082632957	0.0685751813102818	-0.278979353320545	0.1814	0.07781	0.1464	0.265825422030777	0.37959442949884	0.059421092881081
chr1_11033768	0.174609520365836	-0.0520374293094303	0.152684795561513	0.1018	0.04327	0.08429	0.0879502933105036	0.229559216353651	0.0710784304892171
chr1_11033790	0.210318556964021	-0.018955355734788	-0.0826300296469471	0.1178	0.05404	0.1032	0.0762360491635911	0.72614903564304	0.425797568342304
chr1_11033804	0.276148762493661	0.0240319583738686	0.116701379090737	0.148	0.05472	0.1056	0.0649907318596172	0.661007549998583	0.27179092761505
chr1_110341610	NA	NA	NA	NA	NA	NA	NA	NA	NA
chr1_110341668	0.162735306127316	-0.0555932288369819	-0.00809354348523363	0.1172	0.0525	0.09597	0.167907938192082	0.290302469307019	0.933100294565614
chr1_110341703	0.242855575110454	-0.0632581453634085	0.204687474704959	0.126	0.05	0.108	0.0558679746354123	0.206380649216123	0.0595421393982203
chr1_110341746	-0.156446073575061	-0.0653044875564806	-0.401829126182382	0.176	0.07049	0.1564	0.381561612580515	0.355417763787501	0.0111608347164446
chr1_110346358	0.150846814681414	0.0287925217085989	0.0439607159035555	0.09449	0.04271	0.07991	0.111995209088573	0.500613407274647	0.583438846706518
chr1_110346452	0.00629955024011086	-0.121107787598989	-0.0339866569627309	0.1888	0.08167	0.1347	0.973861041531144	0.139424303224655	0.80257634246198
chr1_110347956	0.437972813087759	0.0491072907249886	0.123958496114795	0.2655	0.1046	0.2335	0.111742001634601	0.64057028644987	0.605717162323961
chr1_110347983	0.082238171876619	0.133143149687319	0.078346092817065	0.1861	0.07471	0.148	0.664155240092287	0.0755431706868361	0.600601458020373
chr1_110348145	0.205795201010768	0.0247745620073989	0.263074725420682	0.1358	0.05486	0.1027	0.133254703273816	0.652050076258331	0.0108330118416102
chr1_110348165	0.0748801753611097	-0.10964785536041	-0.00705627189650958	0.148	0.06391	0.1198	0.616810829585491	0.0868684753741044	0.953369291835216
chr1_11035695	0.0723120740514698	-0.0407913370065308	-0.237475411062439	0.13	0.06091	0.1138	0.581272867225159	0.503843154120476	0.0381515985720635
chr1_110388193	-0.209372232325402	-0.0960307876879761	-0.142369381257275	0.1703	0.06927	0.1317	0.225714343573379	0.166666163733625	0.283901201186095
chr1_110388198	0.295232948380405	0.0498896022202286	-0.164014129729871	0.2002	0.09061	0.1659	0.148504229887213	0.583463833730219	0.329593697370543
chr1_110388223	0.0271186963214844	-0.0181474380866585	-0.0167117827371764	0.1383	0.06096	0.1152	0.846017946617731	0.766359210582449	0.885420126986915
chr1_110388284	-0.07027678866525	-0.00758371134734805	0.287388887759902	0.1977	0.07592	0.1491	0.72749792569655	0.920659885043578	0.0566572630786917
chr1_1104	-0.240873972868809	0.0739568332153688	-0.194813286602311	0.1437	0.05893	0.1113	0.097149853749897	0.210273554263242	0.0819523266900329
chr1_110418619	-0.119098667525148	-0.0923724204430299	-0.0453339660548372	0.1965	0.07592	0.1443	0.552322542345555	0.225054967639534	0.755894398526184
chr1_110418705	-0.0769912995865988	-0.0237793330293688	0.029572301546986	0.1285	0.05776	0.1137	0.552387179936882	0.681069064209684	0.796095169467039
chr1_110420651	-0.0806746552503066	-0.081859046033023	-0.0900532260838564	0.1352	0.06243	0.1292	0.554368152531727	0.190651047926404	0.489462186922566
chr1_110420743	0.107561157189659	0.10068535626695	-0.0560191804457073	0.1687	0.06943	0.1362	0.529709129739103	0.147989019988933	0.683664204154199
chr1_110474801	0.0890642501898699	0.0494247192647482	0.195244020400194	0.1548	0.05595	0.1289	0.569753152916533	0.37778261619151	0.133082250819119
chr1_11047502	0.0957920274007239	-0.062265550802939	-0.350318957728579	0.1851	0.07341	0.1541	0.611052129473691	0.397608306389304	0.0246932495616405
chr1_110480138	-0.138240430688166	0.0064236454901003	0.108027376224028	0.1947	0.07553	0.1499	0.486159643933195	0.932416682759718	0.476142647296511
chr1_110480287	0.34562514470666	0.154755469984095	-0.00381295099025929	0.2395	0.09007	0.1839	0.1611807430538	0.0870469182392045	0.983740069268304
chr1_11049710	-0.468159140611522	-0.0649406685937899	-1.85044157534762	0.5838	0.2699	0.6244	0.514998456722277	0.816786043397544	0.0206214602959147
chr1_11049718	0.312688215472498	-0.133079142001998	0.0779357388820426	0.2324	0.09413	0.1894	0.190657828675437	0.159278282548185	0.686183587789178
chr1_11052419	-0.304562239046425	0.0495526337554873	-0.478543760964683	0.2039	0.07943	0.1593	0.143657754998136	0.534019608538393	0.0030201431254363
chr1_11052442	-0.210197903308964	0.0169003793056176	-0.415575729794684	0.129	0.04888	0.1072	0.106131837228161	0.729839418627867	0.000116061191269057
chr1_11052496	-0.223485836472758	0.00450178582788758	-0.464207520985385	0.1448	0.05731	0.1184	0.126725112412621	0.937492068413577	9.89739621656271e-05
chr1_11052525	-0.0990446042433823	0.146854041712343	-0.577888073608717	0.1779	0.08472	0.1684	0.583786464246212	0.0841366508582077	0.000717949574859378
chr1_11052932	-0.148666178168549	-0.098820788876551	-0.209866507769099	0.1694	0.076	0.1392	0.387082328374447	0.194798835312376	0.135441497239497
chr1_11052973	0.0701964816717536	-0.0346449452519743	0.101267662021845	0.1311	0.05235	0.1179	0.595542862163411	0.508684714925842	0.393693791827907
chr1_11052982	-0.132748182602048	0.00392706027032916	-0.00588066322319929	0.133	0.05307	0.1024	0.322545979472187	0.941095155084513	0.954444452131088
chr1_11053012	-0.00329666623564459	-0.0225318268428818	-0.00895621532812852	0.1083	0.04796	0.09103	0.975858827686948	0.638880987922206	0.921948950366171
chr1_11053016	-0.147617822726845	-0.0144058569601315	-0.0308419786348816	0.1306	0.05642	0.1053	0.262447936299905	0.798780455901275	0.770846415273987
chr1_11053137	0.217199695360313	-0.0260587843395198	0.181663690413286	0.1895	0.08283	0.1532	0.260417574093181	0.753882173479875	0.241278863398697
chr1_110543421	0.229642261432671	0.0613486024628381	0.029285050836775	0.2464	0.1112	0.188	0.366390681424628	0.583503452710756	0.878403015610902
chr1_110543432	0.252697355057569	0.0163779691507839	0.143330759602414	0.2206	0.08487	0.1892	0.263874572467841	0.847522197358973	0.456949378285534
chr1_11055797	0.183700238892228	0.146623109521628	0.0215719326050555	0.153	0.06519	0.1259	0.235417454406961	0.0248078726240505	0.865027106059981
chr1_11058204	-0.304014717014657	-0.143207099590098	-0.0524263053442184	0.1519	0.06511	0.1209	0.0479074035064893	0.0281781686007274	0.666866302003948
chr1_11058214	0.190784170637362	0.0099040722889468	0.225633745300109	0.2333	0.1059	0.1753	0.426498954867128	0.925905965115847	0.205084476979624
chr1_110587887	-1.28972066034704	-0.0184897953772721	0.626892426950879	0.4943	0.1594	0.4221	0.0233204956233737	0.908831071386857	0.178178563569329
chr1_110587906	0.397582056536107	-0.0439187108526496	0.00457685979008125	0.1786	0.07822	0.1528	0.0285016513637305	0.57564557445933	0.97638484222504
chr1_11059627	-0.602193949188746	-0.021302922880389	-0.125420191963401	0.3917	0.1409	0.2991	0.157204075692828	0.881014347793346	0.689061274292582
chr1_11059691	0.266697009931953	-0.0529669068917223	0.0788125623163732	0.2049	0.07487	0.1574	0.202670548948927	0.480520238676814	0.620971685196164
chr1_1105993	0.352905191575702	-0.0350458900966896	0.0223949897709206	0.1468	0.06452	0.1294	0.0174095641518796	0.587786165445819	0.863741900946694
chr1_110601051	-0.0895033487618832	0.140493103555019	-0.0910413459420985	0.3816	0.1531	0.3167	0.828365167643354	0.364492849616842	0.785105750699476
chr1_1106085	-0.613869985887531	-0.143561533807722	-0.375191439036578	0.3792	0.1682	0.3032	0.134146033484661	0.400148135497105	0.238323021753488
chr1_110619378	0.147995651099134	0.0487927423616721	0.0489701439475285	0.09711	0.04118	0.08694	0.129317903389816	0.236468497723573	0.574708300939048
chr1_110619382	0.136151702101625	0.000241082452603495	0.00149807181827295	0.1369	0.05697	0.1186	0.324540417924467	0.996629050581323	0.989993077158674
chr1_110619414	-0.123593196593513	-0.0867214890594878	0.0710907936507937	0.1582	0.06545	0.125	0.440464936557557	0.186113996718316	0.572573333487575
chr1_110619438	0.14223938386162	-0.0461339799160651	0.321780085402931	0.1555	0.06141	0.1206	0.366209694908832	0.453358593940657	0.00808054890439469
chr1_110619477	0.00988182088062709	-0.0476181486232162	0.0327528269557546	0.1025	0.0454	0.08061	0.923599813472684	0.294741633707161	0.685484896698846
chr1_11063600	-0.0842279292710528	-0.108028035159568	-0.0297931514109673	0.1924	0.08755	0.1387	0.667489571826311	0.219010696103843	0.831540191911902
chr1_110637223	0.0966389577470644	0.0114522666054099	0.105970326793193	0.1216	0.05308	0.1005	0.43021094028616	0.829415963229712	0.294135506610772
chr1_110637295	-0.0689395810084164	-0.0500135024383318	0.206183499483809	0.1774	0.0779	0.1539	0.702129746716101	0.522126530087597	0.185581785378337
chr1_11064206	-0.497915001868071	0.165998719791329	0.388720814807625	0.2117	0.07358	0.1809	0.02152337164497	0.0244543378278378	0.0345696461421392
chr1_110647336	0.623795134807636	0.0121988485617084	0.214922142011759	0.1689	0.06328	0.1316	0.000272404990376729	0.847437212846523	0.105459456038616
chr1_110647455	0.201797849156108	0.0101747931001464	0.0472759983408406	0.0995	0.03813	0.08304	0.0435855677251259	0.789738061614744	0.570476632199271
chr1_11066248	0.0961175867970631	-0.00875949100551278	-0.503105167659477	0.3238	0.1608	0.2534	0.77882527454167	0.957121940042857	0.0547798781155187
chr1_110682291	0.010991833285837	-0.0217470846148326	-0.104114977086873	0.1912	0.08224	0.1523	0.955000799872708	0.792135447424532	0.499267436906647
chr1_110682315	0.691593900363333	0.0781329394850675	0.152786652859187	0.2648	0.1057	0.2092	0.0117846382018869	0.462306400435453	0.475117456065212
chr1_110682353	0.31154655786273	0.0319806986160294	0.0381503559233752	0.195	0.07722	0.1675	0.117113643898539	0.67966974053309	0.822332869842855
chr1_11068494	0.470240295566223	-0.00263127460659958	0.087264564971372	0.1646	0.0683	0.1356	0.00483388016436292	0.96934062648528	0.523734094616947
chr1_11068582	0.267864264954138	-0.102472571900027	0.0818800540422616	0.1919	0.07475	0.1349	0.170714769221075	0.171614256968497	0.54756004245506
chr1_11069303	0.45081706021307	-0.000281387875835324	0.0895042256817096	0.207	0.07512	0.1587	0.0331147063317905	0.997019699758852	0.577639260754205
chr1_11069320	0.28127227248658	-0.0568691682086211	-0.0393003981278537	0.1993	0.07608	0.1471	0.166668503821976	0.456075118452504	0.791578387776008
chr1_11069349	0.427524050960993	-0.0546541573109063	-0.18719117822518	0.2207	0.08274	0.2027	0.0588434249622285	0.510353023300066	0.365826814441849
chr1_11069379	0.357638709875078	0.0480394638758903	0.107065135785028	0.1692	0.06759	0.1284	0.0372304442800195	0.478248309512812	0.408271935476525
chr1_11069386	0.265506227999726	-0.0496956713771984	0.107593789847686	0.1912	0.0797	0.1802	0.172878670226108	0.534237400864756	0.5569984455154
chr1_11069388	0.176325105516858	-0.0460471998005888	-0.00553096103636395	0.1637	0.06708	0.141	0.287966465212727	0.493403346696044	0.969022112366162
chr1_11071991	0.278388779487487	0.065276407151094	0.0534057412689073	0.1197	0.06018	0.1065	0.0209436303121265	0.278932674090134	0.618053881583612
chr1_11072030	0.315274119360923	0.0591268438970784	0.0380047024228251	0.1433	0.06194	0.1175	0.0294513346363225	0.340716933629333	0.748055998510622
chr1_11072037	0.432372598740427	0.156906530634562	0.0760046191102003	0.1712	0.07601	0.1471	0.012837181675766	0.0395597971919638	0.609304824541828
chr1_110726477	-0.202262502440662	-0.161014846761574	0.269113143703573	0.2296	0.1032	0.2104	0.391223774729673	0.120688360080871	0.211144806321811
chr1_11075708	-0.325818968114417	0.0518218624833895	-0.0556540925554042	0.1559	0.05924	0.1202	0.0389827425072428	0.382531230422316	0.645763560914271
chr1_110758229	0.580785497845125	0.0150917667223361	0.222203907233505	0.2257	0.09344	0.1862	0.0121807263139234	0.87224597788153	0.240999658944618
chr1_11076478	-0.0472291852521787	-0.0878887492952836	0.0334342318084753	0.1234	0.05212	0.09381	0.704088509093687	0.0921845852221652	0.722715446647757
chr1_11076480	-0.280741915599411	-0.052312175948776	0.118868568298708	0.1405	0.05737	0.1073	0.0478900615743439	0.362644964470818	0.270714159729395
chr1_11076493	-0.1256031442647	0.0502090219735013	0.0017265126973573	0.1294	0.05262	0.109	0.33579992752191	0.340661301923957	0.987437675106061
chr1_11077389	0.106099953632477	-0.0386053510615722	0.105800763731385	0.1535	0.06136	0.1191	0.49459850362831	0.530019666152379	0.377769988295299
chr1_110790280	0.180277583726176	0.0507873880720998	0.145481098640456	0.1124	0.04379	0.09384	0.110996681037607	0.246585961933743	0.122717018360596
chr1_110835139	0.0200020763855303	0.10641378112684	0.177622426336225	0.2657	0.1068	0.2216	0.942144502651148	0.321839454183354	0.434439723522172
chr1_110848961	0.103142746986622	-0.0504226925569745	-0.0729619999367057	0.1819	0.07354	0.143	0.577137907631098	0.494105679499103	0.613572850263811
chr1_110851975	-0.109185187072588	0.00347042625489707	0.0287343052879857	0.1314	0.05738	0.09947	0.410091400630219	0.951851543526073	0.773774340682061
chr1_110851999	-0.066456707566214	-0.072790452175707	-0.107032908419937	0.106	0.04695	0.09336	0.533009927616408	0.121460427093231	0.253684216508114
chr1_110852100	-0.500178881478935	0.0506011518158651	0.0861470695095914	0.1837	0.07184	0.142	0.00744028599470004	0.48234304346385	0.54815846090859
chr1_110852113	-0.142307094109263	0.0914370178781999	0.0326084595066723	0.1614	0.06992	0.1366	0.384221462814333	0.192050513386102	0.81306233128763
chr1_110852115	-0.349174308649474	0.129996707145085	0.11289000163922	0.2036	0.09185	0.1681	0.0931365779182398	0.158736866615844	0.507965994687664
chr1_110852118	0.050442166175163	0.0401116047140244	-0.0159854813538264	0.1947	0.07761	0.1688	0.79940411304724	0.606359721465428	0.925632030003884
chr1_110852120	-0.224885665869206	0.0615698730649198	-0.00922936485102471	0.2086	0.08258	0.1573	0.291720498288192	0.457462344768643	0.953793862774393
chr1_110852129	0.0152675762255049	0.1100482460715	0.00277553278131843	0.1945	0.07675	0.1501	0.938625573798639	0.152824954874751	0.98541409920486
chr1_110852145	-0.130976314333928	0.0368910127896936	0.00983400276747029	0.1698	0.07563	0.139	0.447161839560425	0.626693684323772	0.944144769950343
chr1_110852147	-0.277197776144761	0.0965133410885551	-0.149298538472623	0.2541	0.0918	0.1774	0.29138199048769	0.295143741588274	0.407532318465997
chr1_110852167	-0.116575295245381	-0.044760012799032	0.249989763038148	0.2264	0.08187	0.1821	0.615992086836564	0.585832451743993	0.177060132963052
chr1_110852252	0.175817188276205	0.00242254060561725	-0.423370645465007	0.2375	0.09646	0.21	0.472078332593837	0.980057080792004	0.0487129469280929
chr1_110852300	-0.274198466658069	0.0707983205472773	-0.264848408601128	0.1938	0.07406	0.1677	0.165128318329745	0.340421025429274	0.119486420159016
chr1_110852311	0.108577042417749	-0.0124771816308688	0.0648771938086276	0.2141	0.07865	0.1669	0.620336944760013	0.874338266890953	0.701522014198176
chr1_110852314	-0.126736498825506	-0.00662338767729984	-0.137510804365121	0.2052	0.07613	0.1729	0.545523726516163	0.93087139668264	0.433426390136375
chr1_110855766	0.771119183857342	-0.0221082133588899	-0.135194776236294	0.2926	0.1016	0.2536	0.0117333074661413	0.828617888617242	0.606081507843556
chr1_110857524	0.0804340714827973	0.0387408644482033	-0.0679977323814541	0.1887	0.07885	0.1635	0.675511450096611	0.624279788643361	0.681591905169894
chr1_110899731	-0.0617376330051764	-0.0314597083053542	-0.187508274104379	0.08978	0.03975	0.07688	0.493421147013576	0.429052717772442	0.0150258718907833
chr1_110899831	0.085881762730304	0.00209927563015369	0.201204503442416	0.1019	0.04513	0.08052	0.401796404243003	0.962936605065215	0.0127491597988957
chr1_11090387	0.106295231294021	0.0518633055747586	-0.121676606210076	0.2146	0.08927	0.1641	0.628543401708574	0.562824196173467	0.464518557171184
chr1_11090517	0.246847097699079	-0.0453019146306202	-0.15330762987013	0.1444	0.05597	0.12	0.0907315799403097	0.419017131812917	0.204679496350663
chr1_1109176	0.45289112282468	-0.0876727443284311	-0.290369583509231	0.3794	0.1373	0.2396	0.269396417552825	0.527059302247155	0.239358116896452
chr1_110929699	-0.099697380377473	0.0930054472616567	-0.214490049496225	0.1967	0.08522	0.1643	0.61922574637983	0.276865875775915	0.197837465638714
chr1_11095924	-0.107120587508768	0.0568595072887489	-0.185780162121528	0.1339	0.0546	0.1006	0.427894224207976	0.298419123652988	0.0661578317362311
chr1_11095992	NA	NA	NA	NA	NA	NA	NA	NA	NA
chr1_110966074	0.327694712453203	-0.0208534706170454	0.248083678136602	0.1461	0.07044	0.1283	0.0264948320283355	0.767756703182891	0.055156521628331
chr1_110966240	0.247923552839322	-0.0638672561497629	0.178703374850485	0.1659	0.07048	0.142	0.140560528199592	0.366036702228525	0.212866504022544
chr1_111041476	-0.243927720505793	0.0213311470659637	-0.203862392305498	0.1168	0.04392	0.09558	0.0380674278644206	0.627525121848828	0.0337427018330825
chr1_111041513	0.0925540998680933	-0.0280777453227801	-0.0893312494774127	0.09938	0.04535	0.08204	0.354079862279829	0.536247500819955	0.277831415408541
chr1_111041584	0.0100886300263129	0.0430074363225164	0.0548151633097586	0.1371	0.05653	0.1042	0.941892802856529	0.447509847627346	0.600839559010261
chr1_111041596	-0.152572481305576	0.0152104516623091	-0.0730602649212735	0.1273	0.05157	0.09929	0.234527804708401	0.76833367925191	0.464052020931712
chr1_111042929	-0.227398660840894	-0.0811847848056641	0.0445582585752936	0.1512	0.06325	0.1149	0.137102342803555	0.200199332374728	0.700065567470107
chr1_111047216	0.0733237450736076	-0.0834710879230579	0.0213664655439191	0.2522	0.1039	0.1894	0.77845079891243	0.424272434043813	0.911799175729849
chr1_111047269	-0.282693568364704	0.0242812944195709	0.0144036294512411	0.1954	0.09105	0.1674	0.155941300289106	0.790567945774606	0.932397308944829
chr1_111048009	-0.0874697875456853	0.0463923991601734	-0.40205994108889	0.1805	0.08206	0.1566	0.633620172041531	0.573134896603426	0.0112204925632439
chr1_111058062	0.252359958489287	-0.0261128186809409	-0.0377246487116399	0.1416	0.06573	0.1168	0.0776906483819806	0.691799010673771	0.748381420703688
chr1_111058084	-0.184494548899681	-0.0471719761270924	-0.169960104383043	0.2002	0.08001	0.1638	0.366581923704774	0.556743168395785	0.30602750554359
chr1_111063057	-0.793476465034041	0.0258125264319914	-0.266345074194624	0.2855	0.1353	0.223	0.00773149431491749	0.850072704720078	0.244303926310458
chr1_111063088	0.392590477503926	-0.00807253156443403	0.247412808925235	0.2651	0.1127	0.1898	0.153312322655505	0.94326074168409	0.2005978943881
chr1_111063102	-0.0912436513002692	-0.123814202142251	0.185717437525856	0.315	0.1425	0.2357	0.78338065370067	0.389786513822263	0.443830791134013
chr1_111063109	-0.018963585543231	0.306956622614798	-0.430353622336202	0.4065	0.161	0.3126	0.966002364277529	0.059878032879121	0.190975768644542
chr1_11106336	0.199087186882685	-0.0226592141229953	0.0103232290376524	0.2869	0.109	0.202	0.506208415650175	0.836287831377005	0.960081277422179
chr1_11106346	-0.0641947184643316	0.0457093828708524	-0.374222381369181	0.1815	0.07533	0.1455	0.727978783147131	0.545136157271414	0.0109401471977898
chr1_11106376	-0.343134449988201	0.135783344337526	-0.0735440614052078	0.1934	0.0851	0.1739	0.0817319262701239	0.111883076726817	0.677068804371329
chr1_111064947	0.404847972339704	0.117434218168926	0.181783234832874	0.2618	0.1143	0.2223	0.135576878204278	0.307402494332025	0.425290085056631
chr1_111064953	-0.137292774171627	0.0626969624522109	0.0507248488296615	0.1829	0.07754	0.1676	0.460525565914639	0.420161375480505	0.765418333976848
chr1_111064993	-0.057985290475368	0.0651822265075416	0.135682152180856	0.1959	0.07351	0.1602	0.771618015380006	0.376527081188658	0.403145914480416
chr1_111069658	0.524170294707083	-0.00972242303595645	0.214593596059113	0.1947	0.07618	0.16	0.00827413732933024	0.898739774712429	0.18552589963079
chr1_111073120	0.413915798353428	0.0439544158551359	-0.0264679311240537	0.1245	0.05732	0.1043	0.000971135923264255	0.443935563781757	0.800744853818465
chr1_111073194	1.03142918621328	-0.125285642424006	0.30797921438757	0.2883	0.1013	0.2348	0.000613173964207125	0.218541280639599	0.202310363662768
chr1_111084607	-0.0569026075638111	-0.0630309732401617	-0.239271696389808	0.1954	0.07024	0.1619	0.775186495320564	0.370707225575897	0.14473020925745
chr1_111084627	-0.0272029371593204	-0.114567560607174	-0.0272945143835848	0.1986	0.08702	0.1759	0.89320878426935	0.189664738669101	0.878594467777615
chr1_111084641	0.139810856596794	0.0236383263847097	-0.0200246493261628	0.1949	0.07368	0.1634	0.481688046792085	0.749004589012177	0.903768031370433
chr1_111084648	-0.32911484974144	-0.0877580194143915	0.272458184586347	0.2359	0.09476	0.1873	0.175172077605413	0.35655939527905	0.153027672802998
chr1_111084652	-0.0227946798933883	-0.0556960344554993	-0.104352501883257	0.2374	0.1077	0.2354	0.925686631276644	0.607159325147826	0.666583749359875
chr1_111084657	-0.0365208333333333	-0.0421661967586935	0.116810827071294	0.2	0.09191	0.1853	0.85800459113556	0.647789523114657	0.535606402578944
chr1_111084685	-0.0976160394255774	0.204966981481178	-0.0733962101388849	0.2191	0.0846	0.162	0.663775444509509	0.0157744836673807	0.654818449534506
chr1_111084695	0.0958643561041281	-0.0845867029527979	-0.143522690502451	0.2234	0.08878	0.1852	0.675749576392849	0.342617908015141	0.446326015340429
chr1_111084697	0.0820707410593823	-0.0655145658024254	0.085381322577238	0.267	0.09283	0.1912	0.767060507935298	0.482242518651769	0.661156805143785
chr1_111084701	-0.117610795598392	0.0711837556251189	-0.112391027232439	0.2298	0.0874	0.1737	0.618413865107252	0.417168864568594	0.523991248751958
chr1_111084774	0.00732275893481667	0.0183798329635787	-0.102928309391093	0.1406	0.05207	0.1047	0.958875426158063	0.724460084601327	0.328234959875531
chr1_111084874	0.00157048378032448	-0.0359643431400425	0.0975160284594994	0.1683	0.06551	0.1311	0.992660882922942	0.583821789726816	0.460873375234968
chr1_111085629	-0.384594522534092	0.037359712155063	-0.11971154200519	0.1887	0.07126	0.1477	0.0453373085843319	0.601015705362031	0.422775559747769
chr1_111085864	-0.297918418881624	-0.010698065025875	-0.0169215059642081	0.1578	0.05965	0.1118	0.0622802211827315	0.857915777213335	0.8804440986336
chr1_111085875	-0.262549546339432	-0.0652041363448037	-0.0617110123089781	0.1179	0.04862	0.0892	0.027011478866376	0.180404390898904	0.490779416412608
chr1_111085884	-0.155004066685467	0.078404480768676	-0.0635254827936692	0.146	0.05808	0.1076	0.293582300058529	0.177767564216318	0.557231977242896
chr1_111085891	-0.0358750244270896	0.0605920665129041	0.00462093453439832	0.1277	0.05916	0.111	0.780527231558461	0.306585572293622	0.966998709345661
chr1_111085909	-0.0317793939654149	0.0346608587657437	-0.0803885775867052	0.1654	0.07021	0.1347	0.849708618606223	0.622397139507692	0.554280437278278
chr1_111085916	-0.116539993714392	0.00515081519053809	0.217141766271215	0.1417	0.06357	0.1103	0.415563030758882	0.935551704082246	0.0503903964242817
chr1_111085919	-0.264524796380954	-0.0730987626617344	0.0101573689391106	0.1774	0.08177	0.1401	0.142248327074994	0.372949499515977	0.942772374318492
chr1_111085927	-0.28010540038165	-0.114816998042517	0.0263216015541616	0.2212	0.1071	0.1861	0.216856146947265	0.286474295288941	0.889476116775198
chr1_111085932	-0.246853687525493	-0.0846976656452931	-0.0674383703172367	0.1795	0.07742	0.1366	0.176089834097777	0.275396625231517	0.624795972940488
chr1_111085936	-0.291316486013004	0.00829356930441649	-0.240104891012999	0.1845	0.07731	0.1339	0.120699430135272	0.914824100343971	0.0755652784132762
chr1_111085946	-0.427909784730423	-0.0021116056514696	-0.194524435772005	0.1757	0.08027	0.1491	0.0165042099709388	0.9790807464798	0.19702489153499
chr1_111086036	NA	NA	NA	NA	NA	NA	NA	NA	NA
chr1_111086066	NA	NA	NA	NA	NA	NA	NA	NA	NA
chr1_111086078	0.222780564273132	0.043197639423468	0.0225266340518755	0.203	0.08439	0.1586	0.28255784183549	0.610012901847618	0.888473115461294
chr1_111086084	-0.100090662898946	0.078809938601207	0.0804035084325621	0.2499	0.102	0.1796	0.698152994848343	0.442120923639243	0.659646275775445
chr1_111086091	-0.0673544911928515	0.0824659375640743	0.162221789630783	0.2188	0.08357	0.1594	0.763889654700066	0.325441657795335	0.315045997315762
chr1_111105235	-0.430512750946755	-0.208715678822903	0.0670474504830429	0.2337	0.09327	0.193	0.073269528862397	0.0258803030973151	0.733205487364716
chr1_111105289	0.0571594792975497	-0.0208211403897345	0.526757535120634	0.3288	0.1317	0.2539	0.869591829646353	0.875466982311825	0.0447837937434121
chr1_111106318	0.276514104425665	0.0967613073490213	-0.361781205725576	0.1734	0.0734	0.1275	0.116297996097376	0.188604692739718	0.00488772590227904
chr1_111116535	-0.174254464395234	0.052893289732048	-0.0175362001282645	0.1864	0.07818	0.1699	0.358379421963227	0.500001719847878	0.918983511295521
chr1_111116559	-0.195884664739886	-0.162390335203705	0.120890898991624	0.3418	0.1357	0.3486	0.590175843438143	0.235773604837466	0.745153704178801
chr1_111116618	0.198385174056836	-0.125561830445881	0.54252379437498	0.3389	0.1456	0.3329	0.581813073619839	0.393556530601263	0.124357985073496
chr1_111116846	0.249243952290075	-0.0161214521964344	-0.0763726324725587	0.1693	0.06174	0.1311	0.14679350032734	0.79438534042133	0.563585142897695
chr1_111129641	-0.358352317044677	0.0176916512201515	-0.0380322711269706	0.2389	0.08948	0.1829	0.14523354480596	0.843887678977915	0.838015448128542
chr1_111129644	-0.018982491024841	0.0191745467833273	-0.235081302026909	0.1627	0.07022	0.1396	0.908352265899589	0.785322279499727	0.0954201753815943
chr1_111131754	-0.0631684891121275	-0.0860620698626315	-0.175893220030803	0.2229	0.1167	0.2064	0.78234527861091	0.46390905564717	0.404367715274481
chr1_111131806	0.0441745737161432	-0.0974960392370115	0.27770295767294	0.1947	0.08806	0.1588	0.823890900547771	0.270090767174445	0.0842451378136131
chr1_111131810	-0.163980193812943	-0.0934983111463202	0.0987249969743819	0.1957	0.08391	0.1733	0.411239654504693	0.26685282627258	0.574758605213598
chr1_111143251	-0.041645255324078	0.0522003843344175	0.286668060678325	0.5089	0.1928	0.3552	0.943839720520915	0.790494054386848	0.450589381952046
chr1_111143311	0.355536327771168	-0.0387315233779959	0.0128057925394242	0.1303	0.05366	0.1067	0.00682353911852718	0.471060172589242	0.90501260551495
chr1_111143371	0.272920010177462	0.0770050150932264	-0.0623337499418507	0.1746	0.07602	0.1599	0.123778560009125	0.312482779197177	0.700375427158474
chr1_111147019	-0.115850798224547	-0.0636732450629445	0.0269039426082613	0.2088	0.08437	0.1833	0.587397399163845	0.452051217038573	0.885272539751656
chr1_111147028	0.00246760203861987	-0.015509309214969	-0.0109510481374412	0.1958	0.08002	0.1602	0.990139413485002	0.846805168415063	0.946202988795549
chr1_111147067	0.145254096701086	-0.0156020627911262	0.159409658808578	0.2075	0.08475	0.1737	0.493480343162875	0.85445843603834	0.366112603045835
chr1_111155290	0.0361354998637602	-0.111682600646364	-0.138635779394908	0.1908	0.08371	0.1597	0.852515240846561	0.183690283686013	0.391467131420672
chr1_111155294	0.330550779643178	-0.103581499886634	-0.0933421243603596	0.1761	0.06818	0.1435	0.0646415988940493	0.129595066218979	0.519746880928679
chr1_111155301	0.187676368791156	0.0247972928866778	-0.295047908606803	0.1361	0.05583	0.1142	0.171898701370444	0.657429878757174	0.0102670100618139
chr1_111155335	0.0605874957914357	-0.0498854551147027	-0.0956455698714774	0.1649	0.07156	0.1566	0.717060794295188	0.486850716918207	0.546357021551003
chr1_111155345	-0.0203456532573729	-0.000391885660338391	-0.037014590919508	0.1592	0.06361	0.135	0.899597815714859	0.995094414024736	0.785874093058934
chr1_111155382	0.372979384186171	-0.318775278796305	-0.0318685576337649	0.2882	0.09822	0.246	0.215250221758208	0.00123863798758994	0.90007549280379
chr1_111170378	-0.202457997092951	-0.0545532941963299	-0.179014086848888	0.1786	0.06814	0.1381	0.264697301280266	0.424438156425682	0.199196622058751
chr1_111170396	0.264854965911897	0.0204850114948569	0.0519865038162358	0.1512	0.06442	0.123	0.0833541640051031	0.750992474593983	0.674890834545574
chr1_111170414	0.179052638878806	-0.111702858272922	-0.371403708799447	0.1194	0.05207	0.1012	0.136520149360098	0.0321666224917537	0.00026106287497174
chr1_111170423	0.0653567932400952	-0.153063509629477	-0.114349341306184	0.1761	0.07934	0.1633	0.714861684748293	0.0544639470058332	0.489665339904864
chr1_111170571	-0.352567107893796	-0.0177630226269823	-0.244215707197562	0.2148	0.0958	0.2015	0.108921183464347	0.853570269434509	0.235176766934684
chr1_111170681	-0.0605685078119067	0.0474438576679139	0.0158168667724522	0.1789	0.07735	0.137	0.739059719317726	0.540849872666919	0.908950047369464
chr1_111170692	-0.201766315245975	0.132452358648271	0.0856598799852288	0.1804	0.07018	0.1301	0.271293475508489	0.0597451109931304	0.513872505935515
chr1_111170698	-0.168166176154236	0.0607901252793493	0.213173715878368	0.1976	0.08113	0.1674	0.40413271060207	0.455170541496149	0.209308286241391
chr1_111170705	-0.126970656518355	0.0101046121010825	0.0660155186303423	0.2018	0.08593	0.1574	0.537732124502149	0.906736232163264	0.678739037376467
chr1_111170707	0.010625264300878	0.0341059085713772	0.00973023560265226	0.1667	0.07579	0.1311	0.949888353012989	0.653640086327863	0.941345087086572
chr1_111170730	-0.0914480414357664	0.0285626431817871	-0.232799615803548	0.2198	0.08423	0.1645	0.684833276183703	0.735440120101534	0.162739748008703
chr1_111170927	-0.395560600794632	0.0375199720442495	0.0835431499027935	0.1977	0.08324	0.1755	0.0498415358870247	0.653301667609912	0.639326195876125
chr1_111189840	0.0701919793610205	0.0730564831170121	0.241836492306009	0.1506	0.06477	0.1243	0.64496618861352	0.260348150301336	0.0535450909528066
chr1_11120421	1.00760375319994	-0.172878827272457	0.137444738730787	0.4921	0.1714	0.3406	0.0746711119229677	0.320368079454786	0.704384215786173
chr1_111211495	-0.267537382647523	-0.120259881313688	-0.37472594822941	0.1994	0.07949	0.166	0.188587875061989	0.131527423558458	0.0260097803970896
chr1_111234932	-0.594019306216887	0.271018567601753	-0.243528710518859	0.2896	0.1187	0.2313	0.0496143048957947	0.0233852800847136	0.305684973779414
chr1_111239171	-0.00485437933959338	-0.00713632997014574	-0.369521550911237	0.2202	0.08963	0.1927	0.982843443987059	0.936794466134745	0.0598821997065118
chr1_111239257	0.0536005274259153	0.0765980557296772	-0.12522000191105	0.1509	0.06025	0.1172	0.72548469490107	0.204431288094656	0.288659550996921
chr1_111239286	-0.0766701031597894	0.042299404453811	0.0134265599061215	0.1838	0.07036	0.1299	0.68178229911928	0.548709216787198	0.918371739767867
chr1_111264328	0.678350225838681	0.107756869627391	-0.25310475161987	0.3022	0.124	0.2592	0.0323746544571064	0.388522339220219	0.345623757516953
chr1_111281801	-0.579393274070802	0.304972101397779	-0.252827499025	0.3676	0.1512	0.2985	0.142703971268071	0.0461715037831911	0.418872689028895
chr1_1113	-0.150024598855391	0.0171835624599816	0.0424931852057104	0.08658	0.03703	0.07565	0.0842972192744964	0.642844000916937	0.575412554554075
chr1_111304593	-0.575519706165191	0.114726278399986	0.244013125966278	0.3579	0.1513	0.2871	0.133218787216822	0.45353126164148	0.415563297385278
chr1_111330253	-0.541881505481002	0.509955104430997	0.00240515364640273	0.2644	0.128	0.2272	0.0480934574617446	7.7743298420363e-05	0.991774579731543
chr1_111330298	0.00609767849129934	-0.299027495680215	-0.301436939064342	0.3464	0.1396	0.2922	0.986825017832176	0.0339170935335836	0.323844011172971
chr1_111334476	-0.0748142054204672	0.00972287833893288	0.181404750496995	0.2252	0.09507	0.1879	0.746181377096946	0.918909469029266	0.343009176384595
chr1_111336762	0.222305407913276	0.0162348252692879	0.038734623337119	0.1616	0.06319	0.1239	0.174599794985753	0.797636315882738	0.756394252853148
chr1_111336835	-0.116188296437094	0.0546913185595204	-0.392331822912023	0.2232	0.08777	0.1466	0.611856911897828	0.534786435064064	0.00811392479927153
chr1_111353422	0.0988526474124017	-0.0661474797768185	-0.212595279988644	0.1448	0.06359	0.1245	0.499365020866201	0.29921745903823	0.090206985788186
chr1_111355786	-0.801252989809919	0.315607380015919	-1.03103566493439	0.4646	0.1926	0.4266	0.126717195227205	0.107837937640768	0.0288220009749438
chr1_111356157	-0.215835394968592	0.229114219292884	0.472062647554692	0.4355	0.1823	0.4043	0.655498409067903	0.216556161865994	0.285555574587899
chr1_111356183	1.12496086392874	-0.188165244952097	-0.65381119121765	0.4726	0.2207	0.4152	0.0359261990016048	0.405657027059308	0.151988546916478
chr1_111356287	0.251358026018148	0.121549975809618	-0.0536498259502943	0.2172	0.07855	0.1672	0.258628766502755	0.122918036849095	0.751732881594656
chr1_111356841	-0.012482299508419	0.0946601457844224	0.429495883016357	0.2286	0.08159	0.1692	0.957606525270885	0.247548296158282	0.0123566308001337
chr1_111369278	0.221184770204378	0.111476364916037	-0.103667005447996	0.19	0.06537	0.1342	0.253069866347949	0.088817937111627	0.443977585909311
chr1_111390692	0.129720880458856	0.0318507828272367	-0.0960252585957237	0.2063	0.08135	0.1612	0.53837570217736	0.696366425571727	0.55659967796664
chr1_111390726	-0.020626104294832	0.0733930639084759	0.0609309030995778	0.2153	0.08361	0.17	0.925462700045289	0.381721439744326	0.723938522556361
chr1_111390734	-0.0597595350621474	0.0927141831120631	0.00645493873903847	0.1764	0.06764	0.1519	0.738786753991421	0.171449427483582	0.966497466021158
chr1_111390784	0.0825767616955342	0.0888168524307522	0.0402303902682768	0.1949	0.07172	0.1537	0.677729925362297	0.216758218193288	0.795916094945963
chr1_111390792	-0.0252019502259718	0.114715395133298	-0.147713696100793	0.1923	0.07897	0.1475	0.897666735799408	0.147586673669843	0.321932233783099
chr1_111390834	-0.18227751544307	0.042276911806395	-0.432138466001357	0.2131	0.08658	0.177	0.403315766520477	0.626637366302361	0.0162651151746194
[truncated: 475,271 more rows]
