# Supplementary material for: DNA methylation signatures of early life adversity are exposure-dependent in wild baboons
Source: bioRxiv. 2023 Jun 5:2023.06.05.542485. Preprint. [Version 1] doi: 10.1101/2023.06.05.542485 (PMC10274726; doi:10.1101/2023.06.05.542485)
Supplement: Supplement 8 [file media-8.txt]

chr	start	end	site	p_intercept	p_treatment	p_RNA_sham	p_RNA_meth	beta_treatment	beta_RNA_sham	beta_RNA_meth	beta_se_treatment	beta_se_RNA_sham	beta_se_RNA_meth	beta_interaction	beta_se_interaction	t_interaction	p_interaction	fdr_RNA_meth	fdr_RNA_sham	fdr_interaction	reg_activity	meth_depend	source
chr1	1000	1500	chr1_1000_1500	4.44E-10	0.462471469	0.010473846	0.022175428	-0.167985017	-3.038932149	-3.226564905	0.225526188	1.108707856	1.333525209	-0.187632756	1.734221033	-0.108194257	0.914919692	NA	NA	NA	NA	NA	msp1
chr1	1000	1500	chr1_1000_1500	0.000199188	0.002093411	0.297230876	0.525020948	-0.787383383	-1.705684462	1.052862133	0.231349123	1.60468328	1.634910096	2.758546594	2.290838155	1.204164768	0.242584013	0.456803521	0.340858451	0.135717003	none	NA	sheared
chr1	10000	10500	chr1_10000_10500	5.22E-15	0.910394804	0.000133676	0.039439448	-0.023833702	-4.681669084	-2.754085079	0.20990112	1.060741614	1.275667993	1.927584005	1.659066485	1.161848559	0.25897527	NA	NA	NA	NA	NA	msp1
chr1	1000000	1000500	chr1_1000000_1000500	2.81E-14	0.328242774	0.007940895	9.33E-05	0.197931617	-2.476470969	-4.776753741	0.198973082	0.86725214	1.051045657	-2.300282772	1.362653018	-1.688091349	0.106927018	NA	NA	NA	NA	NA	msp1
chr1	100004000	100004500	chr1_100004000_100004500	1.96E-13	0.320999707	0.103436042	1.26E-05	0.213237924	-1.750017579	-6.591112099	0.211119708	1.040161381	1.249837586	-4.84109452	1.626047259	-2.977216371	0.007447908	NA	NA	NA	NA	NA	msp1
chr1	100004500	100005000	chr1_100004500_100005000	2.54E-14	0.261926191	0.305819399	6.30E-07	0.252752992	-0.890735033	-6.900655447	0.220824566	0.85415998	1.082803398	-6.009920413	1.379149183	-4.357701462	0.000304881	NA	NA	NA	NA	NA	msp1
chr1	10001000	10001500	chr1_10001000_10001500	5.69E-16	0.684874757	0.002129078	0.000902502	0.071770152	-4.064393126	-5.54276425	0.175046386	1.202913541	1.495497729	-1.478371124	1.919248406	-0.770286493	0.450133704	NA	NA	NA	NA	NA	msp1
chr1	10001500	10002000	chr1_10001500_10002000	8.50E-16	0.415526883	0.011171011	2.83E-05	0.13581007	-2.969049349	-6.720788363	0.164363304	1.093968205	1.349884039	-3.751739014	1.737513554	-2.159257408	0.043154537	NA	NA	NA	NA	NA	msp1
chr1	10001500	10002000	chr1_10001500_10002000	4.59E-13	0.807663119	0.745409371	0.377125867	0.063231591	0.609947356	-1.771283717	0.257201254	1.859335309	1.972458074	-2.381231073	2.710667564	-0.878466657	0.390122549	0.403346314	0.535842483	0.165576741	none	NA	sheared
chr1	10002000	10002500	chr1_10002000_10002500	5.06E-05	0.018663908	0.182473501	0.000514158	0.466094149	-1.683027757	-6.009607502	0.186807636	1.231574077	1.53420424	-4.326579745	1.967373213	-2.199165729	0.039796179	NA	NA	NA	NA	NA	msp1
chr1	100020500	100021000	chr1_100020500_100021000	1.64E-26	0.375255698	1.41E-05	0.131319851	-0.114132729	-5.629093072	-1.737604167	0.126591057	1.06462247	1.116583523	3.891488905	1.542783124	2.52238234	0.020241167	NA	NA	NA	NA	NA	sheared
chr1	100021000	100021500	chr1_100021000_100021500	1.69E-26	0.409087981	1.42E-05	0.130496145	-0.106131811	-5.623951114	-1.740463127	0.126565203	1.063996705	1.11592723	3.883487987	1.541876315	2.518676724	0.020402404	NA	NA	NA	NA	NA	sheared
chr1	1000500	1001000	chr1_1000500_1001000	0.000626265	0.979747879	0.044200508	0.016836296	-0.00485692	-2.583024557	-3.861042628	0.189654364	1.226772716	1.52029071	-1.278018072	1.953523775	-0.654211681	0.520428006	NA	NA	NA	NA	NA	msp1
chr1	100050500	100051000	chr1_100050500_100051000	8.85E-12	0.45514623	0.000473975	0.079466852	-0.136309107	-4.581583696	-2.603079693	0.180011408	1.160668107	1.431080114	1.978504003	1.84259077	1.073762028	0.295714315	NA	NA	NA	NA	NA	msp1
chr1	100051000	100051500	chr1_100051000_100051500	1.05E-06	0.041763836	0.006311937	0.13007225	-0.44725353	-4.188200835	-3.129016816	0.209762339	1.420128544	2.007127141	1.059184019	2.458724149	0.430786032	0.671230989	NA	NA	NA	NA	NA	msp1
chr1	1001000	1001500	chr1_1001000_1001500	1.97E-13	0.691347455	0.003219284	0.003833668	0.099065653	-2.820359247	-3.671145231	0.246986487	0.876524314	1.165887759	-0.850785984	1.45862577	-0.583279139	0.566225341	NA	NA	NA	NA	NA	msp1
chr1	1001500	1002000	chr1_1001500_1002000	1.81E-13	0.152448925	7.43E-05	0.093509424	0.341557364	-4.057727119	-1.95216707	0.232296225	0.876828765	1.124941905	2.105560049	1.426296944	1.476242417	0.155451022	NA	NA	NA	NA	NA	msp1
chr1	100151000	100151500	chr1_100151000_100151500	0.336553059	0.80614134	0.002122858	0.10327551	-0.037791726	-3.412285073	-2.400276596	0.152566035	1.009575076	1.425961359	1.012008477	1.747171323	0.579226813	0.568903454	NA	NA	NA	NA	NA	msp1
chr1	100151500	100152000	chr1_100151500_100152000	7.56E-08	0.815717707	0.006669604	0.1149948	0.054917226	-3.243443046	-2.164239595	0.233463348	1.108188349	1.331054067	1.079203451	1.731989129	0.623100592	0.540259518	NA	NA	NA	NA	NA	msp1
chr1	100159000	100159500	chr1_100159000_100159500	2.46E-10	0.906473878	0.019265955	0.003787424	0.024123567	-2.84601115	-4.404947349	0.203506562	1.14701694	1.396799861	-1.558936199	1.807400817	-0.862529321	0.398621141	NA	NA	NA	NA	NA	msp1
chr1	100159500	100160000	chr1_100159500_100160000	1.38E-14	0.973758108	0.001897384	0.003983826	0.008233197	-3.704807346	-4.130707447	0.248091782	1.082245442	1.318206808	-0.425900101	1.705556913	-0.249713216	0.805356021	NA	NA	NA	NA	NA	msp1
chr1	100160000	100160500	chr1_100160000_100160500	3.42E-16	0.848748992	0.003793238	0.00050002	-0.037211076	-3.765923903	-5.742505307	0.193342867	1.194396612	1.462140059	-1.976581404	1.887971615	-1.046933857	0.307618509	NA	NA	NA	NA	NA	msp1
chr1	1002000	1002500	chr1_1002000_1002500	1.29E-10	0.03824959	1.90E-05	0.861065499	0.49156389	-4.885603613	-0.205113363	0.226196124	0.953780337	1.161379067	4.68049025	1.502830086	3.114450724	0.00546281	NA	NA	NA	NA	NA	msp1
chr1	1002500	1003000	chr1_1002500_1003000	1.06E-08	0.53240671	0.010861351	0.083346677	-0.148007031	-3.519081342	-2.816852483	0.234170824	1.291032663	1.56955998	0.702228859	2.032309984	0.345532357	0.733302042	NA	NA	NA	NA	NA	msp1
chr1	100286500	100287000	chr1_100286500_100287000	0.427824089	0.038869477	0.031378494	0.153907873	0.585600275	-4.064173738	-4.092751005	0.270396661	1.795010522	2.793782868	-0.028577267	3.320735684	-0.008605704	0.99321899	NA	NA	NA	NA	NA	msp1
chr1	100354000	100354500	chr1_100354000_100354500	1.87E-12	0.320966038	0.300759741	0.932718506	-0.265084212	-1.97964029	-0.181852675	0.262182136	1.876347415	2.134006864	1.797787615	2.841595488	0.63266838	0.534117509	NA	NA	NA	NA	NA	sheared
chr1	100354500	100355000	chr1_100354500_100355000	3.59E-26	0.279622749	0.000298369	0.332721359	-0.155019583	-4.406858789	-1.163975766	0.140499803	1.062123357	1.180073838	3.242883022	1.587665043	2.042548607	0.054502839	NA	NA	NA	NA	NA	sheared
chr1	100355000	100355500	chr1_100355000_100355500	2.29E-26	0.275364358	0.000265975	0.262948702	-0.153777285	-4.404370245	-1.331269573	0.138116685	1.050586031	1.164385786	3.073100671	1.568287368	1.95952651	0.064137245	NA	NA	NA	NA	NA	sheared
chr1	100375000	100375500	chr1_100375000_100375500	0.049396074	0.088710817	0.257897093	0.113105085	-0.391502186	-1.584439624	-2.892671259	0.222111024	1.372369446	1.769367896	-1.308231634	2.239209827	-0.584238073	0.565592553	NA	NA	NA	NA	NA	msp1
chr1	100377000	100377500	chr1_100377000_100377500	2.12E-10	0.999769869	0.000115557	0.0330489	4.88E-05	-5.143405898	-4.01645332	0.167714066	1.151474781	1.792663586	1.126952578	2.130618902	0.528932029	0.602674086	NA	NA	NA	NA	NA	msp1
chr1	100377500	100378000	chr1_100377500_100378000	0.629907208	0.289004956	0.001952653	0.152035583	-0.19369352	-4.017824306	-2.697129407	0.179264163	1.177490113	1.832424783	1.320694898	2.178133043	0.606342621	0.551108198	NA	NA	NA	NA	NA	msp1
chr1	10040000	10040500	chr1_10040000_10040500	1.73E-11	0.093950732	7.27E-06	0.005067096	0.246340568	-5.353738636	-4.626558094	0.142155165	0.978275501	1.523041706	0.727180543	1.810159936	0.401721709	0.692149245	NA	NA	NA	NA	NA	msp1
chr1	100421000	100421500	chr1_100421000_100421500	1.41E-11	0.489803171	0.004939512	0.00304803	0.122800326	-3.707501533	-6.117302735	0.17550503	1.216401724	1.888573932	-2.409801202	2.246407054	-1.072735771	0.296163499	NA	NA	NA	NA	NA	msp1
chr1	100421500	100422000	chr1_100421500_100422000	1.59E-10	0.544787687	0.079139155	0.000192441	0.107704088	-2.136366216	-6.255833904	0.175716607	1.173145078	1.461595478	-4.119467688	1.874174675	-2.198016942	0.039889422	NA	NA	NA	NA	NA	msp1
chr1	100557000	100557500	chr1_100557000_100557500	1.14E-16	0.280782529	9.72E-07	0.004179718	0.151010435	-5.996680745	-4.681657583	0.137346963	0.965384852	1.503165527	1.315023162	1.786469847	0.736101516	0.470215116	NA	NA	NA	NA	NA	msp1
chr1	100557500	100558000	chr1_100557500_100558000	4.39E-17	0.173327724	7.25E-07	0.003357783	0.189372241	-6.039158996	-4.76249764	0.135590043	0.955481061	1.487768525	1.276661356	1.768162674	0.722027093	0.478635518	NA	NA	NA	NA	NA	msp1
chr1	100561500	100562000	chr1_100561500_100562000	1.55E-27	0.234992083	0.050391458	0.003335763	-0.137595094	-1.553828059	-2.735824794	0.1132716	0.758647943	0.849804094	-1.181996735	1.139172375	-1.03759252	0.31184258	NA	NA	NA	NA	NA	sheared
chr1	100562000	100562500	chr1_100562000_100562500	1.38E-27	0.282074425	0.049855721	0.003128054	-0.123735923	-1.552550807	-2.748406712	0.112731985	0.756125963	0.846980749	-1.195855905	1.135386657	-1.053258728	0.304781696	NA	NA	NA	NA	NA	sheared
chr1	100562500	100563000	chr1_100562500_100563000	1.29E-27	0.301186266	0.049393414	0.003063355	-0.118720133	-1.557699079	-2.758570774	0.112626951	0.756982809	0.847942918	-1.200871695	1.136675048	-1.056477573	0.303345185	NA	NA	NA	NA	NA	sheared
chr1	100606500	100607000	chr1_100606500_100607000	6.73E-09	0.861714097	0.067471931	0.007570653	0.043009634	-2.32874021	-4.240875959	0.244680791	1.224950237	1.475031725	-1.912135749	1.917347562	-0.997281759	0.330541579	NA	NA	NA	NA	NA	msp1
chr1	100607000	100607500	chr1_100607000_100607500	6.63E-09	0.946908973	0.066752462	0.007666269	0.016354024	-2.321155377	-4.20764125	0.243437213	1.217555205	1.466092905	-1.886485873	1.905746332	-0.989893482	0.334051894	NA	NA	NA	NA	NA	msp1
chr1	10061500	10062000	chr1_10061500_10062000	0.000248947	0.302393003	0.107654462	0.136084919	0.317285261	-3.425865406	-4.310925485	0.302068187	2.062222016	2.810249551	-0.885060079	3.48572262	-0.253910071	0.802157107	NA	NA	NA	NA	NA	msp1
chr1	10061500	10062000	chr1_10061500_10062000	1.57E-31	0.772595821	0.278256623	0.195065754	0.027996877	-0.78845987	-1.022443749	0.095912499	0.712536551	0.7694874	-0.233983879	1.048722649	-0.223113212	0.825710365	NA	NA	NA	NA	NA	sheared
chr1	10062000	10062500	chr1_10062000_10062500	4.00E-18	0.144012496	2.84E-05	0.002021451	0.221191165	-5.245568004	-5.43635041	0.147221577	1.053967697	1.59947507	-0.190782405	1.91550735	-0.09959889	0.921654359	NA	NA	NA	NA	NA	msp1
chr1	10062000	10062500	chr1_10062000_10062500	1.52E-31	0.832456594	0.275069314	0.1962284	0.020490155	-0.794481059	-1.02055138	0.095922777	0.713123186	0.770127537	-0.22607032	1.049590922	-0.215388982	0.831645362	NA	NA	NA	NA	NA	sheared
chr1	100679000	100679500	chr1_100679000_100679500	4.86E-32	0.676344061	0.282044004	0.357202018	-0.044816948	-0.954925427	-0.853671503	0.106192602	0.869946915	0.911320278	0.101253924	1.259885822	0.08036754	0.936743714	NA	NA	NA	NA	NA	sheared
chr1	100679500	100680000	chr1_100679500_100680000	4.97E-32	0.670540208	0.282156784	0.357916484	-0.045720092	-0.955895631	-0.853448567	0.106301456	0.87103936	0.912458959	0.102447063	1.261463799	0.081212844	0.936079911	NA	NA	NA	NA	NA	sheared
chr1	100700000	100700500	chr1_100700000_100700500	1.02E-14	0.952581692	0.00082465	0.031444291	-0.012025738	-5.139492685	-3.859962114	0.200455326	1.374094186	1.705534958	1.279530571	2.190201892	0.584206678	0.565613264	NA	NA	NA	NA	NA	msp1
chr1	100700500	100701000	chr1_100700500_100701000	5.28E-15	0.849975632	0.000744481	0.030365751	-0.038206992	-5.194079396	-3.888367572	0.200161424	1.374565059	1.706133441	1.305711825	2.190963354	0.595953293	0.557891473	NA	NA	NA	NA	NA	msp1
chr1	100725500	100726000	chr1_100725500_100726000	3.88E-27	0.894765645	0.000688758	0.003089244	-0.015496713	-7.550340129	-7.284034158	0.116054523	1.970047128	2.241305137	0.266305972	2.984046649	0.089243233	0.929776246	NA	NA	NA	NA	NA	sheared
chr1	100726000	100726500	chr1_100726000_100726500	4.40E-27	0.858121214	0.000716801	0.003211006	-0.021042031	-7.54991943	-7.27806814	0.1165864	1.977787801	2.250111261	0.27185129	2.995771232	0.09074501	0.928597901	NA	NA	NA	NA	NA	sheared
chr1	100726500	100727000	chr1_100726500_100727000	2.73E-27	0.878536827	0.000617155	0.00283167	-0.017700529	-7.556426519	-7.287916731	0.11472943	1.950371743	2.218921435	0.268509788	2.954244789	0.090889485	0.928484549	NA	NA	NA	NA	NA	sheared
chr1	100780500	100781000	chr1_100780500_100781000	1.42E-20	0.838469162	0.002106226	0.008125027	0.026069305	-4.615299908	-3.975509744	0.126654644	1.357022096	1.391207098	0.639790164	1.943441833	0.329204689	0.745423533	NA	NA	NA	NA	NA	sheared
chr1	100781000	100781500	chr1_100781000_100781500	1.96E-20	0.870480197	0.002198976	0.008518338	0.020937183	-4.597468344	-3.952546058	0.127194724	1.358532236	1.392753011	0.644922286	1.945602936	0.331476826	0.743732568	NA	NA	NA	NA	NA	sheared
chr1	1008000	1008500	chr1_1008000_1008500	2.72E-16	0.50830293	9.56E-06	0.017433658	0.110181754	-6.277936893	-4.59331496	0.164465505	1.168409736	1.819411426	1.684621933	2.162276404	0.779096479	0.445044322	NA	NA	NA	NA	NA	msp1
chr1	10096500	10097000	chr1_10096500_10097000	4.70E-13	0.970796691	7.69E-05	0.040387283	-0.006049481	-5.246585314	-3.51990225	0.16379679	1.136772308	1.63879163	1.726683064	1.994464662	0.865737607	0.396900734	NA	NA	NA	NA	NA	msp1
chr1	10097000	10097500	chr1_10097000_10097500	1.30E-13	0.992288184	4.04E-05	0.031463725	0.001521468	-5.253118212	-3.534006098	0.156034512	1.083297508	1.561704393	1.719112115	1.900645707	0.904488463	0.376503256	NA	NA	NA	NA	NA	msp1
chr1	101018500	101019000	chr1_101018500_101019000	2.52E-16	0.99047864	1.74E-05	0.057377202	0.002102775	-5.442747087	-2.557109518	0.174664459	1.055933546	1.291024225	2.885637568	1.66785467	1.730149287	0.099006338	NA	NA	NA	NA	NA	msp1
chr1	10103500	10104000	chr1_10103500_10104000	1.26E-24	0.544268897	0.555958312	0.170538468	-0.082139781	-0.479505729	-1.26019595	0.133748136	0.804161031	0.894999335	-0.780690221	1.203203546	-0.648843018	0.523821187	NA	NA	NA	NA	NA	sheared
chr1	10104000	10104500	chr1_10104000_10104500	2.29E-24	0.577686332	0.943247713	0.17373824	-0.077062638	-0.058413963	-1.256992232	0.136734601	0.812947376	0.899646935	-1.198578268	1.212537853	-0.9884873	0.334722919	NA	NA	NA	NA	NA	sheared
chr1	10104500	10105000	chr1_10104500_10105000	2.85E-24	0.556241798	0.957823057	0.178677929	-0.081797921	-0.043393003	-1.242219154	0.13727936	0.812919059	0.899647429	-1.198826151	1.212519234	-0.988706914	0.334618059	NA	NA	NA	NA	NA	sheared
chr1	101070500	101071000	chr1_101070500_101071000	4.33E-07	0.510801321	0.001486803	0.000395818	0.180914786	2.697663513	-4.620455328	0.271657692	0.767073413	1.151008293	-7.318118841	1.383192579	-5.290744724	3.54E-05	0.001399824	0.019543932	0.001984621	sham	sham	msp1
chr1	101071000	101071500	chr1_101071000_101071500	5.33E-08	0.530814174	0.357485008	7.61E-06	0.165337224	0.833188012	-6.460636214	0.260569816	0.890774503	1.184109921	-7.293824227	1.481754204	-4.922425195	8.22E-05	0.000475764	0.139180015	0.002546309	none	NA	msp1
chr1	101089000	101089500	chr1_101089000_101089500	5.33E-49	2.52E-06	0.000400471	7.59E-06	-0.202851152	-2.572243476	-3.783188133	0.034181875	0.63697762	0.685428479	-1.210944656	0.935709725	-1.294145636	0.210360018	NA	NA	NA	NA	NA	sheared
chr1	101089500	101090000	chr1_101089500_101090000	5.17E-49	2.40E-06	0.000396107	7.53E-06	-0.203268959	-2.573083316	-3.782356933	0.034147147	0.636533481	0.684934851	-1.209273617	0.935045786	-1.293277436	0.210654226	NA	NA	NA	NA	NA	sheared
chr1	10114500	10115000	chr1_10114500_10115000	1.84E-16	0.029150821	7.89E-06	0.007751434	0.329679942	-5.522719761	-4.408321041	0.143492911	1.014645145	1.538443575	1.11439872	1.842908952	0.604695484	0.552180709	NA	NA	NA	NA	NA	msp1
chr1	10115000	10115500	chr1_10115000_10115500	1.34E-20	0.175544152	2.13E-06	0.001134172	0.186678252	-5.768402841	-5.020003473	0.134373466	0.9739276	1.386779623	0.748399368	1.694606943	0.441635962	0.663490663	NA	NA	NA	NA	NA	msp1
chr1	101155500	101156000	chr1_101155500_101156000	1.58E-06	0.052626698	0.002321398	0.013300755	0.37234465	-4.207657716	-5.170316085	0.184103998	1.25778404	1.958107993	-0.962658369	2.327274715	-0.413641914	0.683538189	NA	NA	NA	NA	NA	msp1
chr1	101156000	101156500	chr1_101156000_101156500	0.00011797	0.081271055	0.002443868	0.02434399	0.358286845	-4.480314748	-4.988285524	0.198217354	1.347328801	2.097439299	-0.507970775	2.492899217	-0.203767072	0.840594579	NA	NA	NA	NA	NA	msp1
chr1	101156500	101157000	chr1_101156500_101157000	0.00564091	0.04474742	0.004916617	0.034045021	0.436101206	-4.28625746	-4.872042596	0.207692603	1.405429384	2.18781745	-0.585785136	2.600341699	-0.22527237	0.824053252	NA	NA	NA	NA	NA	msp1
chr1	1012000	1012500	chr1_1012000_1012500	1.42E-12	0.282200131	0.000431758	0.074196797	0.272203592	-4.037361325	-2.324232688	0.24832027	1.013895543	1.2538818	1.713128637	1.612514725	1.062395654	0.300716708	NA	NA	NA	NA	NA	msp1
chr1	101203000	101203500	chr1_101203000_101203500	8.85E-23	0.02231119	5.02E-05	0.011038704	-0.260371351	-6.466899339	-4.17010061	0.107397616	1.343232213	1.527964451	2.29679873	2.034440499	1.128958419	0.272275496	NA	NA	NA	NA	NA	sheared
chr1	101203500	101204000	chr1_101203500_101204000	8.92E-23	0.012582505	5.30E-05	0.011755842	-0.288917973	-6.480555687	-4.155210336	0.108063063	1.351643491	1.53753261	2.325345351	2.047180171	1.135877235	0.269436592	NA	NA	NA	NA	NA	sheared
chr1	10121000	10121500	chr1_10121000_10121500	5.45E-06	0.875320363	0.020344602	0.106951781	0.035871096	-3.607206764	-3.017772359	0.226566738	1.467876159	1.812767713	0.589434405	2.332549506	0.252699633	0.80307936	NA	NA	NA	NA	NA	msp1
chr1	10121500	10122000	chr1_10121500_10122000	0.065640178	0.400343368	0.035126836	0.246054324	0.194985294	-2.811146343	-1.835432643	0.228368542	1.270558597	1.549642818	0.9757137	2.003924153	0.486901512	0.631621553	NA	NA	NA	NA	NA	msp1
chr1	10122000	10122500	chr1_10122000_10122500	0.000812037	0.519599981	0.000855387	0.051429268	0.116118712	-4.471641191	-3.798418933	0.178079628	1.199956364	1.867899553	0.673222258	2.220122522	0.303236534	0.764841369	NA	NA	NA	NA	NA	msp1
chr1	1012500	1013000	chr1_1012500_1013000	5.41E-14	0.328785766	0.000483498	0.025732878	0.241318133	-4.037799703	-2.96151572	0.242865044	1.0248303	1.258316812	1.076283983	1.622848836	0.663206553	0.514770369	NA	NA	NA	NA	NA	msp1
chr1	101253000	101253500	chr1_101253000_101253500	8.13E-26	0.362302589	0.003959475	0.000422002	-0.105743763	-4.45686715	-5.820233053	0.114108774	1.414508852	1.448388372	-1.363365904	2.024515786	-0.673428142	0.508383121	NA	NA	NA	NA	NA	sheared
chr1	1013000	1013500	chr1_1013000_1013500	3.93E-16	0.105762355	9.29E-05	0.015421307	0.322112176	-4.975499887	-3.422671355	0.192804144	1.094341426	1.327948174	1.552828532	1.720764222	0.902406333	0.377581253	NA	NA	NA	NA	NA	msp1
chr1	10130500	10131000	chr1_10130500_10131000	2.87E-13	0.906416395	0.000156294	0.036822157	0.01937017	-4.863620512	-3.122099735	0.163306017	1.116432821	1.425101119	1.741520776	1.81034125	0.961984806	0.347544671	NA	NA	NA	NA	NA	msp1
chr1	10131000	10131500	chr1_10131000_10131500	8.98E-19	0.930107919	2.83E-07	0.023355642	0.01191282	-5.419692763	-2.380114105	0.134623774	0.812120729	0.993095393	3.039578658	1.282879003	2.369341653	0.027994716	NA	NA	NA	NA	NA	msp1
chr1	10135000	10135500	chr1_10135000_10135500	2.23E-05	0.044998421	0.004257986	0.191694329	0.419279045	-2.438642175	-1.292343317	0.199932564	0.784846271	0.96630832	1.146298857	1.244883705	0.920807986	0.368124923	NA	NA	NA	NA	NA	msp1
chr1	10135500	10136000	chr1_10135500_10136000	2.31E-05	0.030308681	0.003857914	0.179648854	0.447201004	-2.422557323	-1.304180425	0.196148921	0.769969529	0.947991616	1.118376898	1.22128669	0.915736581	0.370715076	NA	NA	NA	NA	NA	msp1
chr1	10137500	10138000	chr1_10137500_10138000	2.00E-10	0.244279989	2.44E-05	0.005183504	0.170909285	-4.955590873	-4.642598805	0.143742924	0.984648443	1.532919247	0.312992068	1.82191492	0.171792911	0.865326709	NA	NA	NA	NA	NA	msp1
chr1	10138000	10138500	chr1_10138000_10138500	8.16E-11	0.337384677	2.01E-05	0.004895384	0.139215265	-4.989804941	-4.645118854	0.142664784	0.977780622	1.522232565	0.344686088	1.809211687	0.190517279	0.85082437	NA	NA	NA	NA	NA	msp1
chr1	10138500	10139000	chr1_10138500_10139000	2.18E-12	0.355094713	5.33E-06	0.002389477	0.124438755	-5.080686168	-4.72122357	0.132369859	0.909562601	1.416051832	0.359462598	1.683005322	0.213583756	0.833033933	NA	NA	NA	NA	NA	msp1
chr1	101512500	101513000	chr1_101512500_101513000	6.07E-21	0.867121847	3.79E-06	0.007269197	-0.025737318	-6.373188565	-4.338864462	0.15244044	1.115953298	1.500443028	2.034324103	1.869941455	1.087907912	0.289572773	NA	NA	NA	NA	NA	msp1
chr1	101532500	101533000	chr1_101532500_101533000	4.60E-11	0.150033028	0.785529008	0.874673479	-0.432742606	-0.540812484	0.322748543	0.292077633	1.967698166	2.02692874	0.863561027	2.824938263	0.305692	0.762998219	0.641946876	0.554747742	0.234303289	none	NA	sheared
chr1	101617500	101618000	chr1_101617500_101618000	0.028257327	0.043142724	0.145121638	0.09828715	0.447312737	-1.976444424	-2.787263728	0.211300811	1.319270856	1.630620671	-0.810819304	2.09747452	-0.386569323	0.703157216	NA	NA	NA	NA	NA	msp1
chr1	10176000	10176500	chr1_10176000_10176500	1.71E-19	0.70541755	6.79E-06	0.005097046	0.057310028	-5.581056904	-3.800732548	0.150088034	1.015165657	1.252157614	1.780324356	1.611973946	1.104437426	0.282514139	NA	NA	NA	NA	NA	msp1
chr1	101764500	101765000	chr1_101764500_101765000	3.65E-17	0.607384855	1.15E-06	0.005650745	0.073378759	-6.128175348	-4.644668721	0.141229479	0.996327958	1.551381534	1.483506626	1.843760847	0.80460903	0.430506701	NA	NA	NA	NA	NA	msp1
chr1	10176500	10177000	chr1_10176500_10177000	2.26E-14	0.555752652	9.17E-05	0.027262861	0.098750383	-5.285404482	-3.815425106	0.165629983	1.161331169	1.639146537	1.469979376	2.008853268	0.731750496	0.472808789	NA	NA	NA	NA	NA	msp1
chr1	101765000	101765500	chr1_101765000_101765500	2.28E-22	0.559832223	6.51E-07	0.000496037	0.076831417	-6.062851807	-5.130701824	0.130216251	0.953125327	1.305374937	0.932149983	1.61630802	0.576715559	0.570566361	NA	NA	NA	NA	NA	msp1
chr1	101765500	101766000	chr1_101765500_101766000	3.39E-21	0.176592805	3.78E-07	5.81E-05	0.164262952	-5.587985835	-6.253891765	0.118535332	0.851288995	1.325693169	-0.66590593	1.575485744	-0.422667061	0.677047772	NA	NA	NA	NA	NA	msp1
chr1	10177000	10177500	chr1_10177000_10177500	1.34E-24	0.234175162	2.65E-08	0.000943566	-0.144639387	-6.594138037	-4.13090103	0.1189961	0.869587214	1.119632574	2.463237006	1.417659699	1.737537582	0.097668201	NA	NA	NA	NA	NA	msp1
chr1	1018000	1018500	chr1_1018000_1018500	4.06E-09	0.918190075	0.003202027	0.179875696	-0.025268378	-3.481974512	-1.790197611	0.243830981	1.081434599	1.301971497	1.6917769	1.692521956	0.999559796	0.32946444	NA	NA	NA	NA	NA	msp1
chr1	10181000	10181500	chr1_10181000_10181500	7.77E-14	0.76515801	0.00517167	0.001402818	-0.054107856	-3.561403832	-5.131375722	0.179407169	1.175568254	1.449937686	-1.56997189	1.866622622	-0.841076215	0.410248993	NA	NA	NA	NA	NA	msp1
chr1	10181500	10182000	chr1_10181500_10182000	1.74E-14	0.74666217	0.020262286	5.63E-05	0.066701	-2.448725918	-5.655950333	0.204478663	0.995737934	1.19608663	-3.207224415	1.556315283	-2.060780647	0.052569265	NA	NA	NA	NA	NA	msp1
chr1	1019500	1020000	chr1_1019500_1020000	5.04E-19	0.15180523	4.46E-08	9.16E-05	0.171781573	-6.072107477	-5.831336448	0.116640035	0.822764179	1.281124589	0.240771028	1.522570559	0.158134562	0.875936528	NA	NA	NA	NA	NA	msp1
chr1	101974000	101974500	chr1_101974000_101974500	3.66E-09	0.59257714	0.508855982	0.969650048	-0.215713628	-1.831801535	0.119492019	0.398330601	2.736006621	3.111621339	1.951293554	4.143418828	0.470938043	0.642780902	0.676410598	0.427633485	0.206948067	none	NA	sheared
chr1	10198000	10198500	chr1_10198000_10198500	4.32E-11	0.633631402	4.20E-05	0.316805439	-0.080845623	-5.512716134	-1.499608828	0.167796543	1.14005092	1.471672397	4.013107307	1.861594946	2.155736034	0.043462911	NA	NA	NA	NA	NA	msp1
chr1	10198500	10199000	chr1_10198500_10199000	4.71E-12	0.842523312	2.97E-05	0.265471405	-0.033328444	-5.629425545	-1.663835417	0.166233284	1.134652143	1.46473197	3.965590128	1.852801994	2.14032052	0.044836576	NA	NA	NA	NA	NA	msp1
chr1	1020000	1020500	chr1_1020000_1020500	6.63E-23	0.82365802	6.68E-08	0.000418008	0.027276313	-6.397190223	-5.504256713	0.121276441	0.885623466	1.378117579	0.89293351	1.638150477	0.545086378	0.591721476	NA	NA	NA	NA	NA	msp1
chr1	102025000	102025500	chr1_102025000_102025500	4.10E-14	0.61779187	7.77E-05	0.046113607	0.082758191	-5.077522391	-2.844936581	0.164036946	1.101078426	1.36413561	2.232585811	1.753065789	1.273532245	0.217432077	NA	NA	NA	NA	NA	msp1
chr1	102025500	102026000	chr1_102025500_102026000	4.42E-13	0.347946151	0.000175109	0.056674115	0.165114818	-5.005617799	-2.855388615	0.173010737	1.1601167	1.437272805	2.150229184	1.847058168	1.164137233	0.258068098	NA	NA	NA	NA	NA	msp1
chr1	102027000	102027500	chr1_102027000_102027500	5.61E-15	0.368322126	0.000280269	0.015509045	0.165214432	-4.754506615	-3.631291052	0.180728235	1.147912351	1.410220072	1.123215563	1.81835734	0.617708928	0.543737365	NA	NA	NA	NA	NA	msp1
chr1	102027500	102028000	chr1_102027500_102028000	3.76E-16	0.66047864	2.99E-06	0.225933837	0.094759832	-5.396393489	-1.40401365	0.213473212	0.930865398	1.134325107	3.992379839	1.467379923	2.72075403	0.013165562	NA	NA	NA	NA	NA	msp1
chr1	102028500	102029000	chr1_102028500_102029000	7.12E-19	0.364114597	0.008865998	4.48E-07	0.154248489	-2.570177998	-7.184288914	0.167236367	0.914601146	1.105178226	-4.614110916	1.434543191	-3.216432202	0.004330636	NA	NA	NA	NA	NA	msp1
chr1	1020500	1021000	chr1_1020500_1021000	1.39E-14	0.857887699	0.000175919	0.021073861	-0.038573195	-3.901440235	-2.697253852	0.213469229	0.904563923	1.104529806	1.204186382	1.427663119	0.843466758	0.408942637	NA	NA	NA	NA	NA	msp1
chr1	102057000	102057500	chr1_102057000_102057500	1.98E-20	0.192456521	9.01E-06	0.000988398	-0.18616281	-5.412762016	-5.382611252	0.139443503	1.003383605	1.46585948	0.030150765	1.776379091	0.016973159	0.986626212	NA	NA	NA	NA	NA	msp1
chr1	102079500	102080000	chr1_102079500_102080000	1.50E-16	0.016716005	4.21E-05	0.003041056	0.380437842	-5.141063634	-4.81613582	0.149615764	1.063379359	1.486457086	0.324927815	1.82765706	0.177783799	0.860681089	NA	NA	NA	NA	NA	msp1
chr1	102080000	102080500	chr1_102080000_102080500	1.38E-16	0.017385591	3.65E-05	0.002828513	0.37295709	-5.122376455	-4.789967888	0.147658425	1.048431572	1.465554314	0.332408566	1.801959547	0.184470604	0.855501951	NA	NA	NA	NA	NA	msp1
chr1	102099500	102100000	chr1_102099500_102100000	1.64E-14	0.72950011	2.21E-05	0.042841449	0.059083854	-6.021833542	-3.922152198	0.169189558	1.188052317	1.849861632	2.099681344	2.198512307	0.955046436	0.350956289	NA	NA	NA	NA	NA	msp1
chr1	1021000	1021500	chr1_1021000_1021500	9.68E-17	0.171659359	0.00058647	0.002236845	-0.236346989	-4.325769071	-4.634588824	0.168545362	1.118343957	1.379474105	-0.308819753	1.775849659	-0.173899717	0.863692411	NA	NA	NA	NA	NA	msp1
chr1	10210000	10210500	chr1_10210000_10210500	6.35E-07	0.532900483	0.000552325	0.126673214	0.12221213	-5.138694309	-3.235537149	0.193593914	1.320865941	2.056295804	1.90315716	2.44398021	0.778712181	0.445265586	NA	NA	NA	NA	NA	msp1
chr1	102100000	102100500	chr1_102100000_102100500	1.37E-14	0.678930132	2.19E-05	0.041921041	0.070842815	-6.037159959	-3.949237576	0.169391979	1.190527991	1.853726763	2.087922383	2.203102315	0.947719209	0.354583838	NA	NA	NA	NA	NA	msp1
chr1	10217000	10217500	chr1_10217000_10217500	1.17E-14	0.411840867	0.000392626	0.007492564	0.164182594	-4.230723656	-3.663659213	0.197120094	1.053134391	1.272390541	0.567064443	1.651686936	0.34332441	0.734937102	NA	NA	NA	NA	NA	msp1
chr1	10217500	10218000	chr1_10217500_10218000	1.30E-18	0.508633213	2.71E-05	0.001254635	0.117834772	-4.8018375	-4.159031461	0.176027115	0.961348422	1.161234218	0.642806039	1.507532984	0.426396003	0.674373593	NA	NA	NA	NA	NA	msp1
chr1	102208000	102208500	chr1_102208000_102208500	6.22E-34	0.3948204	2.91E-09	1.42E-05	-0.066174641	2.431694934	1.489151717	0.076527889	0.281128129	0.281805777	-0.942543218	0.398054671	-2.367873779	0.028080947	0.023120373	0.004588028	0.04950464	sham	sham	sheared
chr1	102217000	102217500	chr1_102217000_102217500	5.70E-34	0.078579265	0.004840782	0.037100303	-0.175135497	-3.190541345	-2.544036331	0.095790281	1.039317792	1.160019913	0.646505014	1.557506877	0.415089669	0.682495325	NA	NA	NA	NA	NA	sheared
chr1	102217500	102218000	chr1_102217500_102218000	5.81E-34	0.082112213	0.004866017	0.037093386	-0.173068788	-3.189449261	-2.545010955	0.095837882	1.039674827	1.160418367	0.644438306	1.558041891	0.413620654	0.683553508	NA	NA	NA	NA	NA	sheared
chr1	102252000	102252500	chr1_102252000_102252500	4.40E-17	0.503629395	0.001080012	0.000958758	-0.113738089	-4.355748272	-6.448270617	0.167904308	1.197145165	1.750589844	-2.092522345	2.120783192	-0.986674335	0.33558944	NA	NA	NA	NA	NA	msp1
chr1	102252500	102253000	chr1_102252500_102253000	9.43E-15	0.720963617	0.002758581	0.001781593	-0.062432429	-3.986921524	-6.13074953	0.173069531	1.216212627	1.778322041	-2.143828005	2.154437847	-0.995075355	0.331587185	NA	NA	NA	NA	NA	msp1
chr1	10226000	10226500	chr1_10226000_10226500	6.41E-14	0.777988081	0.001213839	0.002137084	0.050330872	-3.42878243	-3.902231585	0.176826838	0.953995591	1.155415995	-0.473449156	1.498363677	-0.315977464	0.755293454	NA	NA	NA	NA	NA	msp1
chr1	10236000	10236500	chr1_10236000_10236500	2.32E-10	0.01364385	0.000257736	0.000987107	0.408572691	-4.469885357	-6.124747385	0.155371097	1.071206978	1.667742784	-1.654862028	1.982132787	-0.834889589	0.413642163	NA	NA	NA	NA	NA	msp1
chr1	10236500	10237000	chr1_10236500_10237000	3.13E-21	0.409258806	5.71E-05	6.28E-05	0.125047039	-4.863275751	-5.953960151	0.149297324	1.029565752	1.269769218	-1.0906844	1.634723066	-0.667198269	0.512270701	NA	NA	NA	NA	NA	msp1
chr1	10238000	10238500	chr1_10238000_10238500	1.30E-18	0.305440009	2.00E-05	0.000641136	0.146336342	-5.11157547	-5.979729091	0.140215424	1.001380298	1.559371135	-0.868153621	1.853213652	-0.468458464	0.644522169	NA	NA	NA	NA	NA	msp1
chr1	102491500	102492000	chr1_102491500_102492000	5.02E-09	0.017728069	3.18E-05	0.598549229	0.470282479	-4.855715647	-0.63369727	0.186815078	0.983696474	1.190144609	4.222018376	1.544054061	2.73437212	0.012777866	NA	NA	NA	NA	NA	msp1
chr1	102491500	102492000	chr1_102491500_102492000	1.11E-12	0.181855224	0.308219164	0.528038682	0.34166383	-2.034208972	-1.424098049	0.249315158	1.958643735	2.227695551	0.610110923	2.966296133	0.205681057	0.839119192	NA	NA	NA	NA	NA	sheared
chr1	102492000	102492500	chr1_102492000_102492500	2.01E-09	0.016385444	2.18E-05	0.578604188	0.46581664	-4.88050963	-0.654025415	0.18257515	0.962086047	1.164003284	4.226484215	1.510136817	2.798742582	0.011087859	NA	NA	NA	NA	NA	msp1
chr1	10251000	10251500	chr1_10251000_10251500	6.10E-21	0.67835328	0.000180343	3.30E-05	-0.061096423	-4.582965071	-7.546255534	0.145809065	1.064826305	1.532849993	-2.963290462	1.86640943	-1.587695827	0.128039498	NA	NA	NA	NA	NA	msp1
chr1	10251500	10252000	chr1_10251500_10252000	2.97E-21	0.790096462	9.10E-07	9.28E-05	0.035594257	-5.992759745	-6.804265864	0.132465434	0.960943816	1.496551595	-0.811506119	1.778504905	-0.456285567	0.653100831	NA	NA	NA	NA	NA	msp1
chr1	1025500	1026000	chr1_1025500_1026000	5.01E-07	0.800036792	0.024693693	0.169120318	-0.041248067	-4.199597554	-2.673124289	0.161243975	1.765234196	1.891948508	1.526473265	2.587570467	0.589925293	0.561847158	NA	NA	NA	NA	NA	sheared
chr1	10256500	10257000	chr1_10256500_10257000	3.81E-11	0.609012833	0.000403955	0.967025767	0.153444497	-3.655721792	0.055880365	0.296679014	0.912396798	1.339910323	3.711602157	1.621057554	2.289617755	0.033050442	0.388306551	0.014913378	0.023373741	none	NA	msp1
chr1	10257000	10257500	chr1_10257000_10257500	3.84E-13	0.597757967	0.000119293	0.275384227	0.139244927	-3.9679921	-1.35613018	0.260947836	0.890647542	1.219359836	2.61186192	1.50999717	1.729713123	0.099085825	NA	NA	NA	NA	NA	msp1
chr1	10257500	10258000	chr1_10257500_10258000	2.37E-16	0.209458627	5.54E-06	0.001707325	0.190580571	-5.83924839	-5.652298257	0.148410402	1.047966207	1.63179708	0.186950134	1.939328461	0.096399417	0.924162793	NA	NA	NA	NA	NA	msp1
chr1	1026000	1026500	chr1_1026000_1026500	1.21E-13	0.439635859	0.099740414	0.040607845	0.206725781	-1.336530375	-2.533817827	0.263745884	0.785444512	1.181090042	-1.197287452	1.418413469	-0.844103274	0.408595251	NA	NA	NA	NA	NA	msp1
chr1	102634000	102634500	chr1_102634000_102634500	0.000680396	0.712485627	0.051728769	0.038446466	0.08092585	-2.920894945	-3.936742362	0.217410878	1.4383416	1.813504863	-1.015847417	2.314654715	-0.438876438	0.665455685	NA	NA	NA	NA	NA	msp1
chr1	102639000	102639500	chr1_102639000_102639500	6.56E-11	0.671312612	0.001600419	0.127157797	-0.102515449	-3.046401353	-1.763349314	0.239084368	0.87323298	1.122160162	1.283052039	1.421892846	0.902354944	0.377607885	NA	NA	NA	NA	NA	msp1
chr1	102639500	102640000	chr1_102639500_102640000	6.07E-11	0.66340757	0.001607158	0.126649138	-0.105674773	-3.061755795	-1.775544432	0.240279152	0.87803941	1.128345326	1.286211363	1.429725981	0.899620893	0.379026578	NA	NA	NA	NA	NA	msp1
chr1	1026500	1027000	chr1_1026500_1027000	1.16E-08	0.346722196	0.026474016	0.190744489	0.273981143	-2.005118628	-1.691434684	0.286343775	0.856575268	1.261929615	0.313683944	1.525184429	0.205669517	0.839128086	NA	NA	NA	NA	NA	msp1
chr1	10277500	10278000	chr1_10277500_10278000	2.23E-15	0.439533848	0.000116589	0.009747082	0.154170277	-4.12571861	-3.078770503	0.196649941	0.924313149	1.111103502	1.046948107	1.44530474	0.724378796	0.477222405	NA	NA	NA	NA	NA	msp1
chr1	10278000	10278500	chr1_10278000_10278500	2.46E-05	0.527128985	0.002670925	0.02743131	0.10973015	-3.815856403	-4.196702165	0.171382891	1.159572197	1.805092399	-0.380845762	2.145452458	-0.177513028	0.860890947	NA	NA	NA	NA	NA	msp1
chr1	10278500	10279000	chr1_10278500_10279000	4.83E-14	0.432096646	0.000190572	0.076358311	0.172543371	-4.946755032	-2.564727474	0.216509572	1.154779756	1.394508262	2.382027558	1.810571616	1.315621838	0.203183836	NA	NA	NA	NA	NA	msp1
chr1	10279000	10279500	chr1_10279000_10279500	2.56E-11	0.686881846	0.011326143	0.003974025	-0.083749396	-3.037936612	-4.266702092	0.205651017	1.121740109	1.361181801	-1.228765479	1.763835811	-0.696643912	0.494043712	NA	NA	NA	NA	NA	msp1
chr1	10279500	10280000	chr1_10279500_10280000	3.94E-11	0.765236491	0.012334281	0.004184994	-0.062465558	-3.019430724	-4.269480041	0.207190522	1.129870447	1.371046053	-1.250049317	1.776618841	-0.703611427	0.489786005	NA	NA	NA	NA	NA	msp1
chr1	10281000	10281500	chr1_10281000_10281500	1.74E-10	0.021767899	3.79E-05	0.013219926	0.387512847	-5.369031972	-4.534208171	0.159618273	1.101887313	1.715521635	0.834823801	2.038913959	0.409445331	0.686564789	NA	NA	NA	NA	NA	msp1
chr1	102813500	102814000	chr1_102813500_102814000	3.57E-25	0.008113067	6.30E-05	0.015900846	-0.304333734	-6.669445681	-3.775687413	0.106477068	1.409886277	1.467421385	2.893758267	2.034970475	1.422014866	0.170430443	NA	NA	NA	NA	NA	sheared
chr1	102814000	102814500	chr1_102814000_102814500	3.09E-25	0.011188013	5.76E-05	0.014928034	-0.287631121	-6.661728091	-3.784672437	0.105610711	1.398408007	1.455474704	2.877055654	2.018403222	1.425411742	0.169459071	NA	NA	NA	NA	NA	sheared
chr1	102833000	102833500	chr1_102833000_102833500	3.78E-12	0.065274792	0.00323771	0.005926374	0.339104121	-3.835901645	-4.414845036	0.176848406	1.192970606	1.484143546	-0.57894339	1.904169355	-0.304039863	0.764238206	NA	NA	NA	NA	NA	msp1
chr1	102837000	102837500	chr1_102837000_102837500	7.42E-27	0.608929242	0.092145826	0.000115567	-0.06390577	-1.57937763	-4.472230455	0.12345633	0.904437485	0.992904203	-2.892852825	1.343080758	-2.153893434	0.043625067	NA	NA	NA	NA	NA	sheared
chr1	102837500	102838000	chr1_102837500_102838000	7.24E-27	0.622911783	0.091992434	0.000114045	-0.06135452	-1.579303618	-4.474707693	0.123341539	0.9039455	0.992364368	-2.895404075	1.342350367	-2.156965981	0.043354975	NA	NA	NA	NA	NA	sheared
chr1	10284000	10284500	chr1_10284000_10284500	0.882822485	0.144735326	0.044277039	0.122114256	0.365419321	-3.414749651	-4.023899841	0.243673035	1.622417773	2.525241503	-0.60915019	3.001513632	-0.202947667	0.841226399	NA	NA	NA	NA	NA	msp1
chr1	102883000	102883500	chr1_102883000_102883500	2.83E-11	0.185490261	0.630967325	0.894589708	-0.424913221	-1.034818608	-0.323965827	0.312732277	2.129731895	2.422098018	0.71085278	3.225262276	0.220401542	0.827792705	NA	NA	NA	NA	NA	sheared
chr1	102899000	102899500	chr1_102899000_102899500	1.93E-32	0.157767485	0.000195859	0.003035857	-0.144070324	-4.244137886	-3.541570235	0.099156238	0.985392538	1.087428221	0.702567651	1.467480354	0.47875779	0.6373034	NA	NA	NA	NA	NA	sheared
chr1	102899500	102900000	chr1_102899500_102900000	1.94E-32	0.152567147	0.0001928	0.003019297	-0.145879434	-4.240080718	-3.535703957	0.099096805	0.983105263	1.084903627	0.704376761	1.464073713	0.481107443	0.635661677	NA	NA	NA	NA	NA	sheared
chr1	1029000	1029500	chr1_1029000_1029500	1.03E-13	0.094770791	0.009098491	0.000179657	0.337322123	-2.824183044	-5.234422068	0.19516754	1.008830841	1.215793592	-2.410239024	1.579839777	-1.525622445	0.142762921	NA	NA	NA	NA	NA	msp1
chr1	10290000	10290500	chr1_10290000_10290500	3.03E-06	0.015028154	0.00644107	0.076733096	0.546365821	-3.805719864	-2.91883466	0.211076838	1.294041138	1.589181944	0.886885205	2.049400331	0.432753519	0.669824564	NA	NA	NA	NA	NA	msp1
chr1	10290500	10291000	chr1_10290500_10291000	1.75E-14	0.136123962	3.86E-05	0.098202565	0.329497702	-5.149148294	-2.173765045	0.214818558	1.058311353	1.27137253	2.975383249	1.654210092	1.798673133	0.087181046	NA	NA	NA	NA	NA	msp1
chr1	10291500	10292000	chr1_10291500_10292000	9.66E-20	0.652027647	0.00017709	0.000431461	0.07343353	-4.919497265	-5.656905145	0.161124525	1.141248104	1.420517879	-0.73740788	1.822174053	-0.404685754	0.690003981	NA	NA	NA	NA	NA	msp1
chr1	10292000	10292500	chr1_10292000_10292500	4.07E-16	0.740510925	0.000705067	0.000389045	-0.049433907	-3.936765166	-6.269258976	0.147815934	1.036233298	1.559259607	-2.33249381	1.87218321	-1.245868352	0.227210412	NA	NA	NA	NA	NA	msp1
chr1	102941000	102941500	chr1_102941000_102941500	9.55E-27	0.023599605	4.23E-05	0.003627972	-0.233698444	-6.653808992	-4.763449075	0.097400946	1.364026862	1.495192657	1.890359917	2.023899791	0.934018535	0.36143489	NA	NA	NA	NA	NA	sheared
chr1	1029500	1030000	chr1_1029500_1030000	0.004747785	0.055705817	0.019264341	0.020394347	0.352290398	-2.955729848	-4.180548821	0.176584352	1.191218908	1.701926032	-1.224818973	2.077391322	-0.589594729	0.562064502	NA	NA	NA	NA	NA	msp1
chr1	1030000	1030500	chr1_1030000_1030500	1.88E-15	0.190066291	0.000383761	0.00832427	0.243281018	-4.735483467	-4.104370016	0.181218775	1.176303974	1.447157959	0.631113451	1.864928202	0.338411661	0.738579793	NA	NA	NA	NA	NA	msp1
chr1	10301500	10302000	chr1_10301500_10302000	2.15E-13	0.675443127	1.82E-05	0.073078051	0.068261	-5.768285818	-3.1522246	0.161354982	1.122509539	1.693596538	2.616061219	2.031821079	1.287545072	0.2126048	NA	NA	NA	NA	NA	msp1
chr1	10302000	10302500	chr1_10302000_10302500	2.44E-13	0.648846463	2.05E-05	0.074529195	0.07492879	-5.774121327	-3.164727898	0.162804402	1.132973341	1.709387088	2.609393428	2.050763957	1.272400668	0.217825568	NA	NA	NA	NA	NA	msp1
chr1	103032000	103032500	chr1_103032000_103032500	2.19E-17	0.822815795	0.00017305	0.000593765	0.032909283	-4.436274324	-5.414558982	0.145614042	1.027131893	1.401502098	-0.978284658	1.737586849	-0.563013388	0.579683363	NA	NA	NA	NA	NA	msp1
chr1	103032500	103033000	chr1_103032500_103033000	1.25E-17	0.846823264	0.000133029	0.000525582	0.027928476	-4.466281055	-5.41992249	0.143263973	1.01153383	1.386560046	-0.953641434	1.716318575	-0.555631949	0.584625067	NA	NA	NA	NA	NA	msp1
chr1	103043000	103043500	chr1_103043000_103043500	1.00E-09	0.192006181	0.008696531	0.051526403	-0.313887178	-3.267371944	-2.835550409	0.234868922	1.159411162	1.395023068	0.431821535	1.813924917	0.238059211	0.814257143	NA	NA	NA	NA	NA	msp1
chr1	103043500	103044000	chr1_103043500_103044000	9.63E-08	0.214342188	0.017729646	0.083458774	-0.308046483	-2.987907578	-2.561926738	0.242534583	1.186934979	1.428061274	0.42598084	1.856925859	0.229401103	0.820886882	NA	NA	NA	NA	NA	msp1
chr1	103044000	103044500	chr1_103044000_103044500	9.18E-08	0.22083418	0.017138319	0.08110365	-0.301189179	-2.981046857	-2.561923321	0.240598886	1.177348665	1.416526515	0.419123536	1.84192759	0.227546152	0.822309078	NA	NA	NA	NA	NA	msp1
chr1	103119500	103120000	chr1_103119500_103120000	0.073398398	0.384018537	0.620184142	0.0108418	-0.157180371	0.742559951	-4.144974223	0.177620804	1.481090103	1.514536687	-4.887534174	2.118360042	-2.307225437	0.031866324	0.133014991	0.472686046	0.05316763	none	NA	sheared
chr1	10317000	10317500	chr1_10317000_10317500	1.02E-15	0.474728989	0.000665576	0.002275135	0.117294491	-4.340389705	-5.062897465	0.16191526	1.136018198	1.509915198	-0.72250776	1.88954525	-0.38237124	0.706219076	NA	NA	NA	NA	NA	msp1
chr1	103179500	103180000	chr1_103179500_103180000	1.21E-09	0.686523814	0.641245631	0.978801259	0.184400491	-1.373455211	-0.088888705	0.452008067	2.914448465	3.31435526	1.284566507	4.413497552	0.291054088	0.774006911	NA	NA	NA	NA	NA	sheared
chr1	103180000	103180500	chr1_103180000_103180500	7.64E-15	0.463243001	0.358386028	0.881867306	0.183885389	-1.572135584	-0.287053976	0.247121649	1.682507452	1.913478976	1.285081608	2.547986091	0.504351893	0.619525401	NA	NA	NA	NA	NA	sheared
chr1	10319000	10319500	chr1_10319000_10319500	5.14E-20	0.281030041	3.00E-06	0.00377906	0.163759903	-6.298698541	-5.278036436	0.14902111	1.086657209	1.673190713	1.020662105	1.99509174	0.511586552	0.614542587	NA	NA	NA	NA	NA	msp1
chr1	10320500	10321000	chr1_10320500_10321000	4.97E-16	0.232153131	0.002339953	0.000292325	-0.195043858	-3.675245407	-5.735525287	0.159753854	1.099646762	1.38997884	-2.06027988	1.772361187	-1.162449221	0.258736953	NA	NA	NA	NA	NA	msp1
chr1	10322000	10322500	chr1_10322000_10322500	8.10E-17	0.04361709	6.59E-07	0.003048958	0.281603517	-5.967836221	-4.73512442	0.133347409	0.938880676	1.461912579	1.232711801	1.73743642	0.70950038	0.486204017	NA	NA	NA	NA	NA	msp1
chr1	10322000	10322500	chr1_10322000_10322500	1.20E-10	0.0701176	0.51881351	0.83439292	0.664163292	-1.730432728	-0.635533241	0.352172048	2.646976254	3.010527327	1.094899487	4.008710275	0.273130112	0.787553651	NA	NA	NA	NA	NA	sheared
chr1	1032500	1033000	chr1_1032500_1033000	7.93E-19	0.153998036	2.43E-05	0.003046526	0.234792127	-5.313748965	-4.204734996	0.160309573	1.055432875	1.298035906	1.109013969	1.672972136	0.662900442	0.514962341	NA	NA	NA	NA	NA	msp1
chr1	103281500	103282000	chr1_103281500_103282000	3.25E-25	0.14092961	0.004971336	0.041010076	-0.214348767	-3.036466995	-2.354157056	0.141309429	0.99261298	1.096900076	0.682309939	1.479347932	0.461223438	0.649614899	NA	NA	NA	NA	NA	sheared
chr1	103282000	103282500	chr1_103282000_103282500	3.49E-25	0.154515181	0.005081474	0.041058901	-0.207375745	-3.033178429	-2.357841512	0.141566483	0.994425963	1.098903544	0.675336917	1.48204993	0.455677574	0.653530615	NA	NA	NA	NA	NA	sheared
chr1	1033000	1033500	chr1_1033000_1033500	4.25E-14	0.311769308	0.000264282	0.011245528	0.170301848	-4.419801621	-3.543004538	0.165367686	1.061554615	1.30678807	0.876797084	1.683625035	0.52077931	0.608238695	NA	NA	NA	NA	NA	msp1
chr1	10331000	10331500	chr1_10331000_10331500	1.19E-16	0.959258581	1.79E-06	2.72E-05	0.006125389	-4.941170693	-6.416251056	0.118855707	0.825325386	1.284989205	-1.475080363	1.527206355	-0.965868403	0.345645037	NA	NA	NA	NA	NA	msp1
chr1	10334500	10335000	chr1_10334500_10335000	1.08E-06	0.930873851	0.345957614	0.70464844	-0.027732957	-1.422353302	-0.735170319	0.316885074	1.484140703	1.920048948	0.687182983	2.426780087	0.283166566	0.779959376	NA	NA	NA	NA	NA	msp1
chr1	10335000	10335500	chr1_10335000_10335500	9.16E-06	0.93728906	0.365276758	0.699872822	-0.027081308	-1.518654912	-0.832123578	0.341174039	1.650580935	2.136867395	0.686531334	2.700114754	0.254260058	0.801890501	NA	NA	NA	NA	NA	msp1
chr1	103358500	103359000	chr1_103358500_103359000	3.52E-14	0.948494662	0.004709013	0.004422881	-0.015430064	-3.635908812	-4.405544938	0.236765741	1.185479741	1.424802359	-0.769636125	1.853489676	-0.415236263	0.682389766	NA	NA	NA	NA	NA	msp1
chr1	103401000	103401500	chr1_103401000_103401500	6.61E-14	0.022939838	1.48E-05	0.001395245	0.358367826	-5.428465567	-5.740265472	0.149033574	1.04112813	1.621041447	-0.311799905	1.926583285	-0.161840865	0.873055005	NA	NA	NA	NA	NA	msp1
chr1	10342000	10342500	chr1_10342000_10342500	3.63E-17	0.076982365	0.000544299	0.000627105	0.329955206	-4.29089657	-5.172470851	0.179807077	1.101400016	1.345952682	-0.881574281	1.73915802	-0.506897171	0.617770198	NA	NA	NA	NA	NA	msp1
chr1	103425500	103426000	chr1_103425500_103426000	9.84E-41	1.23E-05	8.79E-06	0.243623472	-0.337181936	-5.119553	-1.233949001	0.063140744	0.936855069	1.035151743	3.885603999	1.396150619	2.783083677	0.01147817	NA	NA	NA	NA	NA	sheared
chr1	103426000	103426500	chr1_103426000_103426500	9.72E-41	1.26E-05	8.74E-06	0.243161262	-0.336356987	-5.119531047	-1.234751997	0.063111732	0.936522164	1.034783915	3.88477905	1.395654511	2.783481885	0.011468083	NA	NA	NA	NA	NA	sheared
chr1	103474500	103475000	chr1_103474500_103475000	2.36E-31	0.54566166	5.37E-05	0.000571726	-0.05191718	-7.210121905	-6.682290051	0.084832033	1.5053362	1.711912588	0.527831854	2.279623167	0.231543468	0.819245113	NA	NA	NA	NA	NA	sheared
chr1	103475000	103475500	chr1_103475000_103475500	2.50E-31	0.553122552	5.51E-05	0.000582522	-0.051046032	-7.209355414	-6.682394708	0.084992486	1.50810476	1.715061056	0.526960706	2.283815753	0.230736961	0.819863068	NA	NA	NA	NA	NA	sheared
chr1	103500	104000	chr1_103500_104000	1.79E-16	0.544575683	0.000326639	0.007330435	0.123711558	-4.955008793	-4.273122676	0.201725376	1.212869324	1.479461853	0.681886117	1.913075893	0.356434431	0.725247901	NA	NA	NA	NA	NA	msp1
chr1	1036500	1037000	chr1_1036500_1037000	7.46E-18	0.174549534	3.86E-05	0.000825782	0.252412274	-4.203780575	-3.885467529	0.1812574	0.863866772	1.038961477	0.318313046	1.351187163	0.235580277	0.816153888	NA	NA	NA	NA	NA	msp1
chr1	1037000	1037500	chr1_1037000_1037500	7.35E-17	0.228648615	4.35E-05	0.013539254	0.212703474	-5.259636718	-3.52188374	0.17287976	1.090666437	1.337631649	1.737752977	1.725923435	1.006854037	0.326031933	NA	NA	NA	NA	NA	msp1
chr1	10378500	10379000	chr1_10378500_10379000	3.93E-11	0.943185717	2.49E-05	0.033562145	0.01130528	-5.429217494	-3.756648099	0.157238217	1.08038677	1.681998775	1.672569395	1.999088655	0.836665943	0.412666062	NA	NA	NA	NA	NA	msp1
chr1	10379500	10380000	chr1_10379500_10380000	1.10E-15	0.475413587	0.000135826	0.029696832	-0.144083897	-4.978587737	-3.141005484	0.199207214	1.129507868	1.372131138	1.837582253	1.777225895	1.033960994	0.313495786	NA	NA	NA	NA	NA	msp1
chr1	103807000	103807500	chr1_103807000_103807500	1.94E-08	0.354306735	0.023812656	0.014170331	0.203696525	-2.997940998	-4.007775489	0.216319147	1.255380876	1.533458369	-1.009834491	1.981785991	-0.509557791	0.615937964	NA	NA	NA	NA	NA	msp1
chr1	103807500	103808000	chr1_103807500_103808000	3.06E-12	0.476055633	0.004566494	0.017691749	0.199770787	-3.327405024	-3.435822969	0.276604514	1.080570828	1.364365527	-0.108417945	1.740438625	-0.062293461	0.950947486	NA	NA	NA	NA	NA	msp1
chr1	103830000	103830500	chr1_103830000_103830500	2.94E-12	0.727417823	0.54203811	0.478555026	-0.105073105	1.209358275	-1.452725065	0.298325741	1.958258435	2.021556426	-2.66208334	2.81450999	-0.945842562	0.355517011	0.440117271	0.440256331	0.159516988	none	NA	sheared
chr1	1038500	1039000	chr1_1038500_1039000	2.53E-17	0.812438345	0.001208382	0.000236303	-0.044205333	-3.817184808	-5.424740389	0.184575408	1.061555697	1.29015814	-1.607555581	1.670750886	-0.962175507	0.347451225	NA	NA	NA	NA	NA	msp1
chr1	10386500	10387000	chr1_10386500_10387000	9.37E-07	0.001339147	0.001821656	0.068582764	0.78316745	-5.241939017	-4.492403038	0.220192235	1.524289436	2.373195936	0.749535979	2.820552647	0.265740822	0.793158879	NA	NA	NA	NA	NA	msp1
chr1	10387000	10387500	chr1_10387000_10387500	7.96E-07	0.00201546	0.002138427	0.074111391	0.766725671	-5.276708024	-4.510730266	0.225508878	1.56249865	2.432698048	0.765977758	2.891266474	0.264928108	0.793776081	NA	NA	NA	NA	NA	msp1
chr1	10389500	10390000	chr1_10389500_10390000	2.99E-17	0.171776738	1.66E-05	0.014749068	0.216943174	-5.68093556	-3.816925833	0.15475179	1.098324378	1.470038167	1.864009726	1.835028243	1.015793481	0.321859458	NA	NA	NA	NA	NA	msp1
chr1	1039000	1039500	chr1_1039000_1039500	2.23E-15	0.966064208	0.001409596	0.001528769	-0.008354436	-3.787491283	-4.548073477	0.194644725	1.07076201	1.297158541	-0.760582194	1.682008193	-0.452186973	0.656000477	NA	NA	NA	NA	NA	msp1
chr1	10390000	10390500	chr1_10390000_10390500	5.34E-17	0.384820126	2.55E-05	0.019228182	0.180321835	-5.073908312	-3.01601401	0.204292235	1.011542003	1.215113667	2.057894302	1.581049793	1.301599932	0.207847133	NA	NA	NA	NA	NA	msp1
chr1	10390500	10391000	chr1_10390500_10391000	1.14E-13	0.623368481	0.001277697	0.018361066	0.133086684	-3.778962265	-3.343115664	0.268056775	1.057161283	1.336093751	0.4358466	1.703741908	0.255817268	0.800704584	NA	NA	NA	NA	NA	msp1
chr1	10391000	10391500	chr1_10391000_10391500	1.05E-10	0.141191406	0.002645678	0.012099733	0.2629156	-3.924821254	-4.208529855	0.173713154	1.191344178	1.570076038	-0.283708601	1.9708982	-0.143948886	0.886981415	NA	NA	NA	NA	NA	msp1
chr1	103916000	103916500	chr1_103916000_103916500	2.44E-08	0.383021713	0.947103883	0.605865274	-0.346622441	0.191843381	-1.618803016	0.390866944	2.864857851	3.100593999	-1.810646398	4.221503719	-0.428910293	0.672572984	0.497603867	0.624981805	0.212944122	none	NA	sheared
chr1	1039500	1040000	chr1_1039500_1040000	1.30E-09	0.125463928	0.00026995	0.058615403	0.265213635	-4.782031644	-3.075766643	0.167992475	1.150716404	1.561072188	1.706265001	1.939354176	0.87981093	0.389411172	NA	NA	NA	NA	NA	msp1
chr1	10395000	10395500	chr1_10395000_10395500	2.85E-12	0.037887222	0.000718475	0.006695031	0.366241847	-4.387318246	-4.352359871	0.168186695	1.156978674	1.48785877	0.034958375	1.884760826	0.01854791	0.98538555	NA	NA	NA	NA	NA	msp1
chr1	10395500	10396000	chr1_10395500_10396000	2.17E-12	0.03654946	0.000621049	0.005721207	0.366054719	-4.432567314	-4.507562141	0.166826306	1.152331021	1.508102649	-0.074994827	1.897956897	-0.039513451	0.968872807	NA	NA	NA	NA	NA	msp1
chr1	103989500	103990000	chr1_103989500_103990000	1.57E-14	0.836154602	0.000141051	0.029199891	0.03924519	-4.602020877	-2.920123592	0.188027238	1.047355325	1.271401776	1.681897285	1.647244867	1.021036591	0.319429767	NA	NA	NA	NA	NA	msp1
chr1	10399500	10400000	chr1_10399500_10400000	2.16E-22	0.533793065	1.39E-05	0.000361084	-0.092483674	-5.692980631	-5.883080312	0.146823637	1.086972004	1.453227504	-0.190099681	1.814766739	-0.104751579	0.917616349	NA	NA	NA	NA	NA	msp1
chr1	104000	104500	chr1_104000_104500	1.09E-15	0.784105784	2.20E-05	0.034377225	0.045369811	-5.873484399	-3.704449344	0.164040294	1.158455443	1.6668382	2.169035055	2.029869109	1.068559074	0.297996673	NA	NA	NA	NA	NA	msp1
chr1	10407000	10407500	chr1_10407000_10407500	2.21E-14	0.931389202	0.014082842	0.000450506	-0.01961493	-2.938832436	-5.353903562	0.225813961	1.123325055	1.349867629	-2.415071126	1.756132624	-1.375221377	0.184273034	NA	NA	NA	NA	NA	msp1
chr1	10407500	10408000	chr1_10407500_10408000	9.10E-09	0.776866	0.172510772	0.000592337	-0.058839419	-1.781082765	-6.045376564	0.205650694	1.272746793	1.564418543	-4.264293799	2.016752284	-2.114436082	0.047231926	NA	NA	NA	NA	NA	msp1
chr1	1041500	1042000	chr1_1041500_1042000	3.58E-12	0.517131565	0.002385752	0.012379723	0.118206377	-4.161522784	-4.491323153	0.180206761	1.247952197	1.68162861	-0.329800369	2.094101112	-0.157490184	0.876437691	NA	NA	NA	NA	NA	msp1
chr1	1042000	1042500	chr1_1042000_1042500	1.33E-12	0.014198282	0.000174274	0.043038271	0.446339429	-5.119480765	-3.302135624	0.170833623	1.186024284	1.559017912	1.817345141	1.958874793	0.927749516	0.364599334	NA	NA	NA	NA	NA	msp1
chr1	10422500	10423000	chr1_10422500_10423000	9.82E-06	0.345593483	0.100803207	0.004576819	0.208764634	-1.793513799	-3.915670054	0.217666414	1.057466182	1.271981324	-2.122156256	1.654137605	-1.282938161	0.214182564	NA	NA	NA	NA	NA	msp1
chr1	10423000	10423500	chr1_10423000_10423500	4.09E-11	0.504310019	0.012187233	0.007599674	-0.160724051	-2.728194491	-3.546489854	0.237648672	1.018961622	1.234187579	-0.818295363	1.600469233	-0.511284657	0.614750135	NA	NA	NA	NA	NA	msp1
chr1	10425000	10425500	chr1_10425000_10425500	2.10E-16	0.024229529	2.48E-05	0.012890243	0.37433577	-5.634629794	-4.253317986	0.157259599	1.12109403	1.60276151	1.381311807	1.955938721	0.706214255	0.488200938	NA	NA	NA	NA	NA	msp1
chr1	104294500	104295000	chr1_104294500_104295000	9.59E-15	0.121527595	0.204281659	0.004217269	-0.276059744	-1.904433478	-4.659331836	0.172674122	1.463891653	1.490756639	-2.754898358	2.089338204	-1.318550703	0.202220203	NA	NA	NA	NA	NA	sheared
chr1	104295000	104295500	chr1_104295000_104295500	6.20E-14	0.161057519	0.672593314	0.001414489	-0.269963888	-0.550074883	-4.660768398	0.187329107	1.287500095	1.310607587	-4.110693515	1.83721222	-2.237462537	0.036799446	NA	NA	NA	NA	NA	sheared
chr1	10431000	10431500	chr1_10431000_10431500	1.76E-19	0.071821002	0.000262121	0.000158454	0.29070699	-4.679323683	-6.29591107	0.15546195	1.123071085	1.44688061	-1.616587387	1.831598253	-0.882610247	0.387932528	NA	NA	NA	NA	NA	msp1
chr1	10431500	10432000	chr1_10431500_10432000	5.33E-11	0.044153538	0.007928428	0.005954903	0.396450322	-3.732673092	-5.260796488	0.188243933	1.306874936	1.769682342	-1.528123396	2.199931292	-0.694623237	0.495282482	NA	NA	NA	NA	NA	msp1
chr1	10432000	10432500	chr1_10432000_10432500	5.76E-11	0.08925324	0.008096765	0.006657361	0.332759261	-3.734239188	-5.198671523	0.189122037	1.311384613	1.775778832	-1.464432335	2.207514453	-0.663385163	0.514658375	NA	NA	NA	NA	NA	msp1
chr1	1043500	1044000	chr1_1043500_1044000	8.78E-19	0.074811109	7.97E-06	0.005339493	0.27563648	-5.813632613	-4.291467494	0.149034446	1.068838342	1.422573494	1.522165119	1.779362455	0.855455343	0.402431527	NA	NA	NA	NA	NA	msp1
chr1	10435500	10436000	chr1_10435500_10436000	0.000267484	0.196229591	0.005449517	0.256251623	-0.304417011	-4.66106367	-2.788575832	0.230016682	1.549302288	2.40680575	1.872487838	2.862350694	0.654178344	0.520449038	NA	NA	NA	NA	NA	msp1
chr1	10436000	10436500	chr1_10436000_10436500	1.05E-17	0.807957113	2.56E-05	0.042288242	-0.043833105	-6.481346232	-3.826895326	0.178663991	1.292220343	1.799755212	2.654450905	2.215615544	1.19806476	0.244897301	NA	NA	NA	NA	NA	msp1
chr1	10436500	10437000	chr1_10436500_10437000	1.75E-17	0.404382652	5.75E-06	0.004823958	0.137492052	-6.478147842	-5.549330152	0.162437754	1.165534769	1.815050528	0.92881769	2.15705348	0.430595578	0.671367197	NA	NA	NA	NA	NA	msp1
chr1	1044000	1044500	chr1_1044000_1044500	7.12E-22	0.17223876	2.10E-06	0.001057804	0.197036268	-6.069236404	-4.748816315	0.140708245	1.023912597	1.302360758	1.320420089	1.656665491	0.797034824	0.434791426	NA	NA	NA	NA	NA	msp1
chr1	10462500	10463000	chr1_10462500_10463000	7.12E-15	0.772451327	0.001324898	0.002051044	-0.048060134	-4.04573218	-4.934408825	0.164622474	1.136180016	1.454195604	-0.888676645	1.84542404	-0.481556881	0.63534787	NA	NA	NA	NA	NA	msp1
chr1	104637000	104637500	chr1_104637000_104637500	3.64E-11	0.022993594	0.000167043	0.043142181	0.402235344	-5.029747486	-3.575700945	0.167348689	1.1610587	1.689078662	1.454046541	2.049644854	0.709413896	0.486256512	NA	NA	NA	NA	NA	msp1
chr1	104637500	104638000	chr1_104637500_104638000	2.08E-11	0.032095699	0.00015312	0.042661093	0.376407365	-5.059010191	-3.579135672	0.167005828	1.159285453	1.686503707	1.47987452	2.046518389	0.723118115	0.477979629	NA	NA	NA	NA	NA	msp1
chr1	10464500	10465000	chr1_10464500_10465000	1.94E-14	0.997515078	0.011161086	0.000700335	0.000643766	-3.181106513	-5.419464577	0.204897289	1.171941387	1.425561574	-2.238358064	1.8454464	-1.212908738	0.239296959	NA	NA	NA	NA	NA	msp1
chr1	10465000	10465500	chr1_10465000_10465500	1.13E-16	0.95270729	0.003666697	0.000194361	-0.012127983	-3.574546218	-5.845860137	0.202697185	1.128897788	1.366973645	-2.271313919	1.772858472	-1.281159187	0.214794249	NA	NA	NA	NA	NA	msp1
chr1	10465500	10466000	chr1_10465500_10466000	8.19E-19	0.890809687	0.000107959	0.000669468	-0.021513404	-4.885728416	-5.191335802	0.155314176	1.087741993	1.359514721	-0.305607385	1.74110968	-0.175524488	0.862432467	NA	NA	NA	NA	NA	msp1
chr1	104659500	104660000	chr1_104659500_104660000	1.36E-32	0.386618874	0.570429723	0.000884662	-0.080905758	-0.43676154	-3.13311763	0.091935945	0.760326403	0.838416826	-2.69635609	1.13182994	-2.382297901	0.027244174	NA	NA	NA	NA	NA	sheared
chr1	10466000	10466500	chr1_10466000_10466500	1.91E-20	0.931405673	4.77E-07	0.006182803	0.011893036	-6.404373914	-4.477138192	0.13694977	0.988785174	1.513802789	1.927235722	1.808119189	1.065878695	0.299177395	NA	NA	NA	NA	NA	msp1
chr1	104660000	104660500	chr1_104660000_104660500	4.00E-32	0.393675578	0.583684896	0.002310825	-0.082993492	-0.436118484	-2.907251499	0.095742844	0.78625578	0.864057534	-2.471133015	1.168243799	-2.115254554	0.047154445	NA	NA	NA	NA	NA	sheared
chr1	104668500	104669000	chr1_104668500_104669000	1.53E-33	0.009708951	1.04E-06	0.012362801	-0.247457712	-7.003828006	-3.082826671	0.088909539	1.11642374	1.149831312	3.921001335	1.602658421	2.446560841	0.023790104	NA	NA	NA	NA	NA	sheared
chr1	104669000	104669500	chr1_104669000_104669500	1.65E-33	0.010542818	1.08E-06	0.012526951	-0.24499981	-7.002604804	-3.08406137	0.089136376	1.119217056	1.152708229	3.918543433	1.606668316	2.438924945	0.024178044	NA	NA	NA	NA	NA	sheared
chr1	10473000	10473500	chr1_10473000_10473500	4.56E-18	0.892449994	1.22E-07	0.002033019	-0.016747983	-6.01408204	-4.549822401	0.12276687	0.860296167	1.339510346	1.46425964	1.591979102	0.919773154	0.368652463	NA	NA	NA	NA	NA	msp1
chr1	10473500	10474000	chr1_10473500_10474000	3.26E-22	0.934900552	1.77E-08	0.001331297	0.009887968	-6.718440347	-4.81037325	0.119989346	0.867894701	1.351614096	1.908067097	1.606269553	1.187887235	0.24879392	NA	NA	NA	NA	NA	msp1
chr1	10474500	10475000	chr1_10474500_10475000	6.24E-16	0.370806402	1.29E-06	0.257018106	0.152117423	-5.72640401	-1.317198171	0.16727979	0.937781432	1.138743118	4.409205839	1.475184701	2.988917818	0.007254552	NA	NA	NA	NA	NA	msp1
chr1	10475000	10475500	chr1_10475000_10475500	3.74E-08	0.173751024	0.000819461	0.207446959	0.261744116	-4.707431906	-2.036400613	0.187598816	1.257779933	1.578607117	2.671031293	2.018417893	1.323329179	0.200655726	NA	NA	NA	NA	NA	msp1
chr1	104757000	104757500	chr1_104757000_104757500	1.73E-47	1.44E-05	0.316857285	0.006488978	-0.2156808	-0.50833211	-1.478460144	0.040858986	0.498436813	0.50110088	-0.970128034	0.706782391	-1.372597912	0.18507493	NA	NA	NA	NA	NA	sheared
chr1	10478000	10478500	chr1_10478000_10478500	1.79E-10	0.179829441	0.002799287	0.025109744	0.267414805	-4.358787298	-4.04372211	0.194463594	1.331974996	1.710187796	0.315065189	2.167694556	0.145345749	0.885892737	NA	NA	NA	NA	NA	msp1
chr1	104782500	104783000	chr1_104782500_104783000	6.20E-10	0.367333758	0.07939193	0.092820487	-0.17290483	-3.578838447	-3.519632316	0.188581236	1.963075584	2.019934845	0.059206131	2.816700646	0.021019675	0.983438257	NA	NA	NA	NA	NA	sheared
chr1	104788000	104788500	chr1_104788000_104788500	1.46E-31	0.027669651	0.015100829	3.37E-06	-0.232119222	-2.528690409	-6.04589286	0.099717176	0.974321497	1.037924741	-3.517202451	1.423583558	-2.470668076	0.02260312	NA	NA	NA	NA	NA	sheared
chr1	104803000	104803500	chr1_104803000_104803500	1.34E-29	0.260745999	0.000201343	0.000497301	-0.109778938	-5.724656841	-5.39496851	0.095564534	1.332334712	1.363639104	0.32968833	1.906469876	0.172931308	0.864443551	NA	NA	NA	NA	NA	sheared
chr1	10481000	10481500	chr1_10481000_10481500	3.33E-12	0.924052436	0.000472576	0.006684403	-0.014822397	-4.174044126	-4.181549232	0.154110946	1.057130288	1.429151407	-0.007505106	1.777638375	-0.004221953	0.996673208	NA	NA	NA	NA	NA	msp1
chr1	104817500	104818000	chr1_104817500_104818000	0.385780192	0.015014706	0.017634692	0.109475949	0.474950346	-3.058935662	-2.587735827	0.183459848	1.214029408	1.56613225	0.471199835	1.981574533	0.237790619	0.814462598	NA	NA	NA	NA	NA	msp1
chr1	104818000	104818500	chr1_104818000_104818500	0.493866517	0.014425432	0.023714644	0.174092279	0.519432857	-3.095241303	-2.251673119	0.199325742	1.295133064	1.615155332	0.843568185	2.070288965	0.407463982	0.687995637	NA	NA	NA	NA	NA	msp1
chr1	10484500	10485000	chr1_10484500_10485000	6.62E-14	0.461418192	0.0121499	0.000232942	0.132527386	-3.149832918	-6.109801713	0.177500949	1.175872788	1.451266834	-2.959968794	1.867846953	-1.584695572	0.128720778	NA	NA	NA	NA	NA	msp1
chr1	1048500	1049000	chr1_1048500_1049000	2.84E-14	0.452517537	1.90E-05	0.018907462	0.120583313	-5.670262273	-4.289057722	0.158309936	1.106557984	1.722922011	1.381204551	2.047664725	0.67452671	0.507699321	NA	NA	NA	NA	NA	msp1
chr1	10485000	10485500	chr1_10485000_10485500	4.94E-14	0.430690723	0.011250686	0.000199535	0.140134928	-3.148648447	-6.116224784	0.175301271	1.161417655	1.433426874	-2.967576337	1.844885788	-1.608542033	0.123388748	NA	NA	NA	NA	NA	msp1
chr1	104874500	104875000	chr1_104874500_104875000	4.08E-16	0.397165865	8.08E-06	0.04625996	-0.139620152	-6.219678799	-3.70464446	0.162412352	1.144533921	1.777641565	2.515034338	2.114229748	1.189574756	0.248144618	NA	NA	NA	NA	NA	msp1
chr1	104875000	104875500	chr1_104875000_104875500	2.98E-16	0.344587626	7.32E-06	0.045442454	-0.155425084	-6.23548891	-3.70464964	0.161709518	1.139917186	1.770474273	2.53083927	2.105704239	1.20189684	0.243442134	NA	NA	NA	NA	NA	msp1
chr1	10489500	10490000	chr1_10489500_10490000	2.07E-17	0.370230614	3.70E-05	0.007606447	0.146300105	-5.618836524	-5.110843821	0.160686366	1.151044146	1.778812571	0.507992702	2.118744154	0.239761229	0.812955529	NA	NA	NA	NA	NA	msp1
chr1	10496000	10496500	chr1_10496000_10496500	0.000320197	0.206866586	0.00083939	0.356768512	0.24588716	-4.803181836	-1.663764364	0.190360082	1.286471025	1.776068016	3.139417471	2.193040195	1.431536676	0.167718877	NA	NA	NA	NA	NA	msp1
chr1	10496500	10497000	chr1_10496500_10497000	2.41E-09	0.172948832	0.044615751	0.001388467	0.278641319	-2.421601799	-4.985082496	0.199324787	1.152521153	1.407040946	-2.563480696	1.818809839	-1.40942755	0.17406911	NA	NA	NA	NA	NA	msp1
chr1	10497000	10497500	chr1_10497000_10497500	3.99E-14	0.151088308	0.017433681	0.000145185	0.263415981	-2.989962015	-6.405297	0.178535179	1.184323815	1.46126962	-3.415334986	1.880939074	-1.81576056	0.084430421	NA	NA	NA	NA	NA	msp1
chr1	104999000	104999500	chr1_104999000_104999500	1.64E-20	0.818415857	4.99E-07	0.04152237	0.034352066	-6.904024835	-2.938728699	0.148248525	1.068751095	1.376513487	3.965296136	1.742704302	2.275369454	0.03403815	NA	NA	NA	NA	NA	msp1
chr1	10500	11000	chr1_10500_11000	4.00E-16	0.926378442	2.65E-06	0.32515504	-0.016326769	-6.132773906	-1.284446427	0.175132196	1.049876812	1.282848248	4.848327479	1.657691451	2.924746626	0.008377684	NA	NA	NA	NA	NA	msp1
chr1	1050000	1050500	chr1_1050000_1050500	1.78E-22	0.257249425	6.53E-07	0.002657424	0.162989727	-6.684120758	-4.782529393	0.140977857	1.051045413	1.452455142	1.901591364	1.792853144	1.060650935	0.301489911	NA	NA	NA	NA	NA	msp1
chr1	10501000	10501500	chr1_10501000_10501500	0.309322234	0.003743788	0.105185088	0.082449867	0.686809851	-2.329785277	-3.108441527	0.217470012	1.39210287	1.726717458	-0.77865625	2.217995396	-0.351063059	0.729212097	NA	NA	NA	NA	NA	msp1
chr1	10501500	10502000	chr1_10501500_10502000	0.500870287	0.004616234	0.105604457	0.084794642	0.683725748	-2.384276634	-3.159848782	0.222351232	1.426460975	1.769370731	-0.775572148	2.272765649	-0.341245983	0.736477431	NA	NA	NA	NA	NA	msp1
chr1	10503500	10504000	chr1_10503500_10504000	3.32E-10	0.953888836	0.07765835	0.002041316	0.012078207	-2.577316145	-6.076495877	0.207044155	1.407884833	1.789806065	-3.499179731	2.277179275	-1.536629008	0.140054458	NA	NA	NA	NA	NA	msp1
chr1	10504000	10504500	chr1_10504000_10504500	8.26E-15	0.744312486	0.007171284	0.000837623	0.067237428	-3.463179967	-5.439788478	0.204157636	1.195329921	1.456668662	-1.976608512	1.88432938	-1.048971869	0.306702378	NA	NA	NA	NA	NA	msp1
chr1	1050500	1051000	chr1_1050500_1051000	5.06E-11	0.292298073	8.63E-05	0.099823274	0.188322423	-5.555121984	-3.167908427	0.175511073	1.214729875	1.862175852	2.387213557	2.223346031	1.073703114	0.295740088	NA	NA	NA	NA	NA	msp1
chr1	10505500	10506000	chr1_10505500_10506000	3.27E-10	0.05612368	3.09E-05	0.357073333	0.327328018	-5.385132817	-1.263375198	0.164370378	1.088741115	1.349520893	4.12175762	1.733944594	2.377098803	0.027543081	NA	NA	NA	NA	NA	msp1
chr1	105059000	105059500	chr1_105059000_105059500	1.94E-05	0.869328582	6.57E-05	0.013910099	0.025296275	-4.802409785	-4.194187529	0.152383228	1.027817165	1.599954092	0.608222256	1.901646976	0.31983973	0.752406964	NA	NA	NA	NA	NA	msp1
chr1	105059500	105060000	chr1_105059500_105060000	5.41E-06	0.621833502	6.93E-05	0.013177805	-0.077296366	-4.865616431	-4.304460506	0.154998252	1.045680178	1.627763511	0.561155924	1.934699223	0.290048147	0.774765277	NA	NA	NA	NA	NA	msp1
chr1	10506000	10506500	chr1_10506000_10506500	6.58E-10	0.054733027	0.000210798	0.241001673	0.39787441	-4.474806081	-1.527035749	0.198584811	1.053715587	1.275185655	2.947770331	1.65421129	1.781979333	0.089943115	NA	NA	NA	NA	NA	msp1
chr1	10509000	10509500	chr1_10509000_10509500	9.51E-07	0.082122873	0.196315919	0.001681007	0.403278156	-1.762526595	-5.660185039	0.223766138	1.332025136	1.631266128	-3.897658444	2.106019977	-1.850722446	0.079037136	NA	NA	NA	NA	NA	msp1
chr1	10509500	10510000	chr1_10509500_10510000	0.148772912	0.094898546	0.519933335	0.015256734	0.467729561	-1.028405119	-4.990514967	0.270728568	1.578430986	1.932803086	-3.962109848	2.495430253	-1.587746179	0.128028091	NA	NA	NA	NA	NA	msp1
chr1	1051000	1051500	chr1_1051000_1051500	9.34E-21	0.463981919	6.67E-08	0.008870362	0.093484005	-6.539022606	-3.783385898	0.125934484	0.905164961	1.346420137	2.755636708	1.62239662	1.698497565	0.104918484	NA	NA	NA	NA	NA	msp1
chr1	10511000	10511500	chr1_10511000_10511500	5.75E-15	0.624547406	0.000105168	0.030895772	0.106338532	-4.487751902	-2.725373033	0.214914267	0.997016094	1.199971408	1.76237887	1.560119377	1.1296436	0.271993376	NA	NA	NA	NA	NA	msp1
chr1	10511500	10512000	chr1_10511500_10512000	1.59E-13	0.990670285	0.000242321	0.060619425	-0.002148349	-5.327190147	-3.353144557	0.182115754	1.269751701	1.716153676	1.97404559	2.134819154	0.924689844	0.366150528	NA	NA	NA	NA	NA	msp1
chr1	105149000	105149500	chr1_105149000_105149500	1.23E-46	0.118586364	0.202833327	0.812732771	0.062276892	-0.412551026	0.075810893	0.038631733	0.316072435	0.316890958	0.488361919	0.447573081	1.091133359	0.288185451	0.612095921	0.29178087	0.146483214	none	NA	sheared
chr1	105149500	105150000	chr1_105149500_105150000	1.26E-46	0.116569959	0.203646176	0.812972576	0.062698584	-0.412159762	0.075780465	0.038670235	0.316358733	0.317178035	0.487940227	0.447978519	1.089204517	0.289014499	0.612095921	0.292077976	0.146584368	none	NA	sheared
chr1	1051500	1052000	chr1_1051500_1052000	2.90E-17	0.084780251	8.36E-05	0.000195115	0.247929869	-4.504813743	-6.086426013	0.13882262	0.982565137	1.423699941	-1.581612271	1.729842701	-0.914309879	0.371445935	NA	NA	NA	NA	NA	msp1
chr1	10516500	10517000	chr1_10516500_10517000	2.29E-18	0.08546328	4.10E-06	0.023487817	-0.268432824	-6.081067927	-3.632298748	0.150649885	1.07034611	1.517148083	2.448769179	1.856711906	1.318874065	0.202114033	NA	NA	NA	NA	NA	msp1
chr1	10519000	10519500	chr1_10519000_10519500	3.94E-08	0.072574906	0.006706356	0.067187339	0.421702742	-3.629415753	-2.868506029	0.226147368	1.241011105	1.50721191	0.760909725	1.952382212	0.389733998	0.700852488	NA	NA	NA	NA	NA	msp1
chr1	1052000	1052500	chr1_1052000_1052500	1.37E-09	0.131733268	0.045200887	0.000844733	0.295685614	-2.444458501	-5.343180619	0.190523084	1.166816366	1.432018853	-2.898722118	1.847197453	-1.569254068	0.132275241	NA	NA	NA	NA	NA	msp1
chr1	10520000	10520500	chr1_10520000_10520500	1.44E-05	0.252457472	0.032894619	0.063028216	-0.253006434	-3.266660718	-3.765155026	0.216590685	1.456617968	1.946065908	-0.498494307	2.430824639	-0.205072098	0.83958854	NA	NA	NA	NA	NA	msp1
chr1	10520500	10521000	chr1_10520500_10521000	1.03E-13	0.888150838	0.000758694	0.000550096	0.021609751	-3.98545179	-6.403035534	0.152276178	1.056698223	1.645218325	-2.417583744	1.955339988	-1.236400707	0.230633389	NA	NA	NA	NA	NA	msp1
chr1	105237000	105237500	chr1_105237000_105237500	0.67144845	0.068752526	0.002044427	0.312440059	0.350181305	-4.166564188	-1.938531741	0.185110095	1.22745641	1.885025632	2.228032447	2.249437901	0.990484088	0.333770337	NA	NA	NA	NA	NA	msp1
chr1	105237500	105238000	chr1_105237500_105238000	0.688683421	0.14337258	0.003022029	0.34857956	0.292130525	-4.167117138	-1.88103391	0.194115424	1.285167689	1.973618947	2.286083228	2.355170427	0.970665733	0.343308307	NA	NA	NA	NA	NA	msp1
chr1	105238000	105238500	chr1_105238000_105238500	0.70389842	0.546659882	0.003504104	0.401615395	0.121242099	-4.168740818	-1.711769164	0.198733774	1.309154001	2.010330472	2.456971653	2.399023302	1.024154976	0.317990828	NA	NA	NA	NA	NA	msp1
chr1	105246000	105246500	chr1_105246000_105246500	4.11E-05	0.169406828	0.001584167	0.017076936	0.231750879	-3.886295821	-4.38859191	0.164369922	1.112736776	1.732191104	-0.502296089	2.058802845	-0.243974837	0.809735582	NA	NA	NA	NA	NA	msp1
chr1	105246500	105247000	chr1_105246500_105247000	8.70E-16	0.752268122	0.000586345	0.001968191	-0.056884082	-4.10427152	-4.417287865	0.178476093	1.061058043	1.295720209	-0.313016345	1.674734317	-0.186905076	0.853618027	NA	NA	NA	NA	NA	msp1
chr1	105255000	105255500	chr1_105255000_105255500	3.81E-13	0.821533176	0.000867273	0.028552787	0.046397626	-4.249785062	-3.201145079	0.203794264	1.142014404	1.387645238	1.048639983	1.797152248	0.583500916	0.566078961	NA	NA	NA	NA	NA	msp1
chr1	105255500	105256000	chr1_105255500_105256000	4.46E-13	0.944993713	0.000942878	0.031257657	0.01433904	-4.257805994	-3.177107426	0.205999589	1.153942561	1.402135955	1.080698568	1.815920888	0.595124257	0.558434636	NA	NA	NA	NA	NA	msp1
chr1	105268500	105269000	chr1_105268500_105269000	3.01E-44	0.000898947	0.086316321	0.075481257	-0.178838478	-0.861871548	-0.911453701	0.047935575	0.484153423	0.493009576	-0.049582153	0.69098696	-0.071755555	0.943509162	NA	NA	NA	NA	NA	sheared
chr1	105269000	105269500	chr1_105269000_105269500	3.01E-44	0.000857352	0.086162167	0.075797245	-0.179726844	-0.862460451	-0.910555702	0.047940561	0.484233217	0.493088418	-0.048095251	0.691099122	-0.069592407	0.94520921	NA	NA	NA	NA	NA	sheared
chr1	10527000	10527500	chr1_10527000_10527500	6.96E-08	0.898445533	0.114816053	0.046540656	0.040376446	-1.707400293	-2.957329724	0.313552123	1.049547859	1.421004129	-1.249929431	1.766579589	-0.707542099	0.487393458	NA	NA	NA	NA	NA	msp1
chr1	10527500	10528000	chr1_10527500_10528000	0.645686487	0.317448893	0.933975637	0.309652694	0.398078596	0.107229311	-1.757159639	0.391191852	1.282943904	1.698664543	-1.86438895	2.128710006	-0.875830406	0.391520094	0.093840435	0.387246767	0.085288919	none	NA	msp1
chr1	10528000	10528500	chr1_10528000_10528500	0.00019798	0.770354354	0.326273025	0.139780222	0.098521884	-1.081750005	-2.247514964	0.33429721	1.08294696	1.479496868	-1.165764959	1.833489869	-0.635817508	0.532104267	NA	NA	NA	NA	NA	msp1
chr1	105317500	105318000	chr1_105317500_105318000	4.30E-23	0.527640777	0.187330724	0.002271276	-0.104129999	-1.537872612	-4.19616768	0.162730868	1.136758122	1.24462298	-2.658295068	1.685617214	-1.577045516	0.130471633	NA	NA	NA	NA	NA	sheared
chr1	105318000	105318500	chr1_105318000_105318500	4.25E-23	0.541116538	0.18728705	0.002257079	-0.100692023	-1.538334372	-4.200067416	0.162672108	1.13698313	1.244869897	-2.661733044	1.685951274	-1.578772225	0.130074716	NA	NA	NA	NA	NA	sheared
chr1	10533000	10533500	chr1_10533000_10533500	2.85E-13	0.656246617	5.14E-06	0.751729642	0.102250516	-5.35362306	-0.373435856	0.227310734	0.956199726	1.16903786	4.980187204	1.510287202	3.297510034	0.003596878	NA	NA	NA	NA	NA	msp1
chr1	10533500	10534000	chr1_10533500_10534000	8.75E-12	0.777475101	1.37E-05	0.86285392	0.064346997	-5.049352988	-0.203762667	0.22553356	0.963021396	1.168938007	4.845590321	1.514538304	3.199384466	0.004502536	NA	NA	NA	NA	NA	msp1
chr1	105349500	105350000	chr1_105349500_105350000	1.39E-13	0.654953603	0.015102427	0.033404185	0.117754059	-2.036203362	-2.636072296	0.260724038	0.787285386	1.17913269	-0.599868934	1.41780541	-0.423096802	0.676739363	NA	NA	NA	NA	NA	msp1
chr1	105350000	105350500	chr1_105350000_105350500	2.16E-13	0.708042764	0.008278817	0.030415573	0.103925015	-2.396045923	-2.857933327	0.274740208	0.844150147	1.254409944	-0.461887404	1.51199662	-0.30548177	0.763155968	NA	NA	NA	NA	NA	msp1
chr1	105353500	105354000	chr1_105353500_105354000	8.73E-31	0.923192979	1.22E-05	0.559507771	-0.010447161	-4.914446555	0.607177965	0.107350356	0.919761916	1.027552884	5.52162452	1.379067406	4.003882983	0.000697165	0.474740364	0.021929366	0.01020585	none	NA	sheared
chr1	105354000	105354500	chr1_105354000_105354500	8.85E-31	0.935230471	1.22E-05	0.559888584	-0.008807798	-4.913299883	0.606685275	0.107376281	0.91991321	1.027721868	5.519985158	1.379294222	4.002036019	0.000700182	0.474954222	0.021933698	0.010209175	none	NA	sheared
chr1	105383000	105383500	chr1_105383000_105383500	7.24E-11	0.118819606	0.879934688	0.423484342	0.615667589	0.407108899	-2.467694371	0.382165228	2.669729799	3.03628394	-2.874803269	4.04307771	-0.711043288	0.485268062	0.419096095	0.599643247	0.180138582	none	NA	sheared
chr1	105383500	105384000	chr1_105383500_105384000	1.53E-50	8.46E-07	0.026966924	0.000807197	-0.19407201	-0.864002228	-1.41016154	0.030556526	0.36932409	0.373848899	-0.546159313	0.5255124	-1.039289106	0.311072354	NA	NA	NA	NA	NA	sheared
chr1	10545500	10546000	chr1_10545500_10546000	4.39E-13	0.786476487	0.012700209	0.002885308	0.073127086	-2.599473343	-4.17523368	0.267413957	0.97723672	1.280513391	-1.575760337	1.61080916	-0.97824148	0.339640405	NA	NA	NA	NA	NA	msp1
chr1	10553000	10553500	chr1_10553000_10553500	6.51E-05	0.998305012	0.059404887	0.057301081	0.00048847	-2.983402616	-3.829122259	0.22792545	1.519225817	1.93260385	-0.845719643	2.458252372	-0.34403288	0.734412315	NA	NA	NA	NA	NA	msp1
chr1	10553500	10554000	chr1_10553500_10554000	2.47E-16	0.57044206	0.0030089	0.00021091	0.110839036	-3.513400634	-5.575960719	0.193079225	1.082987252	1.313073138	-2.062560085	1.702064174	-1.211799247	0.239712159	NA	NA	NA	NA	NA	msp1
chr1	10554000	10554500	chr1_10554000_10554500	4.88E-18	0.476291636	4.27E-05	0.008644648	0.136106033	-5.582396202	-3.980832902	0.188555482	1.155950784	1.411343032	1.6015633	1.824311204	0.877900271	0.390422529	NA	NA	NA	NA	NA	msp1
chr1	105558500	105559000	chr1_105558500_105559000	1.02E-11	0.443547312	0.000763383	0.019773273	-0.132629559	-4.434088815	-4.24634443	0.170683254	1.176371016	1.719245696	0.187744384	2.083183749	0.090123775	0.929085323	NA	NA	NA	NA	NA	msp1
chr1	105559000	105559500	chr1_105559000_105559500	7.60E-12	0.488921512	0.000715255	0.018706649	-0.119130286	-4.445358559	-4.271113447	0.169911645	1.171763979	1.712518341	0.174245111	2.075030094	0.08397233	0.933913273	NA	NA	NA	NA	NA	msp1
chr1	105576000	105576500	chr1_105576000_105576500	9.10E-09	0.70289275	0.006272748	0.272002332	0.164677684	3.96637859	1.628316479	0.427183703	1.338038886	1.452045299	-2.338062111	1.974533771	-1.184108444	0.250252508	0.371025614	0.102364901	0.137483805	none	NA	sheared
chr1	105588000	105588500	chr1_105588000_105588500	2.41E-08	0.683719823	0.000631118	0.045639908	0.068316753	-4.348679542	-3.3216588	0.165978654	1.132293013	1.588997923	1.027020741	1.951153983	0.526365807	0.60442299	NA	NA	NA	NA	NA	msp1
chr1	105588500	105589000	chr1_105588500_105589000	3.82E-15	0.530958698	5.00E-05	0.010501152	0.097494628	-5.140772835	-4.142929968	0.153704999	1.07733578	1.512084062	0.997842867	1.856623439	0.537450323	0.596886444	NA	NA	NA	NA	NA	msp1
chr1	10559500	10560000	chr1_10559500_10560000	1.80E-05	0.433137028	0.005119084	0.045273452	-0.14035677	-3.575626788	-3.212079202	0.176524445	1.178667985	1.533780737	0.363547587	1.934358179	0.187942228	0.852815695	NA	NA	NA	NA	NA	msp1
chr1	10560000	10560500	chr1_10560000_10560500	2.08E-05	0.474984956	0.00438296	0.040544157	-0.12445394	-3.551362705	-3.203717948	0.171898784	1.147210713	1.492840914	0.347644757	1.88272845	0.184649442	0.855363527	NA	NA	NA	NA	NA	msp1
chr1	10560500	10561000	chr1_10560500_10561000	1.18E-06	0.690260775	0.006904134	0.089045541	-0.079872076	-3.676372647	-2.740634091	0.198395155	1.262171618	1.55656116	0.935738556	2.003985988	0.466938672	0.645590472	NA	NA	NA	NA	NA	msp1
chr1	10561000	10561500	chr1_10561000_10561500	3.67E-11	0.522535701	0.001656469	0.09413112	0.165455535	-3.621045536	-2.222333722	0.255549673	1.041892012	1.283176335	1.398711813	1.652900623	0.84621652	0.407443279	NA	NA	NA	NA	NA	msp1
chr1	10567000	10567500	chr1_10567000_10567500	0.78551375	0.053164	0.653363269	1.04E-05	0.331380311	0.351575583	-4.97483171	0.164246397	0.774604519	0.93122886	-5.326407293	1.211280046	-4.397337602	0.000277939	0.000485365	0.270551216	0.003801389	none	NA	msp1
chr1	10575000	10575500	chr1_10575000_10575500	1.57E-05	0.03505675	2.73E-05	0.112835848	0.312255554	-4.767672232	-2.384792816	0.141072096	0.955080627	1.45757281	2.382879415	1.742612263	1.367418023	0.186666384	NA	NA	NA	NA	NA	msp1
chr1	10575500	10576000	chr1_10575500_10576000	0.000578368	0.021164508	5.89E-05	0.136427541	0.35626242	-4.643929697	-2.305057148	0.146002724	0.98553013	1.504011227	2.338872549	1.798143323	1.30071531	0.208144114	NA	NA	NA	NA	NA	msp1
chr1	1058000	1058500	chr1_1058000_1058500	7.62E-12	0.084073394	0.006602949	0.006733011	0.423108479	-3.376417762	-4.04489534	0.236342352	1.152015224	1.383839899	-0.668477578	1.800597662	-0.371253163	0.714352659	NA	NA	NA	NA	NA	msp1
chr1	10582500	10583000	chr1_10582500_10583000	0.307363518	0.942497145	0.054289706	0.146368046	-0.014347964	-2.575511797	-2.651883981	0.197163143	1.282959342	1.775819501	-0.076372184	2.190780585	-0.034860718	0.972536391	NA	NA	NA	NA	NA	msp1
chr1	10583000	10583500	chr1_10583000_10583500	1.19E-12	0.46706257	0.008891355	0.00130789	0.145329636	-3.068689059	-4.729648998	0.197146424	1.09245563	1.326414194	-1.660959939	1.718381191	-0.966584101	0.345295737	NA	NA	NA	NA	NA	msp1
chr1	1058500	1059000	chr1_1058500_1059000	1.84E-14	0.067558206	0.001221142	0.008342803	0.399768973	-4.547697949	-4.382750327	0.210354309	1.266116171	1.545810823	0.164947621	1.998144454	0.082550399	0.935029652	NA	NA	NA	NA	NA	msp1
chr1	105878000	105878500	chr1_105878000_105878500	2.03E-18	0.982563408	0.000150099	0.005659847	0.003926654	-5.561770197	-4.799661403	0.178092692	1.272367679	1.603498571	0.762108795	2.046980015	0.372308859	0.713578829	NA	NA	NA	NA	NA	msp1
chr1	105878500	105879000	chr1_105878500_105879000	7.19E-15	0.752663615	0.000695853	0.012693977	0.05824525	-4.864785921	-4.370083651	0.183049455	1.278846779	1.64274551	0.494702271	2.081840987	0.237627309	0.814587527	NA	NA	NA	NA	NA	msp1
chr1	105962500	105963000	chr1_105962500_105963000	4.58E-11	0.745101912	0.002387719	0.032972345	0.062031508	-4.270907305	-3.61495878	0.18895611	1.280877212	1.612701334	0.655948525	2.059478581	0.318502232	0.753406133	NA	NA	NA	NA	NA	msp1
chr1	105963000	105963500	chr1_105963000_105963500	7.13E-13	0.727278704	1.83E-05	0.031968514	0.056132969	-5.675117991	-3.879396054	0.159373659	1.104636901	1.719843804	1.795721937	2.044036544	0.87851753	0.390095611	NA	NA	NA	NA	NA	msp1
chr1	105979500	105980000	chr1_105979500_105980000	1.70E-21	0.907341205	0.001559443	0.112037592	-0.019055063	-3.287972094	1.717904401	0.162182956	0.9345239	1.045738439	5.005876495	1.402463476	3.569345356	0.001920261	0.279246164	0.071852304	0.014825213	none	NA	sheared
chr1	105980000	105980500	chr1_105980000_105980500	1.30E-21	0.887527104	0.001426063	0.108599808	-0.022939953	-3.290168776	1.719592608	0.1606695	0.926017398	1.036220114	5.009761384	1.389697934	3.604928282	0.001767985	0.276736725	0.070050036	0.01435859	none	NA	sheared
chr1	105988500	105989000	chr1_105988500_105989000	1.45E-21	0.599052954	0.004437116	0.012340898	0.133807183	-2.700591482	-3.497162144	0.251651067	0.873763077	1.308748255	-0.796570663	1.573621272	-0.506202271	0.618249163	NA	NA	NA	NA	NA	msp1
chr1	105988500	105989000	chr1_105988500_105989000	8.14E-37	0.010517832	0.000132166	2.46E-05	0.178755392	-6.764376866	-8.425151579	0.065011521	1.518683359	1.65858796	-1.660774712	2.248847075	-0.73850051	0.468788684	NA	NA	NA	NA	NA	sheared
chr1	105989000	105989500	chr1_105989000_105989500	1.44E-21	0.606857502	0.004417245	0.01238465	0.13093615	-2.701713688	-3.494644	0.251636946	0.873620832	1.308537052	-0.792930312	1.573366637	-0.503970463	0.619788634	NA	NA	NA	NA	NA	msp1
chr1	105989000	105989500	chr1_105989000_105989500	1.24E-36	0.009876646	0.000148618	2.78E-05	0.182674498	-6.748568589	-8.413262408	0.065803423	1.530187218	1.671151362	-1.664693819	2.265881682	-0.734678175	0.471062647	NA	NA	NA	NA	NA	sheared
chr1	10604500	10605000	chr1_10604500_10605000	7.67E-13	0.857321135	0.000217757	0.001799271	0.027256828	-4.394174365	-5.563312863	0.150237149	1.037644307	1.615506843	-1.169138499	1.920043767	-0.608912421	0.549437113	NA	NA	NA	NA	NA	msp1
chr1	10608500	10609000	chr1_10608500_10609000	1.68E-15	0.320497884	0.001378598	0.000860281	0.166415746	-4.0594992	-5.440824627	0.164588851	1.144915569	1.46087698	-1.381325427	1.85606929	-0.744220829	0.465397825	NA	NA	NA	NA	NA	msp1
chr1	10609500	10610000	chr1_10609500_10610000	5.73E-13	0.389575848	0.000342807	0.084981849	0.204817813	-4.514574864	-2.379830886	0.234412238	1.109913408	1.333440487	2.134743978	1.734926888	1.230451838	0.232804267	NA	NA	NA	NA	NA	msp1
chr1	10610000	10610500	chr1_10610000_10610500	1.99E-09	0.212342407	0.001960313	0.129019152	0.270845309	-5.01430375	-3.165649252	0.212289511	1.470175393	2.02482365	1.848654498	2.502264275	0.738792667	0.468615145	NA	NA	NA	NA	NA	msp1
chr1	106106500	106107000	chr1_106106500_106107000	2.21E-07	0.728875747	0.000311243	0.011373162	0.056509512	-4.501268275	-4.622059803	0.161429095	1.097015426	1.707764106	-0.120791529	2.029753947	-0.059510429	0.953136185	NA	NA	NA	NA	NA	msp1
chr1	106107000	106107500	chr1_106107000_106107500	1.47E-14	0.409208471	0.003803942	0.001573616	0.173417298	-3.615109567	-4.85834303	0.207025475	1.146969971	1.390037945	-1.243233464	1.802150272	-0.689861153	0.49820892	NA	NA	NA	NA	NA	msp1
chr1	10612500	10613000	chr1_10612500_10613000	6.40E-26	0.691339964	0.029446405	0.032261366	-0.057584541	-2.486999599	-2.727276778	0.143485011	1.081536323	1.207966925	-0.24027718	1.621389808	-0.148192112	0.883675078	NA	NA	NA	NA	NA	sheared
chr1	10613000	10613500	chr1_10613000_10613500	5.96E-26	0.662676095	0.029093584	0.032252915	-0.063235069	-2.494381996	-2.729008648	0.143367054	1.082164119	1.208669569	-0.234626651	1.622332059	-0.144623075	0.886455941	NA	NA	NA	NA	NA	sheared
chr1	106202500	106203000	chr1_106202500_106203000	1.21E-13	0.81230965	0.000498417	0.011254288	0.03967218	-4.291993603	-3.656599568	0.16553178	1.092482514	1.348848436	0.635394035	1.735773645	0.366058119	0.718165247	NA	NA	NA	NA	NA	msp1
chr1	106203000	106203500	chr1_106203000_106203500	2.13E-13	0.768489705	0.000589839	0.012310562	0.049816256	-4.275087492	-3.649837533	0.167629769	1.105852743	1.365353746	0.625249959	1.757014838	0.355859237	0.725672031	NA	NA	NA	NA	NA	msp1
chr1	106234500	106235000	chr1_106234500_106235000	3.24E-13	0.186300805	0.001476863	0.008638288	0.239772989	-4.348170654	-4.694673387	0.177042399	1.235490053	1.664245058	-0.346502733	2.072714955	-0.167173365	0.86891236	NA	NA	NA	NA	NA	msp1
chr1	106235000	106235500	chr1_106235000_106235500	7.75E-14	0.271402082	0.001066635	0.007314962	0.194283647	-4.41033453	-4.711347921	0.173214302	1.210577321	1.630698955	-0.301013391	2.030929967	-0.14821456	0.883657592	NA	NA	NA	NA	NA	msp1
chr1	10626500	10627000	chr1_10626500_10627000	1.22E-12	0.821043642	0.039772536	0.00029668	-0.043789487	-2.438991672	-5.699789412	0.191802768	1.131773142	1.383147232	-3.260797741	1.787178422	-1.824550756	0.083045083	NA	NA	NA	NA	NA	msp1
chr1	10627000	10627500	chr1_10627000_10627500	1.79E-16	0.977885208	0.002145774	0.000151308	0.004875272	-3.3399265	-5.252072395	0.174332718	0.989382328	1.202325546	-1.912145895	1.557069077	-1.228041789	0.233688177	NA	NA	NA	NA	NA	msp1
chr1	10632000	10632500	chr1_10632000_10632500	2.98E-07	0.76471418	0.036742465	0.016437483	0.065149876	-2.605647663	-3.687641725	0.215599043	1.188820062	1.446131563	-1.081994062	1.872054924	-0.577971324	0.569734505	NA	NA	NA	NA	NA	msp1
chr1	10632500	10633000	chr1_10632500_10633000	2.61E-13	0.571135821	0.002800411	0.00262334	0.110328795	-3.375040112	-4.115282096	0.192538866	1.031407186	1.247905059	-0.740241985	1.618971223	-0.45722986	0.652433565	NA	NA	NA	NA	NA	msp1
chr1	10633500	10634000	chr1_10633500_10634000	0.003616467	0.029628157	0.003440873	0.201518556	0.437576945	-4.077007739	-2.156034272	0.191065662	1.277467341	1.648971065	1.920973467	2.085911883	0.920927429	0.368064065	NA	NA	NA	NA	NA	msp1
chr1	10634000	10634500	chr1_10634000_10634500	2.56E-10	0.769313693	0.00037304	0.163389326	-0.059503077	-3.738553701	-1.591267226	0.200962846	0.926249769	1.112152526	2.147286475	1.447349949	1.483598681	0.153504311	NA	NA	NA	NA	NA	msp1
chr1	10634500	10635000	chr1_10634500_10635000	6.30E-06	0.185705034	0.004131214	0.047941362	-0.241894894	-3.753375432	-3.520237879	0.178359919	1.203325811	1.703007008	0.233137553	2.085240005	0.111803703	0.912093537	NA	NA	NA	NA	NA	msp1
chr1	106347000	106347500	chr1_106347000_106347500	1.09E-13	0.266363583	0.002845053	0.139098068	-0.169214748	-5.563224618	-2.829388248	0.149089335	1.694775299	1.856317545	2.733836369	2.513598644	1.087618493	0.289697493	NA	NA	NA	NA	NA	sheared
chr1	106348500	106349000	chr1_106348500_106349000	1.35E-11	0.795662335	0.07145927	0.175695318	0.054280206	-2.496493922	-1.902351347	0.207540548	1.330478433	1.367951999	0.594142575	1.908262439	0.311352654	0.758754679	NA	NA	NA	NA	NA	sheared
chr1	106349000	106349500	chr1_106349000_106349500	6.58E-12	0.770491027	0.068849233	0.137029062	0.059291903	-2.506268159	-2.075674856	0.201205052	1.322534306	1.354386889	0.430593303	1.893003126	0.227465711	0.822370767	NA	NA	NA	NA	NA	sheared
chr1	106363500	106364000	chr1_106363500_106364000	0.000131175	0.164915893	0.079522873	0.717961607	0.388558728	-3.015463161	-0.865648673	0.272586817	1.658119954	2.372948809	2.149814488	2.89486577	0.742630111	0.466339287	NA	NA	NA	NA	NA	msp1
chr1	106364000	106364500	chr1_106364000_106364500	0.00017015	0.2064275	0.059597045	0.69814191	0.332049859	-3.089139063	-0.882815706	0.256809552	1.574333762	2.253341532	2.206323357	2.748831543	0.802640439	0.431617789	NA	NA	NA	NA	NA	msp1
chr1	106382000	106382500	chr1_106382000_106382500	0.169132344	0.230411422	0.000405098	0.100205116	-0.203741788	-4.399332207	-2.904368886	0.1662402	1.098274695	1.709277407	1.494963321	2.031707794	0.735816108	0.47038499	NA	NA	NA	NA	NA	msp1
chr1	106382500	106383000	chr1_106382500_106383000	1.01E-11	0.921803252	2.34E-05	0.085744148	-0.01571509	-5.514859554	-3.007480222	0.15867749	1.092556149	1.689454905	2.507379332	2.011948512	1.246244284	0.227075305	NA	NA	NA	NA	NA	msp1
chr1	106382500	106383000	chr1_106382500_106383000	1.19E-11	0.006328195	0.582203695	0.785703435	1.051563256	-1.442146529	-0.808842886	0.355171987	2.589714188	2.945361755	0.633303643	3.921960663	0.161476286	0.873338373	NA	NA	NA	NA	NA	sheared
chr1	106383500	106384000	chr1_106383500_106384000	9.18E-10	0.633598844	0.00019683	0.046465861	0.089394177	-5.456038144	-4.139757928	0.185521354	1.277202508	1.988435209	1.316280216	2.363286023	0.556970338	0.583727482	NA	NA	NA	NA	NA	msp1
chr1	106385000	106385500	chr1_106385000_106385500	1.35E-18	0.956231947	0.000186318	0.002959469	0.009590428	-5.281021977	-5.006906591	0.173209856	1.230432829	1.540272573	0.274115387	1.971396598	0.139046292	0.89080417	NA	NA	NA	NA	NA	msp1
chr1	10639500	10640000	chr1_10639500_10640000	1.68E-12	0.923009009	0.000642716	0.063033783	0.019755268	-4.383173349	-2.690923692	0.20260618	1.143302021	1.390867684	1.692249658	1.800458949	0.939899051	0.358483448	NA	NA	NA	NA	NA	msp1
chr1	10640000	10640500	chr1_10640000_10640500	8.95E-13	0.865542058	0.000491376	0.055614175	0.033732179	-4.384077427	-2.70580468	0.197422684	1.114419516	1.355733483	1.678272746	1.754976961	0.956293321	0.350341513	NA	NA	NA	NA	NA	msp1
chr1	106407500	106408000	chr1_106407500_106408000	6.76E-15	0.119344924	5.83E-06	0.027093812	0.227357898	-5.489105796	-3.312854821	0.141575057	0.988456299	1.421532091	2.176250975	1.731415415	1.256920179	0.22326415	NA	NA	NA	NA	NA	msp1
chr1	106408000	106408500	chr1_106408000_106408500	1.20E-14	0.181339838	3.73E-06	0.026582108	0.18586655	-5.389606113	-3.171024092	0.135646169	0.942814131	1.355700316	2.218582021	1.651309127	1.343529194	0.194147081	NA	NA	NA	NA	NA	msp1
chr1	106423000	106423500	chr1_106423000_106423500	3.09E-09	0.638437278	0.025560723	0.019383031	-0.105152197	-3.094596538	-3.983976037	0.221386996	1.313189134	1.607357584	-0.8893795	2.075587653	-0.428495274	0.672870061	NA	NA	NA	NA	NA	msp1
chr1	10643500	10644000	chr1_10643500_10644000	2.10E-15	0.063962373	0.000270304	0.009603903	0.344585472	-4.881892779	-4.018160478	0.178772517	1.174882779	1.446912715	0.863732301	1.863841718	0.463415049	0.648070349	NA	NA	NA	NA	NA	msp1
chr1	106443000	106443500	chr1_106443000_106443500	6.60E-23	0.707526419	0.007648678	0.000477095	-0.045006604	-3.990272789	-5.645628379	0.118696317	1.384238061	1.421352851	-1.65535559	1.984025941	-0.834341707	0.413943519	NA	NA	NA	NA	NA	sheared
chr1	106458000	106458500	chr1_106458000_106458500	3.40E-12	0.400237874	0.003826184	0.020584629	0.168518227	-4.353586104	-4.730424157	0.197325327	1.382278924	1.928978049	-0.376838052	2.373110056	-0.158795017	0.875422915	NA	NA	NA	NA	NA	msp1
chr1	106458500	106459000	chr1_106458500_106459000	6.57E-14	0.297562853	0.001722442	0.011534444	0.19698738	-4.536090454	-4.938998179	0.185639066	1.310832961	1.828860925	-0.402907725	2.250114516	-0.179060987	0.859691361	NA	NA	NA	NA	NA	msp1
chr1	10647500	10648000	chr1_10647500_10648000	3.01E-11	0.75164731	0.000229928	0.087517308	-0.057946953	-5.2784925	-3.194355661	0.181340162	1.252380454	1.805104102	2.084136839	2.197011065	0.948623734	0.354134654	NA	NA	NA	NA	NA	msp1
chr1	10648000	10648500	chr1_10648000_10648500	4.18E-20	0.754510728	4.09E-07	0.036296213	0.045198517	-6.720182443	-2.995960903	0.143153706	1.028459835	1.363388672	3.72422154	1.707793402	2.180721354	0.041317534	NA	NA	NA	NA	NA	msp1
chr1	106491000	106491500	chr1_106491000_106491500	5.09E-07	0.50073507	0.642873175	0.956669337	-0.378558601	-1.678965276	0.223286913	0.554656136	3.580267882	4.071540596	1.902252189	5.421785769	0.35085344	0.72936696	0.67226324	0.482593899	0.226165586	none	NA	sheared
chr1	106500	107000	chr1_106500_107000	3.80E-14	0.733549188	0.000255874	0.016602969	0.059433685	-4.40925152	-3.294352153	0.172888032	1.056000507	1.294090108	1.114899367	1.670271319	0.667495966	0.512084552	NA	NA	NA	NA	NA	msp1
chr1	10650500	10651000	chr1_10650500_10651000	8.92E-10	0.958833826	0.151285192	0.018624705	0.016965558	-1.55639317	-3.700259773	0.325796205	1.055402064	1.482497959	-2.143866603	1.81980046	-1.178077845	0.252593578	NA	NA	NA	NA	NA	msp1
chr1	10651000	10651500	chr1_10651000_10651500	5.82E-06	0.723681863	0.041418905	0.122827957	-0.093346348	-2.73109398	-2.446650474	0.261428368	1.278557047	1.538482294	0.284443506	2.00040893	0.14219268	0.888350481	NA	NA	NA	NA	NA	msp1
chr1	10657000	10657500	chr1_10657000_10657500	5.14E-10	0.988797601	0.564627186	0.699903996	-0.005725095	-1.563085298	-1.187541625	0.403992336	2.680358253	3.048244014	0.375543673	4.059077719	0.092519459	0.927205825	NA	NA	NA	NA	NA	sheared
chr1	106581500	106582000	chr1_106581500_106582000	1.38E-15	0.24992759	8.42E-06	0.006198709	0.162859203	-5.252783988	-4.429265861	0.138658851	0.969252327	1.498143263	0.823518127	1.784343944	0.461524321	0.649402754	NA	NA	NA	NA	NA	msp1
chr1	106582000	106582500	chr1_106582000_106582500	8.52E-16	0.418686696	8.48E-06	0.006653531	0.114736145	-5.297574386	-4.4259332	0.139815027	0.978021345	1.511703616	0.871641185	1.800492592	0.48411262	0.633564741	NA	NA	NA	NA	NA	msp1
chr1	106624500	106625000	chr1_106624500_106625000	8.66E-17	0.726386637	0.002637714	0.000319597	0.072773493	-3.799957065	-5.715202834	0.205916499	1.153031517	1.396194847	-1.915245769	1.810757226	-1.057704336	0.30279898	NA	NA	NA	NA	NA	msp1
chr1	106632000	106632500	chr1_106632000_106632500	1.81E-12	0.547538894	0.001919745	0.009224924	0.107664731	-4.188520661	-4.609014529	0.17686847	1.225162986	1.649759483	-0.420493868	2.054928392	-0.204627017	0.839931619	NA	NA	NA	NA	NA	msp1
chr1	106632500	106633000	chr1_106632500_106633000	1.77E-12	0.569565877	0.001944174	0.009398575	0.102038576	-4.194150051	-4.609017764	0.177343364	1.228561133	1.65433596	-0.414867713	2.060628528	-0.201330665	0.842473545	NA	NA	NA	NA	NA	msp1
chr1	106633000	106633500	chr1_106633000_106633500	9.43E-16	0.679364571	0.000322402	0.015416725	-0.077878209	-4.921610953	-3.814480354	0.18648231	1.203273548	1.479891434	1.107130599	1.907340003	0.580457914	0.568089152	NA	NA	NA	NA	NA	msp1
chr1	106650500	106651000	chr1_106650500_106651000	5.05E-05	0.305989166	0.477083058	0.725462205	-0.290579166	-1.830303447	-0.92837453	0.278472726	2.538397293	2.616256995	0.901928916	3.645306775	0.247421952	0.807103947	NA	NA	NA	NA	NA	sheared
chr1	106651000	106651500	chr1_106651000_106651500	1.08E-06	0.393026791	0.482698915	0.777875494	-0.238789173	-1.742698225	-0.722772627	0.275088962	2.448297881	2.536688799	1.019925598	3.525471966	0.28930186	0.775328042	NA	NA	NA	NA	NA	sheared
chr1	106694500	106695000	chr1_106694500_106695000	5.77E-12	0.375409893	0.805177382	0.685885118	0.247049447	-0.521619898	-0.904785288	0.274106314	2.094097549	2.21305961	-0.38316539	3.046781479	-0.125760706	0.901176963	NA	NA	NA	NA	NA	sheared
chr1	10670000	10670500	chr1_10670000_10670500	3.40E-18	0.209026121	3.58E-05	0.003562347	0.227615103	-5.032276003	-3.971424823	0.177077208	1.028457278	1.249740168	1.06085118	1.618510074	0.655449229	0.519647565	NA	NA	NA	NA	NA	msp1
chr1	10670500	10671000	chr1_10670500_10671000	8.82E-07	0.576362422	0.013595868	0.01848437	0.111660693	-3.545366907	-5.230216194	0.197554815	1.34745741	2.092714659	-1.684849286	2.488995001	-0.676919514	0.506211729	NA	NA	NA	NA	NA	msp1
chr1	106719000	106719500	chr1_106719000_106719500	3.50E-09	0.166149085	0.596784674	0.888718572	0.503716643	-1.528429561	-0.439066887	0.353940036	2.854939218	3.108344656	1.089362674	4.220483911	0.258113216	0.798956972	NA	NA	NA	NA	NA	sheared
chr1	106719500	106720000	chr1_106719500_106720000	2.47E-08	0.424036574	0.421666352	0.861511928	0.233732972	-2.077900692	-0.476599408	0.287935158	2.546555799	2.706044613	1.601301284	3.715861123	0.430936795	0.671123174	NA	NA	NA	NA	NA	sheared
chr1	10677000	10677500	chr1_10677000_10677500	2.92E-09	0.57945318	3.39E-05	0.072247902	0.078863677	-4.707986669	-2.504685548	0.140673879	0.958245574	1.341564648	2.203301121	1.648644984	1.336431519	0.196414772	NA	NA	NA	NA	NA	msp1
chr1	10677500	10678000	chr1_10677500_10678000	3.23E-09	0.616590256	3.94E-05	0.07567251	0.072107547	-4.714743496	-2.504686245	0.142436783	0.970341753	1.358500279	2.210057251	1.669456836	1.323818145	0.200496176	NA	NA	NA	NA	NA	msp1
chr1	106775000	106775500	chr1_106775000_106775500	2.23E-11	0.649968947	0.131062439	0.000804252	0.129795625	-1.596579361	-5.033349198	0.282991446	1.026884473	1.342334883	-3.436769837	1.690075341	-2.033500965	0.055485873	NA	NA	NA	NA	NA	msp1
chr1	106775500	106776000	chr1_106775500_106776000	6.17E-15	0.908869806	0.037495025	0.000255889	0.031976046	-2.118250933	-5.562441313	0.276876222	0.970600441	1.332192337	-3.44419038	1.648272319	-2.089576061	0.049640857	NA	NA	NA	NA	NA	msp1
chr1	106812500	106813000	chr1_106812500_106813000	1.21E-12	0.071910681	0.922932911	0.750904535	0.613471894	-0.215812321	-0.780169926	0.327495802	2.210083045	2.43266688	-0.564357605	3.286690617	-0.171709988	0.865391048	NA	NA	NA	NA	NA	sheared
chr1	106813000	106813500	chr1_106813000_106813500	1.21E-12	0.071910681	0.922932911	0.750904535	0.613471894	-0.215812321	-0.780169926	0.327495802	2.210083045	2.43266688	-0.564357605	3.286690617	-0.171709988	0.865391048	NA	NA	NA	NA	NA	sheared
chr1	106813500	106814000	chr1_106813500_106814000	4.83E-12	0.123045326	0.900590217	0.76092211	0.538730956	-0.29090772	-0.780524387	0.338408102	2.307016011	2.539365331	-0.489616668	3.430845254	-0.142710216	0.887946994	NA	NA	NA	NA	NA	sheared
chr1	10682500	10683000	chr1_10682500_10683000	3.54E-23	0.462401767	5.96E-07	0.000348011	0.098436284	-5.950954207	-4.669310731	0.132133627	0.930789223	1.149530205	1.281643476	1.479117396	0.866492058	0.39649687	NA	NA	NA	NA	NA	msp1
chr1	10683000	10683500	chr1_10683000_10683500	1.21E-17	0.624314674	0.001932785	0.000187319	0.10041134	-3.84026244	-5.829196906	0.202798345	1.124153705	1.358774972	-1.988934465	1.76351665	-1.127822901	0.272743516	NA	NA	NA	NA	NA	msp1
chr1	10683500	10684000	chr1_10683500_10684000	4.38E-08	0.751375841	0.07888451	0.00958806	0.079104128	-2.338529806	-4.305979402	0.24726977	1.283007541	1.550171859	-1.967449595	2.012247784	-0.977737241	0.339883697	NA	NA	NA	NA	NA	msp1
chr1	10694000	10694500	chr1_10694000_10694500	3.46E-20	0.668974462	1.91E-05	0.001894644	-0.067640917	-5.530424142	-4.56369526	0.156563012	1.079669089	1.332926332	0.966728882	1.715336104	0.56357986	0.579304995	NA	NA	NA	NA	NA	msp1
chr1	10696500	10697000	chr1_10696500_10697000	2.47E-09	0.219839232	0.002643284	0.096169854	0.307509743	-3.591273527	-2.259543099	0.245104545	1.089982039	1.31313488	1.331730428	1.706570848	0.78035461	0.444320413	NA	NA	NA	NA	NA	msp1
chr1	106967500	106968000	chr1_106967500_106968000	1.46E-07	0.035502311	0.040601031	0.205639055	0.731543798	-2.2621445	-1.938887313	0.331370077	1.054416267	1.496868836	0.323257186	1.830958759	0.176550774	0.861636817	NA	NA	NA	NA	NA	msp1
chr1	106968000	106968500	chr1_106968000_106968500	4.63E-11	0.005750065	5.04E-05	0.258110968	0.557305011	-5.1377745	-1.51618205	0.18658515	1.077364259	1.313851603	3.62159245	1.699093812	2.131484692	0.045641576	NA	NA	NA	NA	NA	msp1
chr1	107000	107500	chr1_107000_107500	6.04E-16	0.783983816	0.000339623	0.002624324	0.044134867	-4.540548611	-4.828093286	0.159482688	1.115352907	1.464120574	-0.287544675	1.840560013	-0.156226731	0.877420493	NA	NA	NA	NA	NA	msp1
chr1	10700500	10701000	chr1_10700500_10701000	1.82E-22	0.74269632	2.17E-10	1.62E-06	-0.041152475	2.804826298	2.499071229	0.124139162	0.293120101	0.414967743	-0.305755069	0.508052774	-0.601817537	0.554057289	0.000314748	0.000175648	0.10530756	sham	NA	msp1
chr1	10700500	10701000	chr1_10700500_10701000	5.43E-10	0.745758501	0.69553278	0.836751165	0.133116722	-1.060928807	-0.634582983	0.406365226	2.682022925	3.05011969	0.426345824	4.061585539	0.104970293	0.917444999	NA	NA	NA	NA	NA	sheared
chr1	10701500	10702000	chr1_10701500_10702000	6.52E-14	0.828381456	0.001253565	0.013407021	0.048398508	-4.00610991	-3.547611073	0.221215895	1.118435977	1.345274846	0.458498837	1.749475192	0.26207793	0.795941698	NA	NA	NA	NA	NA	msp1
chr1	10702000	10702500	chr1_10702000_10702500	6.26E-14	0.48840595	0.000544306	0.0360213	0.145903864	-4.770921445	-3.287790617	0.207849159	1.224615757	1.493808489	1.483130828	1.931617859	0.767817931	0.451566095	NA	NA	NA	NA	NA	msp1
chr1	10702000	10702500	chr1_10702000_10702500	5.56E-10	0.275536667	0.99896174	0.415677367	-0.301067731	0.002832018	-1.888320232	0.270506403	2.156284674	2.284256249	-1.891152249	3.141240234	-0.602039993	0.553912116	0.415757734	0.642447667	0.190883119	none	NA	sheared
chr1	10704000	10704500	chr1_10704000_10704500	3.12E-10	0.385346041	0.008110943	0.005154926	-0.151665798	-3.303711226	-4.50210394	0.172019738	1.160485422	1.485441898	-1.198392714	1.885010357	-0.63574861	0.53214827	NA	NA	NA	NA	NA	msp1
chr1	10704500	10705000	chr1_10704500_10705000	6.72E-09	0.658960827	0.008992016	0.003369959	0.073065008	-3.090703647	-4.513827167	0.163815142	1.102118386	1.410713547	-1.42312352	1.790189278	-0.794957013	0.435971461	NA	NA	NA	NA	NA	msp1
chr1	107078500	107079000	chr1_107078500_107079000	1.40E-08	0.165065634	0.005752342	0.015238606	0.247609006	-3.522695534	-3.967946338	0.173769634	1.179457954	1.536464148	-0.445250804	1.936967512	-0.229870042	0.820527445	NA	NA	NA	NA	NA	msp1
chr1	107079000	107079500	chr1_107079000_107079500	1.27E-06	0.205349736	0.012403737	0.027877181	0.241269673	-3.356573878	-3.795485348	0.186143846	1.257143865	1.637626036	-0.438911471	2.064516828	-0.212597672	0.833792661	NA	NA	NA	NA	NA	msp1
chr1	107079500	107080000	chr1_107079500_107080000	9.42E-08	0.114155865	0.009065679	0.020549377	0.298390169	-3.479047803	-3.971655104	0.18307311	1.242092974	1.619070462	-0.492607301	2.040633263	-0.241399231	0.811703396	NA	NA	NA	NA	NA	msp1
chr1	10708500	10709000	chr1_10708500_10709000	1.23E-17	0.189570758	1.08E-06	0.075579285	-0.193134582	-6.243910483	-2.587169538	0.143699098	1.011439047	1.402765023	3.656740945	1.729381004	2.114479653	0.047227799	NA	NA	NA	NA	NA	msp1
chr1	10709000	10709500	chr1_10709000_10709500	1.53E-18	0.982055735	2.09E-05	0.019441974	-0.004030743	-5.792170937	-3.458888233	0.17764067	1.138365733	1.396253918	2.333282704	1.801499804	1.295188986	0.210006881	NA	NA	NA	NA	NA	msp1
chr1	107098000	107098500	chr1_107098000_107098500	1.28E-16	0.325235837	4.85E-05	0.003463842	0.146100883	-4.913834496	-4.484491136	0.14594389	1.027305373	1.40630096	0.42934336	1.74156215	0.246527728	0.807786401	NA	NA	NA	NA	NA	msp1
chr1	107099500	107100000	chr1_107099500_107100000	5.18E-11	0.13293405	0.010181741	0.005344033	0.367001507	-2.960634524	-3.905142297	0.23724015	1.07551432	1.294657596	-0.944507773	1.683112992	-0.561167181	0.580917377	NA	NA	NA	NA	NA	msp1
chr1	107116000	107116500	chr1_107116000_107116500	1.45E-15	0.289614611	3.59E-06	0.018408243	0.159791487	-5.955820175	-4.047277498	0.148078539	1.039296953	1.618236416	1.908542678	1.923233541	0.992361373	0.332876483	NA	NA	NA	NA	NA	msp1
chr1	107116500	107117000	chr1_107116500_107117000	9.24E-16	0.453280662	3.07E-06	0.018456537	0.111882942	-5.975156924	-4.018705702	0.147138288	1.032431477	1.607543893	1.956451222	1.910526662	1.024037644	0.318044887	NA	NA	NA	NA	NA	msp1
chr1	10712000	10712500	chr1_10712000_10712500	2.19E-15	0.735805953	9.19E-06	0.001602785	-0.049613833	-5.469731515	-5.513756775	0.145606808	1.015257512	1.580742363	-0.04402526	1.878694821	-0.02343396	0.981536349	NA	NA	NA	NA	NA	msp1
chr1	10712500	10713000	chr1_10712500_10713000	0.07205669	0.938872475	0.001705601	0.02998738	0.013530599	-4.038622498	-4.14579219	0.174885346	1.16580449	1.814561071	-0.107169692	2.156787424	-0.049689501	0.960862718	NA	NA	NA	NA	NA	msp1
chr1	10713000	10713500	chr1_10713000_10713500	0.460103519	0.503423905	0.010177972	0.091755712	-0.146095132	-3.916406615	-3.863950575	0.215566294	1.422639423	2.214065957	0.05245604	2.631727757	0.019932168	0.984294999	NA	NA	NA	NA	NA	msp1
chr1	107131000	107131500	chr1_107131000_107131500	3.66E-16	0.425377271	2.97E-05	0.007438518	-0.130833934	-3.972706536	-2.774593976	0.161773428	0.800687005	0.962627836	1.198112559	1.25209905	0.956883211	0.350050925	NA	NA	NA	NA	NA	msp1
chr1	107131500	107132000	chr1_107131500_107132000	1.53E-18	0.733365507	5.36E-06	0.002209104	-0.053901084	-4.361068742	-3.15781482	0.156681601	0.780968276	0.938565593	1.203253922	1.220990099	0.985473939	0.336164033	NA	NA	NA	NA	NA	msp1
chr1	107147000	107147500	chr1_107147000_107147500	9.60E-08	0.180549207	0.121423311	0.103823577	-0.226902877	-2.125193815	-2.279240399	0.165061491	1.328909983	1.353898864	-0.154046584	1.897114619	-0.081200462	0.936089635	NA	NA	NA	NA	NA	sheared
chr1	107147500	107148000	chr1_107147500_107148000	2.02E-07	0.183065579	0.321198041	0.083459321	-0.244213966	-1.268592807	-2.288005536	0.178715661	1.255317476	1.272883151	-1.019412728	1.787750957	-0.570220771	0.574878622	NA	NA	NA	NA	NA	sheared
chr1	107152500	107153000	chr1_107152500_107153000	2.98E-13	0.523994094	0.007922751	0.001179822	0.115947269	-3.2644334	-5.067645831	0.17971746	1.142818297	1.405756166	-1.803212431	1.8116799	-0.995326179	0.331468205	NA	NA	NA	NA	NA	msp1
chr1	107153000	107153500	chr1_107153000_107153500	4.78E-10	0.326187766	0.021944041	0.002837132	0.187216435	-2.84993555	-4.724417148	0.18738999	1.175619823	1.446024296	-1.874481597	1.863616976	-1.005829858	0.326512373	NA	NA	NA	NA	NA	msp1
chr1	10717000	10717500	chr1_10717000_10717500	2.01E-11	0.195910414	0.024208307	0.00044061	0.234597154	-2.895299661	-6.258895033	0.177130716	1.216125336	1.574765474	-3.363595373	1.989685184	-1.690516369	0.10645605	NA	NA	NA	NA	NA	msp1
chr1	10717500	10718000	chr1_10717500_10718000	2.36E-11	0.18575424	0.02440758	0.000431819	0.239491414	-2.881196166	-6.249685799	0.176608105	1.212056125	1.569493662	-3.368489633	1.983025569	-1.698661725	0.104887059	NA	NA	NA	NA	NA	msp1
chr1	107201500	107202000	chr1_107201500_107202000	5.16E-14	0.477298028	0.000554017	0.008767784	0.127956592	-4.282151091	-3.801951185	0.177674508	1.101020282	1.350718168	0.480199906	1.742608743	0.275563811	0.785710115	NA	NA	NA	NA	NA	msp1
chr1	107202000	107202500	chr1_107202000_107202500	9.60E-11	0.548901102	0.003287324	0.029250626	0.122483629	-3.967225589	-3.48155272	0.201903266	1.236110412	1.516362076	0.485672869	1.956354491	0.248254021	0.80646907	NA	NA	NA	NA	NA	msp1
chr1	107230000	107230500	chr1_107230000_107230500	0.315326818	0.928584726	0.228705871	0.235145966	0.024840591	-2.138034752	-2.635998236	0.274713544	1.737957496	2.173277115	-0.497963485	2.782737802	-0.178947325	0.859779432	NA	NA	NA	NA	NA	msp1
chr1	107230500	107231000	chr1_107230500_107231000	0.291825647	0.782856248	0.274310127	0.271379741	0.083322046	-2.108621143	-2.650975301	0.299481266	1.891630784	2.363374247	-0.542354158	3.027177704	-0.179161652	0.859613363	NA	NA	NA	NA	NA	msp1
chr1	10726500	10727000	chr1_10726500_10727000	8.33E-14	0.844068691	0.029288171	0.000152167	0.045438144	-2.458886718	-5.623119648	0.228910505	1.071218664	1.287877694	-3.16423293	1.675153241	-1.888921474	0.073491437	NA	NA	NA	NA	NA	msp1
chr1	10727000	10727500	chr1_10727000_10727500	1.94E-08	0.839999192	0.165202967	0.00135568	0.050201463	-1.586758553	-4.755754803	0.2463856	1.113946467	1.338869522	-3.16899625	1.741679744	-1.819505716	0.083837741	NA	NA	NA	NA	NA	msp1
chr1	107365000	107365500	chr1_107365000_107365500	1.21E-09	0.284514536	0.960654926	0.630016216	0.50596244	-0.149437007	-1.663014505	0.463360344	3.001222955	3.413054762	-1.513577498	4.544918265	-0.33302634	0.742580153	NA	NA	NA	NA	NA	sheared
chr1	10737500	10738000	chr1_10737500_10738000	1.88E-13	0.047371229	0.000960929	0.016211137	0.379109011	-4.652481259	-4.066264186	0.18290062	1.26335813	1.590888278	0.586217073	2.03150173	0.288563413	0.77588502	NA	NA	NA	NA	NA	msp1
chr1	10739000	10739500	chr1_10739000_10739500	1.56E-14	0.921675866	0.001219086	0.010018966	-0.017771503	-4.502583011	-4.614177509	0.179148554	1.253332431	1.672123179	-0.111594498	2.08969809	-0.053402211	0.957941267	NA	NA	NA	NA	NA	msp1
chr1	10739500	10740000	chr1_10739500_10740000	1.66E-14	0.900445627	0.00116851	0.00978427	-0.022433199	-4.482763591	-4.589696394	0.177729756	1.242250537	1.657330912	-0.106932803	2.071215138	-0.051628052	0.959337241	NA	NA	NA	NA	NA	msp1
chr1	107417000	107417500	chr1_107417000_107417500	1.23E-15	0.544220872	2.84E-06	0.185557835	0.093736202	-6.035967944	-1.7526658	0.152711675	1.037666315	1.291872745	4.283302144	1.657011337	2.584956451	0.017692863	NA	NA	NA	NA	NA	msp1
chr1	107417500	107418000	chr1_107417500_107418000	9.33E-16	0.591762772	2.47E-06	0.185896962	0.082314815	-6.044263305	-1.737564963	0.15175732	1.030228991	1.281761028	4.306698342	1.644470465	2.618896742	0.016440266	NA	NA	NA	NA	NA	msp1
chr1	10742000	10742500	chr1_10742000_10742500	5.37E-08	0.595552135	0.085686807	0.092245998	-0.166556107	1.553830435	-2.27636615	0.310250187	0.872697386	1.306440928	-3.830196585	1.571110635	-2.43789107	0.024231021	0.02566973	0.046250276	0.020455394	sham	sham	msp1
chr1	10742500	10743000	chr1_10742500_10743000	8.01E-09	0.600498992	0.108143369	0.070278351	-0.16066909	1.422388614	-2.414683401	0.303376235	0.857460961	1.283854288	-3.837072015	1.543865646	-2.485366538	0.021906804	0.020286365	0.052284098	0.019521745	sham	sham	msp1
chr1	107430000	107430500	chr1_107430000_107430500	1.00E-07	0.001297861	0.000123685	0.012472461	0.596663437	-5.101033367	-4.769354282	0.167194826	1.148371514	1.787836676	0.331679085	2.124880494	0.156093054	0.877524489	NA	NA	NA	NA	NA	msp1
chr1	107430500	107431000	chr1_107430500_107431000	5.22E-08	0.000751657	9.66E-05	0.010608947	0.619877469	-5.115942767	-4.807477714	0.164201315	1.128793057	1.757365434	0.308465052	2.088661541	0.147685514	0.884069707	NA	NA	NA	NA	NA	msp1
chr1	107441500	107442000	chr1_107441500_107442000	1.54E-22	0.844107135	0.000470208	1.21E-05	-0.029781446	-4.418830842	-7.801026934	0.150071933	1.11859662	1.475820644	-3.382196091	1.851838268	-1.826399286	0.082756288	NA	NA	NA	NA	NA	msp1
chr1	107447000	107447500	chr1_107447000_107447500	5.38E-07	0.104646933	0.006162693	0.004063177	0.289122109	-3.482079334	-5.726592493	0.172477354	1.176830265	1.832064554	-2.244513159	2.177473307	-1.03078791	0.314945366	NA	NA	NA	NA	NA	msp1
chr1	107451500	107452000	chr1_107451500_107452000	8.43E-19	0.691480261	8.84E-06	0.003179478	0.057247921	-5.487515998	-4.417412081	0.142793158	1.015943228	1.370782079	1.070103917	1.706219256	0.627178432	0.537637118	NA	NA	NA	NA	NA	msp1
chr1	107452000	107452500	chr1_107452000_107452500	1.02E-15	0.563915003	0.000115681	0.016879233	-0.097888885	-5.254747243	-4.02950652	0.167656378	1.176504595	1.587310271	1.225240723	1.975782619	0.620129315	0.542174632	NA	NA	NA	NA	NA	msp1
chr1	107465000	107465500	chr1_107465000_107465500	7.42E-19	0.627682637	0.000192083	0.000359176	-0.076627823	-4.737907434	-5.721173944	0.156286667	1.106774797	1.412549615	-0.983266511	1.794504629	-0.547932	0.589802385	NA	NA	NA	NA	NA	msp1
chr1	107465000	107465500	chr1_107465000_107465500	2.18E-12	1.90E-05	0.039622274	0.006111961	0.719142522	-3.313287802	-4.699351662	0.138919163	1.532253421	1.579637782	-1.38606386	2.200694451	-0.629830216	0.535935493	NA	NA	NA	NA	NA	sheared
chr1	107465500	107466000	chr1_107465500_107466000	1.05E-18	0.689315924	0.000230172	0.000417482	-0.064205912	-4.748275949	-5.743964371	0.158968769	1.12668486	1.437965845	-0.995688422	1.826790777	-0.54504787	0.591747467	NA	NA	NA	NA	NA	msp1
chr1	107465500	107466000	chr1_107465500_107466000	3.80E-12	0.000192342	0.045363067	0.008817023	0.621082417	-3.326849896	-4.614853651	0.143974439	1.5853769	1.634402667	-1.288003755	2.276991874	-0.565660233	0.577916511	NA	NA	NA	NA	NA	sheared
chr1	107479000	107479500	chr1_107479000_107479500	6.60E-19	0.162498425	6.00E-05	0.003795028	0.25386342	-5.529122481	-4.553362042	0.177039073	1.174998385	1.44422518	0.975760439	1.861829094	0.524087008	0.605978065	NA	NA	NA	NA	NA	msp1
chr1	107479000	107479500	chr1_107479000_107479500	1.89E-09	0.112569793	0.867704604	0.317129243	0.476881023	-0.426076827	-2.923265253	0.290742659	2.533620816	2.868002181	-2.497188426	3.826835631	-0.65254656	0.521479114	NA	NA	NA	NA	NA	sheared
chr1	107479500	107480000	chr1_107479500_107480000	7.93E-18	0.168641797	2.19E-05	0.01758363	0.28329563	-5.624347818	-3.375942437	0.20055553	1.10881932	1.339175928	2.248405381	1.738640978	1.293197048	0.210681483	NA	NA	NA	NA	NA	msp1
chr1	107489000	107489500	chr1_107489000_107489500	8.86E-14	0.469013818	0.000242522	0.266275076	0.185887469	-3.313718615	-1.313797656	0.253283687	0.789892319	1.158570947	1.999920959	1.402218427	1.426254941	0.169218643	NA	NA	NA	NA	NA	msp1
chr1	107489500	107490000	chr1_107489500_107490000	5.57E-20	0.826353305	1.59E-08	0.545333173	0.03767794	-4.105835623	-0.481408993	0.170170051	0.527381869	0.78648038	3.62442663	0.946933485	3.827540886	0.001052644	NA	NA	NA	NA	NA	msp1
chr1	107489500	107490000	chr1_107489500_107490000	7.32E-13	0.03680691	0.680720729	0.365012405	0.522960285	-0.807214309	-2.033153074	0.238056178	1.940548285	2.206610243	-1.225938765	2.938512619	-0.417197039	0.680978486	NA	NA	NA	NA	NA	sheared
chr1	107490000	107490500	chr1_107490000_107490500	6.85E-17	0.814573451	0.000653674	0.001913865	-0.040279027	-4.531031409	-5.068147963	0.170156516	1.183822463	1.481945914	-0.537116554	1.896733855	-0.283179716	0.779949441	NA	NA	NA	NA	NA	msp1
chr1	107491000	107491500	chr1_107491000_107491500	1.10E-16	0.537613302	0.001103972	0.000107346	0.107036322	-3.462956348	-5.197755111	0.171536804	0.953947738	1.156675723	-1.734798763	1.499304844	-1.157068738	0.260877534	NA	NA	NA	NA	NA	msp1
chr1	107491500	107492000	chr1_107491500_107492000	2.02E-20	0.389095951	1.20E-05	6.79E-05	0.157657051	-4.46563491	-4.758875707	0.180252205	0.84393278	1.021089414	-0.293240796	1.324706054	-0.221362917	0.827054298	NA	NA	NA	NA	NA	msp1
chr1	107492000	107492500	chr1_107492000_107492500	2.93E-20	0.924770508	3.03E-05	0.002354526	0.016971561	-5.653729688	-4.665096332	0.178145813	1.141336979	1.396820737	0.988633356	1.803817694	0.548078312	0.589703795	NA	NA	NA	NA	NA	msp1
chr1	107492500	107493000	chr1_107492500_107493000	1.22E-08	0.738540663	0.723745674	0.530416103	0.135070034	-1.075557227	-2.176774135	0.400508023	3.011357629	3.424955464	-1.101216908	4.560547631	-0.241465937	0.811652415	NA	NA	NA	NA	NA	sheared
chr1	10750000	10750500	chr1_10750000_10750500	3.56E-20	0.962048912	1.95E-07	0.001611095	-0.006451346	-6.575589829	-5.238466291	0.134392486	0.964937265	1.502672715	1.337123538	1.78581332	0.748747656	0.462724867	NA	NA	NA	NA	NA	msp1
chr1	107500500	107501000	chr1_107500500_107501000	5.21E-15	0.890275595	0.000167122	0.0339622	-0.030241499	-4.590659105	-2.836097166	0.217256117	1.059742917	1.272926566	1.754561938	1.656320347	1.059313158	0.302083734	NA	NA	NA	NA	NA	msp1
chr1	107501000	107501500	chr1_107501000_107501500	5.16E-12	0.61009658	0.00841968	0.005229897	0.12501691	-2.618541861	-3.542964393	0.24245232	0.92480039	1.171218874	-0.924422532	1.492316793	-0.61945462	0.542610009	NA	NA	NA	NA	NA	msp1
chr1	10751000	10751500	chr1_10751000_10751500	5.58E-19	0.433542502	6.66E-05	0.000377116	-0.115047057	-4.827893309	-6.170251544	0.144821853	1.034285365	1.530243721	-1.342358234	1.846995415	-0.726779408	0.47578244	NA	NA	NA	NA	NA	msp1
chr1	10751500	10752000	chr1_10751500_10752000	8.77E-16	0.48601356	0.000400656	0.000851361	-0.11061055	-4.409253817	-6.382947812	0.156700895	1.099629227	1.712035619	-1.973693995	2.034760526	-0.969988345	0.343637595	NA	NA	NA	NA	NA	msp1
chr1	107515000	107515500	chr1_107515000_107515500	2.88E-16	0.491443878	4.19E-05	0.029227251	0.15321653	-4.955514181	-2.837070445	0.219812626	1.0247469	1.235468652	2.118443736	1.605144542	1.319783783	0.201815579	NA	NA	NA	NA	NA	msp1
chr1	107515500	107516000	chr1_107515500_107516000	9.67E-16	0.413492049	2.22E-05	0.110094514	-0.189260774	-4.925496634	-1.96316668	0.228043327	0.972000349	1.190301354	2.962329953	1.536750465	1.927658406	0.068220185	NA	NA	NA	NA	NA	msp1
chr1	107516500	107517000	chr1_107516500_107517000	5.09E-16	0.193903761	8.29E-05	0.026347519	-0.239381572	-5.851595565	-4.638607181	0.179908106	1.275416165	1.979773117	1.212988384	2.355034605	0.515061809	0.612155803	NA	NA	NA	NA	NA	msp1
chr1	107529500	107530000	chr1_107529500_107530000	1.69E-19	0.602220253	3.71E-07	0.006363548	0.068658394	-6.102183547	-4.219880445	0.1302592	0.928657879	1.432473962	1.882303102	1.707157611	1.102594799	0.28329473	NA	NA	NA	NA	NA	msp1
chr1	107530000	107530500	chr1_107530000_107530500	4.41E-14	0.694494749	9.66E-06	0.030026741	-0.058082544	-5.444956434	-3.60093692	0.146385721	1.014083313	1.576494793	1.844019514	1.874486809	0.983746328	0.336992183	NA	NA	NA	NA	NA	msp1
chr1	107540000	107540500	chr1_107540000_107540500	3.22E-15	0.200927197	1.44E-06	0.014880008	-0.180166546	-5.781800662	-3.846977393	0.137608352	0.953014058	1.483770119	1.93482327	1.763465214	1.097171214	0.285601442	NA	NA	NA	NA	NA	msp1
chr1	107540500	107541000	chr1_107540500_107541000	4.06E-18	0.549542631	9.34E-07	0.013986944	-0.086828237	-6.325083443	-4.142902741	0.143360106	1.015837615	1.581804752	2.182180702	1.879902214	1.160794793	0.259393755	NA	NA	NA	NA	NA	msp1
chr1	107546500	107547000	chr1_107546500_107547000	0.15474265	0.119563486	0.06334058	0.514523085	0.492941276	-3.891713144	-2.06498397	0.307142519	2.014011238	3.128440035	1.826729174	3.720669069	0.490967925	0.628793145	NA	NA	NA	NA	NA	msp1
chr1	107547000	107547500	chr1_107547000_107547500	0.094293657	0.061986451	0.051184288	0.481944796	0.560957267	-3.853987006	-2.095273824	0.288715459	1.893094015	2.940612956	1.758713183	3.49728602	0.502879425	0.620541871	NA	NA	NA	NA	NA	msp1
chr1	107548000	107548500	chr1_107548000_107548500	8.84E-07	0.427617269	0.012624948	0.009831157	0.136406435	-3.042309362	-4.168753837	0.169491881	1.142636009	1.506410181	-1.126444475	1.890737603	-0.595769859	0.55801163	NA	NA	NA	NA	NA	msp1
chr1	107548500	107549000	chr1_107548500_107549000	9.58E-07	0.395398721	0.010667244	0.008007154	0.14112077	-3.011131307	-4.142290117	0.163536995	1.101635938	1.452351656	-1.13115881	1.822889759	-0.620530564	0.541915798	NA	NA	NA	NA	NA	msp1
chr1	107569500	107570000	chr1_107569500_107570000	2.47E-15	0.856509564	5.83E-05	0.009667432	0.031675011	-4.068534975	-2.877489253	0.173590988	0.862655887	1.037186996	1.191045722	1.34904857	0.88287831	0.387791127	NA	NA	NA	NA	NA	msp1
chr1	107570000	107570500	chr1_107570000_107570500	1.36E-10	0.042637403	0.000770114	0.032086865	0.417968377	-3.449755792	-2.479278287	0.196924247	0.916027176	1.099954221	0.970477505	1.431434621	0.677975431	0.505556056	NA	NA	NA	NA	NA	msp1
chr1	107570500	107571000	chr1_107570500_107571000	0.000762061	0.062937985	0.002315326	0.205024347	0.367808932	-4.273840743	-2.191339357	0.190037282	1.277180104	1.689408408	2.082501386	2.117850275	0.983309071	0.337202011	NA	NA	NA	NA	NA	msp1
chr1	107575500	107576000	chr1_107575500_107576000	4.36E-10	0.193293414	4.16E-05	0.019356445	0.213401656	-5.325125518	-4.247481467	0.160156571	1.10046426	1.713256635	1.077644051	2.036239152	0.529232556	0.602469434	NA	NA	NA	NA	NA	msp1
chr1	107576000	107576500	chr1_107576000_107576500	1.05E-16	0.247217438	6.45E-05	0.01824674	0.247421196	-5.323990575	-3.439622447	0.209423285	1.137830496	1.373175205	1.884368128	1.783330698	1.056656586	0.303265437	NA	NA	NA	NA	NA	msp1
chr1	107576500	107577000	chr1_107576500_107577000	3.28E-15	0.23631865	0.000187815	0.024664148	0.254205633	-4.990305241	-3.341971793	0.210121233	1.163494301	1.40865038	1.648333448	1.827023503	0.902196083	0.377690221	NA	NA	NA	NA	NA	msp1
chr1	107578000	107578500	chr1_107578000_107578500	2.12E-07	0.819660729	0.077137558	0.003823795	-0.046390321	-2.024811179	-4.228548992	0.20160812	1.104020953	1.342473835	-2.203737813	1.738130681	-1.267878093	0.219403735	NA	NA	NA	NA	NA	msp1
chr1	107578500	107579000	chr1_107578500_107579000	2.85E-12	0.939859879	0.049568311	0.00195881	0.020289247	-1.976780818	-4.306930575	0.266556479	0.963736057	1.262666685	-2.330149757	1.58843141	-1.466950189	0.157938828	NA	NA	NA	NA	NA	msp1
chr1	107580500	107581000	chr1_107580500_107581000	1.89E-09	0.298704127	0.477216557	0.993281498	-0.404739934	-1.85279677	-0.024843991	0.38196024	2.57037885	2.923210091	1.827952779	3.8925576	0.469601986	0.643718877	NA	NA	NA	NA	NA	sheared
chr1	107582500	107583000	chr1_107582500_107583000	0.001846033	0.902160701	0.016492947	0.032077474	0.025741524	-3.562718374	-4.905133259	0.207534876	1.397937254	2.176077858	-1.342414885	2.586415165	-0.519025291	0.609439109	NA	NA	NA	NA	NA	msp1
chr1	107582500	107583000	chr1_107582500_107583000	7.89E-30	0.813598696	0.224741629	0.035978725	0.028275465	-1.280524966	-2.51497806	0.118751986	1.030598122	1.139353584	-1.234453094	1.53631347	-0.803516417	0.43112316	NA	NA	NA	NA	NA	sheared
chr1	107583000	107583500	chr1_107583000_107583500	2.90E-13	0.453138679	0.000289917	0.002355086	0.119886587	-4.523740509	-5.696345164	0.157613907	1.095498202	1.705643863	-1.172604655	2.027150043	-0.578449858	0.569417673	NA	NA	NA	NA	NA	msp1
chr1	107583000	107583500	chr1_107583000_107583500	7.93E-30	0.83127055	0.22484054	0.03632089	0.025549683	-1.279402883	-2.508170942	0.118754311	1.029920902	1.138537745	-1.228768059	1.535254136	-0.800367855	0.432902675	NA	NA	NA	NA	NA	sheared
chr1	107586500	107587000	chr1_107586500_107587000	1.45E-18	0.251942265	3.82E-06	0.011418176	0.178479962	-6.278503374	-4.518519399	0.15262118	1.099950518	1.670530961	1.759983976	2.000141204	0.879929863	0.389348275	NA	NA	NA	NA	NA	msp1
chr1	107587000	107587500	chr1_107587000_107587500	1.07E-28	0.026985703	1.59E-10	2.35E-06	0.232144291	-7.512062807	-7.097955467	0.09953553	0.774026639	1.205906852	0.41410734	1.432944024	0.288990591	0.775562803	NA	NA	NA	NA	NA	msp1
chr1	107587500	107588000	chr1_107587500_107588000	1.04E-17	0.382285473	0.007364643	2.51E-06	0.177433925	-2.599734061	-6.405350969	0.199937519	0.900686195	1.092868613	-3.805616908	1.416191169	-2.68721977	0.014168473	NA	NA	NA	NA	NA	msp1
chr1	107587500	107588000	chr1_107587500_107588000	0.410368414	0.911110521	0.169115938	0.10576627	0.01993481	-2.646308539	-3.563610547	0.176899252	1.872949275	2.129305852	-0.917302008	2.835821292	-0.32346961	0.749697541	NA	NA	NA	NA	NA	sheared
chr1	107588000	107588500	chr1_107588000_107588500	0.745762345	0.619863468	0.794494808	0.00917175	0.13494152	0.301737564	-3.856324815	0.269062192	1.147562071	1.379158811	-4.15806238	1.794150979	-2.317565483	0.031189311	0.005598846	0.332572277	0.022843682	none	NA	msp1
chr1	107588000	107588500	chr1_107588000_107588500	0.324734795	0.635001041	0.152040074	0.100878272	-0.081295751	-2.631260267	-3.447331714	0.169318267	1.785045418	2.029374848	-0.816071447	2.702729993	-0.301943386	0.765812623	NA	NA	NA	NA	NA	sheared
chr1	107588500	107589000	chr1_107588500_107589000	4.18E-11	0.813246341	0.044442507	0.014627012	0.068867429	-1.991789916	-3.436820586	0.28881871	0.947131929	1.321839317	-1.445030671	1.626135932	-0.888628461	0.3847661	NA	NA	NA	NA	NA	msp1
chr1	107588500	107589000	chr1_107588500_107589000	1.05E-07	0.447789412	0.600941134	0.390342257	0.255313448	-1.534381748	-2.878781411	0.331427697	2.899009769	3.297396293	-1.344399664	4.390567156	-0.306201822	0.762615712	NA	NA	NA	NA	NA	sheared
chr1	107589000	107589500	chr1_107589000_107589500	6.53E-22	0.379073115	1.78E-07	0.052296665	-0.131684867	-7.229479982	-2.66616548	0.147375101	1.055700298	1.316303948	4.563314501	1.687352721	2.704422404	0.013645262	NA	NA	NA	NA	NA	msp1
chr1	107591000	107591500	chr1_107591000_107591500	5.89E-19	0.270772569	9.18E-07	0.004019696	0.156635761	-6.223633959	-4.867045019	0.139461877	0.998526971	1.554953156	1.35658894	1.847954391	0.734103042	0.471405368	NA	NA	NA	NA	NA	msp1
chr1	107591500	107592000	chr1_107591500_107592000	7.39E-20	0.14096839	2.97E-05	0.000545358	0.220374206	-5.217572604	-5.493013458	0.145520425	1.051700137	1.41022533	-0.275440854	1.759206827	-0.156571046	0.87715264	NA	NA	NA	NA	NA	msp1
chr1	107592500	107593000	chr1_107592500_107593000	1.17E-20	0.739573264	4.10E-07	0.000178543	0.045692668	-6.433945472	-6.606498117	0.13611763	0.984795892	1.533672332	-0.172552645	1.822628259	-0.094672429	0.925517116	NA	NA	NA	NA	NA	msp1
chr1	107593000	107593500	chr1_107593000_107593500	2.49E-20	0.794236916	4.86E-07	0.000202807	0.035959114	-6.373522641	-6.536341732	0.136583408	0.985047954	1.534034264	-0.162819091	1.823069005	-0.089310438	0.929723512	NA	NA	NA	NA	NA	msp1
chr1	107599500	107600000	chr1_107599500_107600000	1.54E-08	0.19938007	0.009200153	0.062968445	0.284865085	-4.165007606	-3.856626396	0.216806497	1.490236928	1.992863301	0.30838121	2.488435299	0.12392575	0.902611088	NA	NA	NA	NA	NA	msp1
chr1	107600000	107600500	chr1_107600000_107600500	3.99E-08	0.25387203	0.005382911	0.159262689	0.269495645	-4.309359407	-2.53874882	0.231411416	1.430047611	1.756356651	1.770610587	2.264911666	0.781757017	0.443514342	NA	NA	NA	NA	NA	msp1
chr1	107600500	107601000	chr1_107600500_107601000	3.99E-11	0.194218226	0.001170912	0.081169542	0.271527337	-4.600577609	-2.831998714	0.204215727	1.275174291	1.566213443	1.768578895	2.019676713	0.875674252	0.391602978	NA	NA	NA	NA	NA	msp1
chr1	107609000	107609500	chr1_107609000_107609500	0.062837367	0.014734004	0.159174458	0.063363257	-0.379138369	-2.15601293	-2.976692498	0.145489956	1.489088051	1.537256043	-0.820679568	2.140219466	-0.3834558	0.705427562	NA	NA	NA	NA	NA	sheared
chr1	107609500	107610000	chr1_107609500_107610000	0.083973249	0.060479275	0.284130192	0.11834844	-0.324008586	-1.861889459	-2.936471849	0.165364891	1.703728331	1.820327066	-1.07458239	2.49324705	-0.430997157	0.67108001	NA	NA	NA	NA	NA	sheared
chr1	107611500	107612000	chr1_107611500_107612000	9.01E-14	0.957274011	0.002644843	0.008104741	-0.012332671	-3.769706564	-3.916872737	0.2281748	1.1442178	1.375717057	-0.147166173	1.789366311	-0.082244855	0.935269557	NA	NA	NA	NA	NA	msp1
chr1	107611500	107612000	chr1_107611500_107612000	1.79E-09	0.615868883	0.435472988	0.867238686	-0.158785679	-1.934786478	-0.469126582	0.312825589	2.444006646	2.779725272	1.465659896	3.701356653	0.395979105	0.696313086	NA	NA	NA	NA	NA	sheared
chr1	107612000	107612500	chr1_107612000_107612500	2.26E-16	0.98119624	0.000238587	0.002856434	0.004385579	-2.50075521	-2.750076447	0.184442679	0.595251931	0.842412074	-0.249321237	1.031495499	-0.241708507	0.811467035	NA	NA	NA	NA	NA	msp1
chr1	107612500	107613000	chr1_107612500_107613000	4.76E-08	0.398799881	0.007687951	0.014874052	-0.143385987	-1.934405556	-2.133739784	0.167378995	0.674288005	0.822924101	-0.199334227	1.063893035	-0.187363034	0.853263734	NA	NA	NA	NA	NA	msp1
chr1	107613000	107613500	chr1_107613000_107613500	1.10E-08	0.606110026	0.005445533	0.006455165	-0.084101919	-2.097857427	-2.469645565	0.161292641	0.697243739	0.839995367	-0.371788137	1.091668928	-0.340568581	0.736979703	NA	NA	NA	NA	NA	msp1
chr1	10761500	10762000	chr1_10761500_10762000	1.71E-05	0.964858057	0.003016843	0.390685874	0.009062326	-2.866459315	-0.927508248	0.203885996	0.883852391	1.064047216	1.938951067	1.383253963	1.4017318	0.176324344	NA	NA	NA	NA	NA	msp1
chr1	107616500	107617000	chr1_107616500_107617000	9.83E-18	0.734298351	2.33E-16	5.99E-10	-0.050936664	5.111101765	3.869792496	0.148606015	0.302585896	0.423809878	-1.241309269	0.520742775	-2.383728261	0.027162469	0	0	0.021481974	sham	sham	msp1
chr1	107616500	107617000	chr1_107616500_107617000	9.27E-08	0.810875565	0.001401005	0.270258016	0.081980527	4.181893266	1.475114601	0.339247383	1.174722237	1.310539324	-2.706778665	1.759967515	-1.53797081	0.139727198	0.370458276	0.069715719	0.10661419	sham	NA	sheared
chr1	107617000	107617500	chr1_107617000_107617500	1.38E-15	0.965257128	1.10E-17	3.59E-11	0.006364398	5.521419398	4.222230487	0.144833308	0.290920379	0.407069149	-1.299188912	0.500339843	-2.596612941	0.017252855	0	0	0.017456352	sham	sham	msp1
chr1	107617000	107617500	chr1_107617000_107617500	6.71E-05	0.559639155	0.071228554	0.42191999	-0.2064169	2.591235228	1.23159734	0.349445678	1.379774392	1.510210017	-1.359637888	2.045607897	-0.664662025	0.513858142	0.418855444	0.20439251	0.184407615	none	NA	sheared
chr1	10762000	10762500	chr1_10762000_10762500	5.58E-05	0.756732221	0.017609881	0.337233788	0.070768256	-2.003372894	-1.00233315	0.226256916	0.79490574	1.026843223	1.001039745	1.298569267	0.770878975	0.449790327	NA	NA	NA	NA	NA	msp1
chr1	107626000	107626500	chr1_107626000_107626500	2.75E-16	0.836446205	0.002781558	0.000427365	0.035892457	-3.879852975	-5.873653001	0.172275235	1.184721903	1.473635598	-1.993800026	1.89081143	-1.054467936	0.30424148	NA	NA	NA	NA	NA	msp1
chr1	107644000	107644500	chr1_107644000_107644500	9.86E-18	0.538969717	3.17E-06	0.023108238	0.092969484	-6.140961592	-3.522511643	0.149494842	1.06311565	1.466872067	2.618449949	1.811609381	1.445372262	0.163841118	NA	NA	NA	NA	NA	msp1
chr1	107648500	107649000	chr1_107648500_107649000	1.10E-18	0.217501569	0.000503186	0.000215516	0.222131731	-4.405619552	-5.828625876	0.176132216	1.122417607	1.375142521	-1.423006324	1.775060066	-0.801666575	0.432168106	NA	NA	NA	NA	NA	msp1
chr1	107649000	107649500	chr1_107649000_107649500	1.32E-18	0.211559844	0.000521569	0.000220241	0.225154855	-4.387576141	-5.813605588	0.176166758	1.121638979	1.374182714	-1.426029447	1.773824155	-0.803929433	0.430890069	NA	NA	NA	NA	NA	msp1
chr1	107653000	107653500	chr1_107653000_107653500	3.30E-08	0.353134717	0.00451827	0.015402993	-0.191164433	-4.264975464	-5.550946985	0.202509144	1.383144083	2.153263715	-1.285971521	2.559224918	-0.502484761	0.620814447	NA	NA	NA	NA	NA	msp1
chr1	107653500	107654000	chr1_107653500_107654000	1.02E-13	0.141443375	0.000364624	0.017890104	-0.26027165	-4.836257138	-4.543641452	0.172079456	1.195709796	1.807747003	0.292615685	2.167411161	0.135007003	0.893955828	NA	NA	NA	NA	NA	msp1
chr1	107654500	107655000	chr1_107654500_107655000	3.47E-18	0.514607578	2.01E-06	0.027983529	0.144188444	-5.0734043	-2.557181673	0.218488976	0.853733072	1.104155311	2.516222627	1.395714552	1.802820372	0.086506392	NA	NA	NA	NA	NA	msp1
chr1	107654500	107655000	chr1_107654500_107655000	6.46E-08	0.45759798	0.46467378	0.696795006	-0.292092127	-2.20293348	-1.330406174	0.387579674	2.970089336	3.378039395	0.872527306	4.498064119	0.193978405	0.848149444	NA	NA	NA	NA	NA	sheared
chr1	107655000	107655500	chr1_107655000_107655500	4.16E-20	0.622610286	9.02E-07	0.011518056	0.085588794	-5.817663067	-3.036488825	0.172011593	0.932390869	1.124132492	2.781174242	1.460488477	1.904276745	0.071360443	NA	NA	NA	NA	NA	msp1
chr1	107656500	107657000	chr1_107656500_107657000	8.01E-11	0.504059966	0.486474815	0.004194809	0.209550998	-0.651447812	-4.312974466	0.309661722	0.923885239	1.385427354	-3.661526654	1.665224575	-2.19881853	0.039824339	NA	NA	NA	NA	NA	msp1
chr1	107656500	107657000	chr1_107656500_107657000	1.61E-09	0.069700505	0.728659083	0.298014365	0.591277323	-0.934932941	-3.219256595	0.313027872	2.667155585	3.033646795	-2.284323654	4.039397454	-0.56551099	0.578016063	NA	NA	NA	NA	NA	sheared
chr1	107657000	107657500	chr1_107657000_107657500	2.20E-08	0.697171015	0.12243455	0.000127175	0.104569353	1.227589967	-5.105232173	0.266005423	0.771076553	1.151953533	-6.33282214	1.386202003	-4.568469911	0.000186535	0.000947936	0.056305748	0.003300599	sham	sham	msp1
chr1	107658500	107659000	chr1_107658500_107659000	3.61E-18	0.552972486	0.000115724	0.000505334	0.084618792	-4.473405395	-5.482937682	0.140928751	1.001597533	1.397449887	-1.009532287	1.719320739	-0.587169261	0.563660568	NA	NA	NA	NA	NA	msp1
chr1	107659500	107660000	chr1_107659500_107660000	1.19E-16	0.868941054	0.005167346	6.38E-05	0.038485375	-2.583117126	-5.283630835	0.231141495	0.852555405	1.128160812	-2.700513709	1.414071263	-1.909743717	0.070614995	NA	NA	NA	NA	NA	msp1
chr1	107660000	107660500	chr1_107660000_107660500	1.89E-16	0.572502964	0.001947025	0.000153665	0.120002612	-3.33172256	-5.13308281	0.210171279	0.976098214	1.176610031	-1.801360251	1.528783467	-1.178296528	0.2525084	NA	NA	NA	NA	NA	msp1
chr1	107661500	107662000	chr1_107661500_107662000	0.053628229	0.509098987	0.019947016	0.274828156	-0.176516302	-4.346522448	-3.054732779	0.263980598	1.762533111	2.743404653	1.291789668	3.26079623	0.396157741	0.696183411	NA	NA	NA	NA	NA	msp1
chr1	107666500	107667000	chr1_107666500_107667000	2.44E-14	0.418267771	2.31E-05	0.161627921	0.149876786	-5.502560109	-1.912575492	0.182470398	1.089037092	1.330929845	3.589984617	1.719702311	2.087561664	0.049840828	NA	NA	NA	NA	NA	msp1
chr1	107667000	107667500	chr1_107667000_107667500	4.92E-17	0.762716482	1.95E-07	0.374387616	0.058900035	-5.64696209	-0.914455901	0.193222741	0.828802591	1.013274159	4.732506188	1.309060065	3.615194072	0.001726314	NA	NA	NA	NA	NA	msp1
chr1	107669000	107669500	chr1_107669000_107669500	8.80E-15	0.766119742	0.020857681	6.21E-06	0.043325821	-2.327510417	-6.496371532	0.14426637	0.951356359	1.174708063	-4.168861116	1.511627585	-2.757862556	0.012134517	NA	NA	NA	NA	NA	msp1
chr1	107669500	107670000	chr1_107669500_107670000	2.37E-14	0.68681624	0.024986145	8.77E-06	0.060075938	-2.300358219	-6.485969452	0.147486876	0.971973264	1.200162454	-4.185611232	1.544384001	-2.710214059	0.013473277	NA	NA	NA	NA	NA	msp1
chr1	10767000	10767500	chr1_10767000_10767500	0.000121004	0.086311388	0.000545911	0.021059763	0.324658971	-4.827331148	-4.712305831	0.182725121	1.239444487	1.9294647	0.115025317	2.293263323	0.050157919	0.960494098	NA	NA	NA	NA	NA	msp1
chr1	107672000	107672500	chr1_107672000_107672500	1.06E-15	0.28085579	1.56E-05	0.067348339	0.185413665	-6.221967975	-3.266790491	0.168663599	1.197924287	1.717555902	2.955177484	2.094044143	1.411229794	0.173544328	NA	NA	NA	NA	NA	msp1
chr1	107673500	107674000	chr1_107673500_107674000	1.07E-07	0.269883076	0.005781506	0.159220287	0.288992877	-3.595603457	-2.091181257	0.256819349	1.204691657	1.446568207	1.5044222	1.88250938	0.799157877	0.433587749	NA	NA	NA	NA	NA	msp1
chr1	107674500	107675000	chr1_107674500_107675000	2.89E-11	0.662421178	0.010690175	0.01754484	0.125623688	-2.926947389	-3.459622622	0.284745734	1.071188507	1.371850328	-0.532675233	1.740522376	-0.306043312	0.762734631	NA	NA	NA	NA	NA	msp1
chr1	107676000	107676500	chr1_107676000_107676500	1.57E-14	0.21324816	1.28E-05	0.044992281	0.195494804	-5.659124634	-3.157374989	0.15354171	1.074417719	1.505543109	2.501749645	1.849603603	1.352586922	0.191283253	NA	NA	NA	NA	NA	msp1
chr1	107677500	107678000	chr1_107677500_107678000	6.12E-09	0.561495262	0.952083798	0.822078177	0.184979127	0.053602005	0.298499573	0.314849421	0.884188498	1.315200905	0.244897568	1.584784755	0.154530492	0.878740266	0.333159843	0.394014509	0.14183731	none	NA	msp1
chr1	107678000	107678500	chr1_107678000_107678500	8.82E-08	0.589578502	0.777042364	0.705434615	0.176236567	0.257238998	0.510879126	0.322998121	0.899812146	1.338012168	0.253640128	1.612432467	0.157302791	0.876583445	0.27748513	0.324760608	0.141622519	none	NA	msp1
chr1	107678500	107679000	chr1_107678500_107679000	2.05E-13	0.613932336	0.868443557	0.670367223	0.134425633	-0.124183528	0.472894457	0.263537641	0.742993216	1.099503401	0.597077985	1.32700665	0.449943476	0.657590061	0.260930737	0.36182221	0.117240589	none	NA	msp1
chr1	107679000	107679500	chr1_107679000_107679500	2.44E-16	0.164930445	0.000837646	0.000610484	0.225536371	-4.145937198	-5.514794395	0.158226874	1.110203726	1.431290489	-1.368857197	1.811393048	-0.755693083	0.458641763	NA	NA	NA	NA	NA	msp1
chr1	107679500	107680000	chr1_107679500_107680000	1.51E-06	0.15089082	0.024270237	0.009117353	0.28767521	-3.16890597	-5.798536325	0.194879608	1.331684325	2.071938411	-2.629630355	2.462988413	-1.067658435	0.298393035	NA	NA	NA	NA	NA	msp1
chr1	107681500	107682000	chr1_107681500_107682000	6.21E-13	0.632220797	0.005862918	0.003826036	0.097899375	-3.44682756	-4.43708593	0.202347228	1.157032865	1.408783564	-0.99025837	1.823018425	-0.543197126	0.592997292	NA	NA	NA	NA	NA	msp1
chr1	107682000	107682500	chr1_107682000_107682500	2.96E-12	0.760808593	0.005310945	0.010065974	0.067485021	-3.483063959	-3.842215506	0.219562237	1.153772881	1.393357144	-0.359151548	1.809042839	-0.198531256	0.844633651	NA	NA	NA	NA	NA	msp1
chr1	107683000	107683500	chr1_107683000_107683500	3.17E-16	0.577885962	1.76E-06	0.009756293	0.080215505	-5.99163473	-4.313058625	0.142492716	0.999821583	1.556768638	1.678576104	1.850181556	0.907249399	0.375076972	NA	NA	NA	NA	NA	msp1
chr1	107683500	107684000	chr1_107683500_107684000	1.30E-15	0.065212562	4.89E-06	0.009115179	0.265672064	-5.451104226	-4.176307076	0.138518328	0.970361231	1.492229321	1.27479715	1.779985749	0.716183908	0.482157259	NA	NA	NA	NA	NA	msp1
chr1	107686500	107687000	chr1_107686500_107687000	3.66E-10	0.01992642	0.009244091	0.002920748	0.428028091	-3.354068785	-5.671473519	0.173535416	1.200931262	1.74195067	-2.317404734	2.115804346	-1.095283095	0.286407679	NA	NA	NA	NA	NA	msp1
chr1	107687500	107688000	chr1_107687500_107688000	5.39E-17	0.36700755	0.000961078	0.000982012	0.154529802	-4.43191312	-5.973664579	0.168570332	1.203483056	1.625738041	-1.541751459	2.022719863	-0.762216997	0.454826331	NA	NA	NA	NA	NA	msp1
chr1	107688000	107688500	chr1_107688000_107688500	1.58E-12	0.292444121	0.0034329	0.006220855	-0.197592564	-4.080483254	-5.854605865	0.184207425	1.278190371	1.981214316	-1.774122611	2.357749094	-0.75246455	0.460537055	NA	NA	NA	NA	NA	msp1
chr1	107690000	107690500	chr1_107690000_107690500	6.93E-07	0.789939033	0.555124561	0.000589269	-0.072220498	-0.658827316	-5.194810922	0.268564922	1.103259264	1.343635321	-4.535983606	1.738544471	-2.609069645	0.016794059	NA	NA	NA	NA	NA	msp1
chr1	107697500	107698000	chr1_107697500_107698000	0.001168738	0.981452601	0.001076518	0.16588984	0.004540445	-4.742460728	-2.88431061	0.193595709	1.302990657	2.028267027	1.858150118	2.410736772	0.770781008	0.449847093	NA	NA	NA	NA	NA	msp1
chr1	107699000	107699500	chr1_107699000_107699500	2.61E-09	0.516341932	0.009549768	0.026493398	-0.137855198	-2.236280707	-2.345817156	0.209763163	0.804590022	1.002260058	-0.109536448	1.285258856	-0.085225204	0.932929738	NA	NA	NA	NA	NA	msp1
chr1	107699500	107700000	chr1_107699500_107700000	5.58E-11	0.99435876	0.030251285	0.014911022	0.001858646	-1.932410068	-3.056839738	0.260579275	0.847264026	1.17942073	-1.12442967	1.452201635	-0.774293075	0.447814779	NA	NA	NA	NA	NA	msp1
chr1	10770000	10770500	chr1_10770000_10770500	6.44E-13	0.006676477	0.864444692	0.656860139	0.893140975	-0.386993313	-1.110560465	0.303921334	2.245323189	2.472190155	-0.723567152	3.339640758	-0.216660175	0.830667906	NA	NA	NA	NA	NA	sheared
chr1	107701500	107702000	chr1_107701500_107702000	3.99E-17	0.664409133	7.99E-05	0.003720822	0.067155522	-4.954851736	-4.44280566	0.15318279	1.076815035	1.405677976	0.512046076	1.770723353	0.289173391	0.775424932	NA	NA	NA	NA	NA	msp1
chr1	107702000	107702500	chr1_107702000_107702500	1.34E-11	0.93045368	0.001031281	0.008832911	-0.01467312	-4.201330615	-4.961580081	0.166643839	1.149184363	1.764614915	-0.760249466	2.105822998	-0.361022492	0.721868066	NA	NA	NA	NA	NA	msp1
chr1	107703000	107703500	chr1_107703000_107703500	6.16E-14	0.666105762	0.003641613	0.006927216	0.113235941	-3.67523253	-4.092431529	0.259695379	1.159703213	1.405668928	-0.417198999	1.822310807	-0.228939541	0.821240704	NA	NA	NA	NA	NA	msp1
chr1	107709500	107710000	chr1_107709500_107710000	4.44E-11	0.719460102	0.00013406	0.048150754	0.058865931	-4.928456287	-3.432175951	0.162267898	1.116921744	1.662072308	1.496280337	2.002498075	0.747206879	0.463633614	NA	NA	NA	NA	NA	msp1
chr1	107710000	107710500	chr1_107710000_107710500	2.61E-11	0.809981126	0.000425052	0.031931715	0.039945119	-4.50463996	-3.457049269	0.164587026	1.129594167	1.532249207	1.047590691	1.903620396	0.550314912	0.588197725	NA	NA	NA	NA	NA	msp1
chr1	107725500	107726000	chr1_107725500_107726000	1.60E-11	0.232687921	0.013097313	0.009789406	0.323907157	-3.2879668	-4.135459221	0.265613212	1.242149683	1.493424309	-0.84749242	1.942486036	-0.436292671	0.667297798	NA	NA	NA	NA	NA	msp1
chr1	107738000	107738500	chr1_107738000_107738500	2.86E-09	0.559557651	5.50E-05	0.112715225	-0.095837871	-5.244324866	-2.814945235	0.162314724	1.107075894	1.719876796	2.429379632	2.045383394	1.187738024	0.248851393	NA	NA	NA	NA	NA	msp1
chr1	107738500	107739000	chr1_107738500_107739000	4.76E-09	0.215328725	5.66E-05	0.129270786	-0.205659854	-5.218968326	-2.679766711	0.162280802	1.104094308	1.715215671	2.539201615	2.039850249	1.244798051	0.227595409	NA	NA	NA	NA	NA	msp1
chr1	10775500	10776000	chr1_10775500_10776000	9.63E-13	0.468630842	0.703038181	0.258971398	0.171668992	-0.714555265	-2.432317227	0.233536649	1.854554537	2.109316092	-1.717761961	2.808662833	-0.611594222	0.547696068	NA	NA	NA	NA	NA	sheared
chr1	107812000	107812500	chr1_107812000_107812500	7.40E-19	0.024065459	8.85E-07	0.039502992	-0.35024707	-6.519909696	-3.348921603	0.14695356	1.043778249	1.551729834	3.170988093	1.870117246	1.695609246	0.105472711	NA	NA	NA	NA	NA	msp1
chr1	107812500	107813000	chr1_107812500_107813000	1.07E-17	0.175039187	4.86E-05	0.017920063	-0.248607657	-5.387636998	-3.471391933	0.178734892	1.126584873	1.381537097	1.916245065	1.782649216	1.074942309	0.295198323	NA	NA	NA	NA	NA	msp1
chr1	10783000	10783500	chr1_10783000_10783500	3.21E-17	0.421621009	1.22E-06	0.002448811	0.115757582	-6.147700352	-5.193455608	0.14196356	1.003235806	1.562154861	0.954244744	1.856558616	0.513985789	0.612894336	NA	NA	NA	NA	NA	msp1
chr1	10785000	10785500	chr1_10785000_10785500	3.54E-05	0.658913034	0.1578157	0.030934146	-0.120563744	-1.822314262	-3.425056379	0.270268939	1.256182309	1.508413847	-1.602742118	1.962984036	-0.816482502	0.423843193	NA	NA	NA	NA	NA	msp1
chr1	107852000	107852500	chr1_107852000_107852500	2.05E-12	0.129661242	0.000380932	0.005434178	0.26488929	-4.764143936	-5.541662266	0.169725458	1.182618015	1.841312623	-0.77751833	2.188382404	-0.355293631	0.726089179	NA	NA	NA	NA	NA	msp1
chr1	10785500	10786000	chr1_10785500_10786000	1.54E-05	0.842372105	0.195944061	0.009059566	-0.049295778	-1.779623996	-4.577676698	0.245634875	1.343795114	1.634163727	-2.798052703	2.115721247	-1.322505366	0.200924763	NA	NA	NA	NA	NA	msp1
chr1	107858500	107859000	chr1_107858500_107859000	0.024917602	0.928091945	0.000426103	0.088777168	-0.015472099	-4.523324383	-3.112012719	0.169930935	1.134540342	1.765925424	1.411311664	2.09896984	0.672383013	0.509034141	NA	NA	NA	NA	NA	msp1
chr1	107859000	107859500	chr1_107859000_107859500	2.24E-13	0.666903619	1.27E-05	0.054333613	0.063819502	-5.352827552	-2.893007621	0.146738068	1.015550859	1.441396211	2.459819931	1.763226186	1.395067717	0.178296132	NA	NA	NA	NA	NA	msp1
chr1	10787000	10787500	chr1_10787000_10787500	6.84E-14	0.928876475	0.034164706	0.00689801	-0.025588696	-2.005865219	-3.836338707	0.284150972	0.901396336	1.316927724	-1.830473487	1.59587405	-1.147003729	0.264917158	NA	NA	NA	NA	NA	msp1
chr1	107871000	107871500	chr1_107871000_107871500	2.96E-19	0.699380147	0.000275832	8.04E-05	0.06014448	-4.197392403	-5.724946647	0.15418239	1.011967352	1.244769751	-1.527554243	1.604222446	-0.952208497	0.352358277	NA	NA	NA	NA	NA	msp1
chr1	107871500	107872000	chr1_107871500_107872000	3.62E-16	0.142611026	0.00016773	0.000157291	0.217189919	-4.391649756	-6.875313048	0.144033457	1.014113445	1.579055978	-2.483663292	1.87665763	-1.323450401	0.200616162	NA	NA	NA	NA	NA	msp1
chr1	107873000	107873500	chr1_107873000_107873500	2.09E-08	0.028526212	5.46E-05	0.350178518	0.38009008	-4.712415898	-1.158311556	0.164732996	0.994190644	1.21942668	3.554104341	1.573345628	2.258946971	0.035210199	NA	NA	NA	NA	NA	msp1
chr1	107873500	107874000	chr1_107873500_107874000	1.12E-08	0.01911358	4.89E-05	0.327248206	0.407606045	-4.738623761	-1.212035384	0.164047151	0.991282984	1.215867245	3.526588376	1.568749538	2.248025125	0.036010069	NA	NA	NA	NA	NA	msp1
chr1	10787500	10788000	chr1_10787500_10788000	5.30E-13	0.892753055	0.004105631	0.011513514	0.035510731	-3.397794497	-3.614702316	0.26104276	1.088466591	1.338109704	-0.21690782	1.724904954	-0.125750592	0.901184867	NA	NA	NA	NA	NA	msp1
chr1	107885000	107885500	chr1_107885000_107885500	1.95E-13	0.971621105	0.000240981	0.012919136	-0.005732027	-4.654445422	-4.246577356	0.159712065	1.108861938	1.600792923	0.407868067	1.947334789	0.209449381	0.836216179	NA	NA	NA	NA	NA	msp1
chr1	107889500	107890000	chr1_107889500_107890000	4.13E-17	0.000423478	0.000223135	0.005697782	-0.736639427	-4.250245204	-3.642531329	0.184657713	1.00578649	1.218013662	0.607713875	1.579608731	0.384724307	0.704502238	NA	NA	NA	NA	NA	msp1
chr1	107895000	107895500	chr1_107895000_107895500	1.88E-14	0.303029271	1.74E-06	0.786494721	0.252220279	-5.366962712	-0.318663928	0.240445979	0.89505341	1.165404701	5.048298784	1.469451845	3.435497938	0.002617869	NA	NA	NA	NA	NA	msp1
chr1	107895000	107895500	chr1_107895000_107895500	7.42E-11	0.879338863	0.413297346	0.556474563	0.044226822	-1.850885969	-1.508628577	0.288585923	2.227441158	2.53339576	0.342257392	3.37336452	0.101458763	0.920196575	NA	NA	NA	NA	NA	sheared
chr1	107895500	107896000	chr1_107895500_107896000	2.89E-14	0.033871744	3.91E-08	0.728367255	0.353454868	-5.889568084	0.334409847	0.158554275	0.792517466	0.95343322	6.22397793	1.239805968	5.020122576	6.56E-05	0.287791639	0.000371631	0.002398182	none	NA	msp1
chr1	107895500	107896000	chr1_107895500_107896000	2.55E-12	0.989773829	0.330977954	0.542557017	-0.003488227	-1.947642919	-1.380036795	0.26964705	1.967345913	2.2375239	0.567606124	2.979423291	0.190508722	0.850830985	NA	NA	NA	NA	NA	sheared
chr1	107898000	107898500	chr1_107898000_107898500	1.55E-14	0.989784085	0.000253149	0.009786026	0.002068896	-4.636058567	-4.033974109	0.160166005	1.109272543	1.456699854	0.602084458	1.83097243	0.328833164	0.745700155	NA	NA	NA	NA	NA	msp1
chr1	107899000	107899500	chr1_107899000_107899500	1.97E-18	0.700775485	4.93E-05	0.007172155	-0.068347317	-5.32811919	-3.960933814	0.176071699	1.115395645	1.367154991	1.367185376	1.76443198	0.774858647	0.447488027	NA	NA	NA	NA	NA	msp1
chr1	107899500	107900000	chr1_107899500_107900000	3.59E-17	0.458402956	0.000112471	0.005860083	0.137568159	-4.894723584	-3.972563207	0.183006391	1.093382394	1.333424657	0.922160378	1.724385797	0.534776138	0.59870045	NA	NA	NA	NA	NA	msp1
chr1	10790500	10791000	chr1_10790500_10791000	2.17E-14	0.130732003	1.90E-05	0.043394845	0.241151886	-5.559689123	-3.228051536	0.154965037	1.085298473	1.526837775	2.331637587	1.873260891	1.244694531	0.227632673	NA	NA	NA	NA	NA	msp1
chr1	10791000	10791500	chr1_10791000_10791500	3.57E-15	0.195556026	1.26E-05	0.037997044	0.202476962	-5.655721125	-3.284653945	0.152753814	1.072943841	1.509319059	2.37106718	1.851824103	1.280395463	0.215057265	NA	NA	NA	NA	NA	msp1
chr1	107912000	107912500	chr1_107912000_107912500	0.00096904	0.148861445	0.029549188	0.094621119	0.327165201	-2.963841064	-2.738779011	0.220488908	1.293463613	1.583845476	0.225062053	2.044899658	0.110060194	0.913458537	NA	NA	NA	NA	NA	msp1
chr1	107914000	107914500	chr1_107914000_107914500	1.01E-18	0.508734225	0.000175681	0.000150975	0.099249305	-4.455063932	-5.629539717	0.148298886	1.032805005	1.288498996	-1.174475785	1.651337592	-0.711226942	0.485156724	NA	NA	NA	NA	NA	msp1
chr1	107927000	107927500	chr1_107927000_107927500	2.86E-15	0.106483622	1.55E-05	0.113676651	0.282425208	-5.898265052	-2.28613177	0.169414865	1.134685854	1.400682243	3.612133282	1.802615526	2.003829008	0.05882219	NA	NA	NA	NA	NA	msp1
chr1	107927500	107928000	chr1_107927500_107928000	3.81E-15	0.095380802	1.80E-05	0.115639057	0.295180227	-5.895920425	-2.296542163	0.171116403	1.146316118	1.415040196	3.599378262	1.821092914	1.976493476	0.062053188	NA	NA	NA	NA	NA	msp1
chr1	107935500	107936000	chr1_107935500_107936000	4.76E-10	0.175312795	0.002913925	0.122611222	0.322117592	-4.503638721	-2.691303685	0.231736153	1.382870245	1.69130101	1.812335035	2.184680577	0.829565226	0.416576686	NA	NA	NA	NA	NA	msp1
chr1	1079500	1080000	chr1_1079500_1080000	2.52E-16	0.474346523	7.41E-06	0.048248588	0.129320796	-5.142403575	-2.342655666	0.178360699	0.940830779	1.134990143	2.799747908	1.474233761	1.899120739	0.072069838	NA	NA	NA	NA	NA	msp1
chr1	10796500	10797000	chr1_10796500_10797000	9.70E-05	0.951084785	0.035891647	0.010553789	0.01083034	-2.59854084	-4.492873909	0.174997863	1.179756385	1.641056638	-1.894333069	2.021111579	-0.937272879	0.359799507	NA	NA	NA	NA	NA	msp1
chr1	10799000	10799500	chr1_10799000_10799500	2.00E-17	0.367842782	1.01E-05	0.010055512	0.133047891	-5.49287925	-3.801558794	0.145393524	1.025918733	1.378396827	1.691320456	1.718280262	0.984310007	0.336721822	NA	NA	NA	NA	NA	msp1
chr1	10799000	10799500	chr1_10799000_10799500	2.20E-13	0.010761415	0.478559641	0.416926728	0.567780814	-1.272728245	-1.659340852	0.207224098	1.771098522	2.012720318	-0.386612607	2.681013438	-0.144203905	0.886782643	NA	NA	NA	NA	NA	sheared
chr1	107995000	107995500	chr1_107995000_107995500	7.02E-08	0.728660054	0.000640611	0.018049928	0.059522138	-4.440040404	-4.523173872	0.169894163	1.157764496	1.802368351	-0.083133469	2.142183536	-0.038807818	0.969428383	NA	NA	NA	NA	NA	msp1
chr1	107995500	107996000	chr1_107995500_107996000	4.77E-08	0.454214832	0.000523029	0.014735867	0.12628332	-4.440026076	-4.589920726	0.166423799	1.135349591	1.767486518	-0.14989465	2.100720659	-0.071353918	0.943824794	NA	NA	NA	NA	NA	msp1
chr1	1080000	1080500	chr1_1080000_1080500	2.00E-16	0.223876995	7.95E-06	0.002530012	0.165358709	-5.068512726	-4.603776463	0.132988969	0.93166673	1.390088366	0.464736263	1.673424203	0.277715753	0.784081088	NA	NA	NA	NA	NA	msp1
chr1	10800000	10800500	chr1_10800000_10800500	0.06531565	0.57661557	0.203348571	0.254309208	-0.159675991	-2.3147937	-3.092256018	0.282694186	1.777796445	2.657771476	-0.777462317	3.197547406	-0.243143328	0.810370731	NA	NA	NA	NA	NA	msp1
chr1	10800500	10801000	chr1_10800500_10801000	0.025181861	0.83627453	0.223678339	0.254940082	-0.059393704	-2.215191385	-3.09293599	0.284772179	1.780772942	2.661971149	-0.877744605	3.202693033	-0.274064544	0.786845663	NA	NA	NA	NA	NA	msp1
chr1	10801000	10801500	chr1_10801000_10801500	0.00766346	0.511928743	0.194517188	0.172236916	0.171290824	-2.166462445	-3.516862846	0.257899389	1.63052209	2.511463526	-1.350400401	2.994336542	-0.450984845	0.656852012	NA	NA	NA	NA	NA	msp1
chr1	108026500	108027000	chr1_108026500_108027000	2.17E-13	0.801058263	0.009823475	1.57E-06	0.056005939	1.780670735	-5.833616224	0.220194884	0.643383054	0.966760943	-7.614286959	1.16127881	-6.556812103	2.18E-06	0.000314748	0.026011465	0.001061753	sham	sham	msp1
chr1	108027000	108027500	chr1_108027000_108027500	2.05E-13	0.755484785	0.009577686	1.46E-06	0.069064184	1.783426226	-5.846607614	0.219643413	0.641937593	0.964605363	-7.630033841	1.158683468	-6.585089071	2.05E-06	0.000308471	0.025893302	0.001051919	sham	sham	msp1
chr1	108027500	108028000	chr1_108027500_108028000	6.09E-14	0.131258264	0.000166266	0.009495868	0.249957774	-4.881235645	-4.77447354	0.160852368	1.12633276	1.716354728	0.106762105	2.052924509	0.052004886	0.959040723	NA	NA	NA	NA	NA	msp1
chr1	108028000	108028500	chr1_108028000_108028500	7.95E-15	0.172841161	0.000347392	0.017834458	0.264545884	-4.716126555	-3.57372105	0.189192666	1.160867385	1.421088359	1.142405505	1.834967359	0.622575382	0.540597773	NA	NA	NA	NA	NA	msp1
chr1	108032500	108033000	chr1_108032500_108033000	2.09E-08	0.828204285	0.100036597	0.014948191	0.062969504	-1.841999433	-3.545603118	0.287514024	1.083488044	1.368562324	-1.703603684	1.745539795	-0.975975277	0.340734773	NA	NA	NA	NA	NA	msp1
chr1	108033000	108033500	chr1_108033000_108033500	5.46E-08	0.938880364	0.032144731	0.028557236	0.018649264	-2.553376762	-3.139345157	0.241076165	1.133241738	1.360897407	-0.585968395	1.770954147	-0.330877225	0.744178673	NA	NA	NA	NA	NA	msp1
chr1	108034000	108034500	chr1_108034000_108034500	1.93E-16	0.755773867	0.000111345	0.027029387	-0.056949035	-5.437302179	-3.490274813	0.181335673	1.213587577	1.496976148	1.947027366	1.927104666	1.010338152	0.324401245	NA	NA	NA	NA	NA	msp1
chr1	10804000	10804500	chr1_10804000_10804500	2.32E-17	0.00988981	9.60E-07	0.00057698	0.359923968	-5.71723434	-5.54796212	0.130177537	0.919690892	1.432063171	0.169272221	1.701950722	0.099457768	0.921764983	NA	NA	NA	NA	NA	msp1
chr1	108044500	108045000	chr1_108044500_108045000	6.23E-10	0.955674804	0.013385905	0.003313096	0.01001543	-3.236686516	-5.720128965	0.178609643	1.227059307	1.783987944	-2.483442449	2.165245374	-1.146956589	0.264936186	NA	NA	NA	NA	NA	msp1
chr1	108044500	108045000	chr1_108044500_108045000	3.76E-11	0.329340944	0.836775158	0.88209697	0.353147112	-0.516735413	-0.405377185	0.355492603	2.484056576	2.7075168	0.111358228	3.674395773	0.030306542	0.976122975	NA	NA	NA	NA	NA	sheared
chr1	10804500	10805000	chr1_10804500_10805000	1.95E-05	0.012797812	1.79E-05	0.005783524	0.361564447	-4.74046512	-4.280184181	0.136090839	0.921263378	1.434125165	0.460280939	1.704535479	0.270033065	0.789901528	NA	NA	NA	NA	NA	msp1
chr1	108045000	108045500	chr1_108045000_108045500	1.36E-10	0.539063215	0.002509215	0.070108113	-0.133998597	-4.95290998	-4.168352215	0.215519596	1.494058725	2.214831059	0.784557765	2.671645203	0.293660911	0.772042744	NA	NA	NA	NA	NA	msp1
chr1	108045500	108046000	chr1_108045500_108046000	3.12E-06	0.888383108	0.002559673	0.143002872	0.032699208	-5.214116742	-3.69714895	0.230902451	1.576537288	2.454330827	1.516967793	2.917054958	0.520034012	0.608748623	NA	NA	NA	NA	NA	msp1
chr1	108051000	108051500	chr1_108051000_108051500	4.03E-11	0.171983075	0.012929237	0.007218327	0.339984641	-3.023028042	-3.962724819	0.242641487	1.139704967	1.369010858	-0.939696777	1.781324827	-0.527526907	0.603631385	NA	NA	NA	NA	NA	msp1
chr1	108051500	108052000	chr1_108051500_108052000	1.16E-12	0.477396876	0.022093472	0.00930323	0.210628843	-2.396709477	-3.833172406	0.292535545	0.989881785	1.373774589	-1.436462929	1.693257975	-0.848342633	0.406286398	NA	NA	NA	NA	NA	msp1
chr1	108052000	108052500	chr1_108052000_108052500	3.13E-10	0.863241694	0.006382125	0.018637261	0.033261616	-3.889589904	-4.854879483	0.191360732	1.320884093	1.945321206	-0.96528958	2.351384567	-0.410519654	0.685789463	NA	NA	NA	NA	NA	msp1
chr1	108063500	108064000	chr1_108063500_108064000	1.78E-17	0.347727807	0.002154586	0.000175985	0.157137584	-3.931969478	-6.43816122	0.164576292	1.165309792	1.492760074	-2.506191743	1.893747488	-1.323403336	0.200631523	NA	NA	NA	NA	NA	msp1
chr1	108076500	108077000	chr1_108076500_108077000	1.94E-12	0.681912916	0.023855564	0.00274628	-0.114466994	-2.411853186	-4.319735991	0.276427358	1.010295844	1.317036908	-1.907882805	1.659904789	-1.149392915	0.263954074	NA	NA	NA	NA	NA	msp1
chr1	10808000	10808500	chr1_10808000_10808500	2.74E-15	0.05391672	0.000188777	0.000581984	0.271304205	-3.982198703	-4.614164505	0.134923229	0.928859087	1.192019456	-0.631965802	1.511188138	-0.418191347	0.680263286	NA	NA	NA	NA	NA	msp1
chr1	10808500	10809000	chr1_10808500_10809000	1.29E-20	0.130370538	9.63E-07	0.003297826	0.23449682	-5.632270355	-3.542891646	0.150541088	0.906223749	1.104327701	2.089378709	1.428559118	1.462577699	0.159120653	NA	NA	NA	NA	NA	msp1
chr1	10809000	10809500	chr1_10809000_10809500	2.23E-15	0.1800994	1.29E-05	0.051279779	0.225572495	-6.112506189	-3.635010703	0.164140969	1.161360305	1.786316082	2.477495487	2.130653163	1.162786853	0.258603067	NA	NA	NA	NA	NA	msp1
chr1	108100000	108100500	chr1_108100000_108100500	2.64E-15	0.92501216	2.10E-05	0.052331851	-0.019600045	-3.799497385	-1.98316641	0.206401359	0.74692943	0.979258975	1.816330976	1.231605339	1.474767052	0.155843871	NA	NA	NA	NA	NA	msp1
chr1	108100500	108101000	chr1_108100500_108101000	8.40E-07	0.421491191	0.006798165	0.075698878	0.164160924	-2.379413989	-1.833993699	0.20126784	0.815137846	0.994822543	0.54542029	1.286126588	0.424079787	0.676034129	NA	NA	NA	NA	NA	msp1
chr1	108107500	108108000	chr1_108107500_108108000	5.79E-08	0.200867385	0.000175553	0.202816342	-0.231402834	-5.177724447	-2.385818338	0.176717654	1.200262952	1.830124073	2.791906108	2.188603499	1.275656422	0.21669491	NA	NA	NA	NA	NA	msp1
chr1	108108000	108108500	chr1_108108000_108108500	5.23E-16	0.963773348	3.81E-05	0.11041368	0.012857073	-5.063514386	-2.299790013	0.28059384	1.039519177	1.395710433	2.763724373	1.740289554	1.588083068	0.127951786	NA	NA	NA	NA	NA	msp1
chr1	108108500	108109000	chr1_108108500_108109000	9.10E-18	0.616205525	4.23E-05	0.008536308	0.123134208	-5.138564679	-3.715559167	0.242965228	1.063216141	1.314870183	1.423005513	1.690950076	0.841542002	0.409994245	NA	NA	NA	NA	NA	msp1
chr1	108108500	108109000	chr1_108108500_108109000	4.25E-09	0.789093214	0.235171337	0.369920804	0.059501689	-2.474283021	-2.113445477	0.220246234	2.037690425	2.31773924	0.360837544	3.086113649	0.11692296	0.908087278	NA	NA	NA	NA	NA	sheared
chr1	108109000	108109500	chr1_108109000_108109500	1.01E-14	0.341479974	0.000254588	0.024666767	0.241790965	-4.37787046	-3.073521704	0.249926869	1.048019225	1.295523727	1.304348756	1.666351111	0.782757456	0.442939863	NA	NA	NA	NA	NA	msp1
chr1	108109000	108109500	chr1_108109000_108109500	3.17E-07	0.489456102	0.172578264	0.334602793	-0.145403512	-2.794743053	-2.229000308	0.207495476	1.994655443	2.268796726	0.565742745	3.020941727	0.187273637	0.853332892	NA	NA	NA	NA	NA	sheared
chr1	108110500	108111000	chr1_108110500_108111000	1.67E-14	0.246086804	0.006196196	0.000155577	0.217379913	-2.86078958	-5.091169993	0.183545253	0.967572223	1.168214937	-2.230380413	1.516879081	-1.470374561	0.15701827	NA	NA	NA	NA	NA	msp1
chr1	108111000	108111500	chr1_108111000_108111500	1.29E-14	0.248759969	0.004512676	0.000186743	0.218548313	-2.906864686	-4.867739203	0.18560343	0.942553787	1.134362347	-1.960874517	1.474851035	-1.329540727	0.19863629	NA	NA	NA	NA	NA	msp1
chr1	108121000	108121500	chr1_108121000_108121500	1.78E-15	0.787986868	0.000706849	0.004967333	-0.061319721	-3.816731687	-3.708803496	0.22587543	1.004888512	1.217727405	0.107928191	1.578816315	0.068360195	0.946177743	NA	NA	NA	NA	NA	msp1
chr1	108123500	108124000	chr1_108123500_108124000	1.46E-10	0.110068343	0.000265454	0.081339905	-0.325583206	-5.65082889	-3.819940881	0.19739144	1.357756113	2.113835088	1.830888009	2.512329684	0.728761046	0.474595724	NA	NA	NA	NA	NA	msp1
chr1	108138500	108139000	chr1_108138500_108139000	6.88E-12	0.392578393	0.919307047	0.282725251	0.23871457	0.215141177	-2.622791237	0.274738995	2.103876142	2.392848528	-2.837932415	3.186223297	-0.890688489	0.383686153	0.376294029	0.61510728	0.16440422	none	NA	sheared
chr1	108156500	108157000	chr1_108156500_108157000	1.31E-16	0.056376874	0.001081594	0.000507242	0.325494751	-4.261298649	-7.04947333	0.163629124	1.171364857	1.797359493	-2.788174681	2.14536635	-1.29962637	0.208510141	NA	NA	NA	NA	NA	msp1
chr1	108162000	108162500	chr1_108162000_108162500	5.94E-12	0.013326638	2.56E-06	0.036978676	0.348465479	-5.322805161	-3.036411705	0.132012459	0.909221899	1.387230168	2.286393456	1.658641613	1.378473468	0.183282837	NA	NA	NA	NA	NA	msp1
chr1	108162500	108163000	chr1_108162500_108163000	4.50E-12	0.012762482	2.35E-06	0.035785416	0.349463261	-5.331424081	-3.046028407	0.131478173	0.905832511	1.38206159	2.285395674	1.652460824	1.383025631	0.181903925	NA	NA	NA	NA	NA	msp1
chr1	108168000	108168500	chr1_108168000_108168500	0.691684419	0.862093547	0.254219642	0.64646756	-0.052409749	-1.427276338	-0.685336549	0.298986993	1.226496866	1.478306263	0.74193979	1.92085501	0.386254967	0.703386312	NA	NA	NA	NA	NA	msp1
chr1	108168500	108169000	chr1_108168500_108169000	0.762221712	0.769025129	0.248862511	0.654892301	-0.088900171	-1.448242629	-0.669812418	0.299860537	1.230201425	1.482776141	0.778430211	1.926660486	0.404030817	0.69047777	NA	NA	NA	NA	NA	msp1
chr1	108169000	108169500	chr1_108169000_108169500	0.006675002	0.474796264	0.18064386	0.118980454	0.201521139	-1.529577425	-2.18766439	0.27822588	1.114454966	1.360848729	-0.658086965	1.758953989	-0.374135406	0.71224071	NA	NA	NA	NA	NA	msp1
chr1	108169500	108170000	chr1_108169500_108170000	0.076580266	0.012228285	0.055407477	0.303247773	0.585705982	-2.594589189	-1.673140828	0.218872981	1.298836305	1.595768946	0.921448361	2.057535973	0.447840705	0.659081452	NA	NA	NA	NA	NA	msp1
chr1	108173500	108174000	chr1_108173500_108174000	2.89E-16	0.631461958	0.001376646	0.000607649	0.094915281	-3.790987343	-4.983273172	0.195741362	1.069023229	1.292757791	-1.192285829	1.677508083	-0.710748187	0.485446994	NA	NA	NA	NA	NA	msp1
chr1	108181500	108182000	chr1_108181500_108182000	2.26E-15	0.341845135	0.003936469	0.000799094	0.243434738	-3.551132234	-5.160844022	0.251819446	1.131539251	1.375448931	-1.609711787	1.781078561	-0.903784832	0.376867324	NA	NA	NA	NA	NA	msp1
chr1	108182000	108182500	chr1_108182000_108182500	1.43E-14	0.368226862	0.029261909	8.69E-05	0.232298711	-2.538630333	-6.176281031	0.254060522	1.105763812	1.351264324	-3.637650698	1.746032326	-2.083381072	0.050258158	NA	NA	NA	NA	NA	msp1
chr1	108182000	108182500	chr1_108182000_108182500	6.51E-10	0.195565874	0.924170124	0.446872728	0.534337199	-0.275708427	-2.519335064	0.402605034	2.869682443	3.263736394	-2.243626637	4.345923673	-0.516260019	0.611333905	NA	NA	NA	NA	NA	sheared
chr1	108188500	108189000	chr1_108188500_108189000	1.50E-15	0.131729668	0.000148272	0.004856927	0.250989478	-4.987881925	-4.71184233	0.161721852	1.139910095	1.542503131	0.276039594	1.917996594	0.143920795	0.887003311	NA	NA	NA	NA	NA	msp1
chr1	108189000	108189500	chr1_108189000_108189500	3.41E-13	0.422120862	0.000564949	0.011860673	0.142245469	-4.731242875	-4.515401742	0.174638089	1.218774287	1.679297379	0.215841133	2.074957939	0.104021932	0.918188015	NA	NA	NA	NA	NA	msp1
chr1	10819000	10819500	chr1_10819000_10819500	2.10E-18	0.966238118	3.19E-06	0.033436656	0.00680099	-6.618886159	-3.904103993	0.159268686	1.146453577	1.746679199	2.714782166	2.089316641	1.299363683	0.208598514	NA	NA	NA	NA	NA	msp1
chr1	108193000	108193500	chr1_108193000_108193500	2.73E-07	0.020415988	8.62E-05	0.100193187	0.394841857	-5.021617218	-2.867757293	0.16077284	1.097941229	1.687668588	2.153859926	2.013380293	1.069773024	0.297463024	NA	NA	NA	NA	NA	msp1
chr1	108193000	108193500	chr1_108193000_108193500	3.11E-09	0.540839358	0.789685347	0.998403068	0.282235061	-0.807181601	-0.00672386	0.455647923	2.99641944	3.328499283	0.800457741	4.478552996	0.178731332	0.859946797	NA	NA	NA	NA	NA	sheared
chr1	108193500	108194000	chr1_108193500_108194000	3.22E-20	0.069879637	2.52E-07	0.022319663	0.257802877	-6.383852523	-2.843378724	0.136863743	0.950522764	1.176546408	3.540473799	1.512532636	2.340758615	0.02971876	NA	NA	NA	NA	NA	msp1
chr1	108194000	108194500	chr1_108194000_108194500	8.00E-17	0.147493507	2.17E-06	0.017331397	0.206883865	-5.794479272	-3.567188755	0.138939626	0.979609569	1.411540823	2.227290517	1.718162508	1.296321219	0.209624183	NA	NA	NA	NA	NA	msp1
chr1	10819500	10820000	chr1_10819500_10820000	2.40E-13	0.786900322	6.79E-05	0.102105267	0.04986561	-5.96570431	-3.293986763	0.182722648	1.280073788	1.949928773	2.671717546	2.332554635	1.145404059	0.265563441	NA	NA	NA	NA	NA	msp1
chr1	108213000	108213500	chr1_108213000_108213500	5.07E-11	0.996069517	0.00101544	0.650269732	0.001432877	-3.132337154	0.586293813	0.288325205	0.85541401	1.279469927	3.718630967	1.539082981	2.41613416	0.02537127	0.250980286	0.018279314	0.020810621	none	NA	msp1
chr1	108217500	108218000	chr1_108217500_108218000	2.70E-08	0.017498454	0.002045873	0.121855628	0.517431914	-4.753765129	-2.872099987	0.205085057	1.400556538	1.801114501	1.881665142	2.281572279	0.824723003	0.419256926	NA	NA	NA	NA	NA	msp1
chr1	108221500	108222000	chr1_108221500_108222000	2.69E-13	0.889506775	3.12E-05	0.073465519	-0.023760822	-5.831431724	-3.407811855	0.169502949	1.179559415	1.833530618	2.42361987	2.180182318	1.111659263	0.279469888	NA	NA	NA	NA	NA	msp1
chr1	108222000	108222500	chr1_108222000_108222500	0.065736551	0.628168451	0.064910371	0.578191805	0.151304531	-3.781893399	-1.72321281	0.309032077	1.969479447	3.063546941	2.05868059	3.642000708	0.565260898	0.578182905	NA	NA	NA	NA	NA	msp1
chr1	108222500	108223000	chr1_108222500_108223000	0.087809318	0.710698554	0.060279004	0.574550807	0.114566611	-3.82030344	-1.72488493	0.305793404	1.952494182	3.037219541	2.09541851	3.610669754	0.580340672	0.568166675	NA	NA	NA	NA	NA	msp1
chr1	108229000	108229500	chr1_108229000_108229500	2.62E-10	0.68814695	0.056822469	0.000764641	0.084349022	-2.109001132	-4.828286132	0.208013157	1.062253794	1.281162463	-2.719285001	1.664259709	-1.633930682	0.117917084	NA	NA	NA	NA	NA	msp1
chr1	108229500	108230000	chr1_108229500_108230000	2.14E-09	0.755220237	0.075800921	0.00126627	0.067616728	-2.014355488	-4.716908194	0.214799608	1.093059862	1.318290246	-2.702552706	1.712503733	-1.578129528	0.130222335	NA	NA	NA	NA	NA	msp1
chr1	108230000	108230500	chr1_108230000_108230500	4.19E-13	0.559882989	0.022548259	0.000249333	0.118757715	-2.520232871	-5.273926565	0.201300425	1.044777827	1.260209825	-2.753693694	1.636975721	-1.682183589	0.108081815	NA	NA	NA	NA	NA	msp1
chr1	108231500	108232000	chr1_108231500_108232000	3.16E-08	0.028920114	0.023359676	0.005104352	0.492760853	-2.517059089	-3.833142231	0.214139294	1.050268793	1.263074053	-1.316083142	1.642687007	-0.801177057	0.43244489	NA	NA	NA	NA	NA	msp1
chr1	108232000	108232500	chr1_108232000_108232500	1.74E-06	0.067063307	0.027845587	0.077815719	0.51399606	-2.395056119	-2.364340898	0.269941254	1.033159865	1.292268205	0.030715221	1.654501865	0.018564634	0.985372375	NA	NA	NA	NA	NA	msp1
chr1	108238500	108239000	chr1_108238500_108239000	8.78E-13	0.359444894	0.000970796	0.019338637	0.168822659	-4.48852014	-3.754933625	0.181239659	1.220113629	1.51433828	0.733586515	1.944710183	0.377221512	0.709982013	NA	NA	NA	NA	NA	msp1
chr1	108243000	108243500	chr1_108243000_108243500	9.44E-10	0.871608189	0.000283361	0.229731815	0.03148981	-5.50463318	-2.335324456	0.193092616	1.330319928	1.902625889	3.169308724	2.321580579	1.365151291	0.187366223	NA	NA	NA	NA	NA	msp1
chr1	10825000	10825500	chr1_10825000_10825500	2.07E-13	0.075708718	0.003014616	0.002042351	0.307920811	-3.74943025	-5.062946643	0.167032992	1.156007084	1.491355391	-1.313516393	1.886926941	-0.69611407	0.494368358	NA	NA	NA	NA	NA	msp1
chr1	10825500	10826000	chr1_10825500_10826000	1.21E-14	0.388985286	7.51E-05	0.06020284	0.179831411	-4.782016023	-2.433721619	0.20555595	1.034143988	1.243442097	2.348294404	1.6172823	1.452000313	0.162009368	NA	NA	NA	NA	NA	msp1
chr1	10826000	10826500	chr1_10826000_10826500	3.47E-21	0.840619749	1.57E-07	0.01722879	-0.027635147	-6.821255314	-3.507986611	0.136167247	0.989039122	1.386706345	3.313268703	1.703277098	1.945231757	0.065941088	NA	NA	NA	NA	NA	msp1
chr1	10826500	10827000	chr1_10826500_10827000	1.13E-22	0.716703761	2.09E-07	0.008329532	-0.050954148	-6.94222374	-3.825189808	0.139027995	1.022860234	1.348845616	3.117033931	1.692816456	1.841330122	0.080455593	NA	NA	NA	NA	NA	msp1
chr1	10827000	10827500	chr1_10827000_10827500	2.82E-16	0.730595955	0.000466896	0.002032946	-0.072965089	-4.048488001	-4.178422479	0.209825565	1.024165403	1.230161722	-0.129934479	1.600691299	-0.081173977	0.936110432	NA	NA	NA	NA	NA	msp1
chr1	10828000	10828500	chr1_10828000_10828500	4.80E-26	0.730815715	0.000765857	7.33E-05	-0.035278744	-2.753984876	-3.537262269	0.101483613	0.726243628	0.75680514	-0.783277392	1.04889648	-0.746763296	0.463895437	NA	NA	NA	NA	NA	sheared
chr1	108280000	108280500	chr1_108280000_108280500	4.34E-18	0.437539414	8.89E-07	0.027029734	0.111633663	-6.296950831	-3.500143914	0.141767366	1.008315458	1.501212706	2.796806917	1.808408043	1.546557442	0.137647923	NA	NA	NA	NA	NA	msp1
chr1	108280000	108280500	chr1_108280000_108280500	6.92E-12	0.761150545	0.418040194	0.954133857	0.093535918	-1.77074681	0.142155201	0.304611339	2.153057277	2.448691933	1.912902011	3.260636107	0.586665285	0.563992501	0.672143249	0.390778531	0.192698883	none	NA	sheared
chr1	108280500	108281000	chr1_108280500_108281000	5.34E-14	0.828934553	3.37E-06	0.041622042	0.030990716	-5.662735905	-3.267129257	0.142115408	0.984233735	1.531142893	2.395606649	1.820196309	1.316125429	0.203017892	NA	NA	NA	NA	NA	msp1
chr1	10828500	10829000	chr1_10828500_10829000	3.23E-26	0.711463385	0.000669602	6.93E-05	-0.03762836	-2.772724077	-3.531274668	0.100660272	0.721441034	0.75213484	-0.75855059	1.042201508	-0.727834861	0.475150157	NA	NA	NA	NA	NA	sheared
chr1	10829000	10829500	chr1_10829000_10829500	3.20E-26	0.743406776	0.000651119	6.89E-05	-0.033254783	-2.78149947	-3.53348177	0.100551024	0.72172313	0.752258635	-0.7519823	1.042486129	-0.721335545	0.47905153	NA	NA	NA	NA	NA	sheared
chr1	108291500	108292000	chr1_108291500_108292000	0.015071789	0.024802931	0.079631471	0.071086171	0.580404703	-2.986561537	-3.980041571	0.244899987	1.642853766	2.122575808	-0.993480035	2.68408207	-0.370137726	0.715170624	NA	NA	NA	NA	NA	msp1
chr1	108292000	108292500	chr1_108292000_108292500	1.19E-19	0.127887589	0.000242336	0.000499715	0.264484806	-5.121127312	-6.011850492	0.168649356	1.220642848	1.530631311	-0.89072318	1.957754114	-0.454971936	0.654029578	NA	NA	NA	NA	NA	msp1
chr1	108292000	108292500	chr1_108292000_108292500	5.97E-28	0.582814177	0.513686798	0.240509118	0.070115838	-0.601834439	-1.181474969	0.12611468	0.909333358	0.984428604	-0.57964053	1.340144333	-0.432520973	0.669990731	NA	NA	NA	NA	NA	sheared
chr1	108292500	108293000	chr1_108292500_108293000	3.76E-28	0.588868173	0.404797131	0.237429409	0.067807183	-0.763704488	-1.184178331	0.123959588	0.90234029	0.980063557	-0.420473843	1.332194646	-0.315624931	0.755557106	NA	NA	NA	NA	NA	sheared
chr1	10829500	10830000	chr1_10829500_10830000	8.37E-15	0.53767358	6.08E-05	0.019978337	0.11163716	-4.179178303	-2.635221177	0.178936821	0.889046109	1.068890509	1.543957126	1.390298494	1.110522044	0.279947666	NA	NA	NA	NA	NA	msp1
chr1	10829500	10830000	chr1_10829500_10830000	1.57E-08	0.766069962	0.245239179	0.012086046	0.049152333	-1.748614231	-4.051691586	0.163547308	1.47206365	1.505786397	-2.303077354	2.105792977	-1.093686502	0.287090724	NA	NA	NA	NA	NA	sheared
chr1	108299500	108300000	chr1_108299500_108300000	0.0001349	0.972608561	0.016724383	0.639382268	0.007399427	-1.80807714	-0.448231142	0.213606694	0.711127542	0.946377429	1.359845998	1.183778956	1.148733039	0.264219811	NA	NA	NA	NA	NA	msp1
chr1	10830000	10830500	chr1_10830000_10830500	3.68E-17	0.743935308	5.31E-07	0.05993874	0.055360475	-4.230406193	-1.617697699	0.167837761	0.657205646	0.825610817	2.612708494	1.055249962	2.475914322	0.022352247	NA	NA	NA	NA	NA	msp1
chr1	10830000	10830500	chr1_10830000_10830500	9.10E-08	0.812627737	0.251886711	0.024147173	0.041236593	-1.716395409	-3.574398862	0.172271178	1.46590571	1.496135717	-1.858003453	2.094588655	-0.887049325	0.385595298	NA	NA	NA	NA	NA	sheared
chr1	108300000	108300500	chr1_108300000_108300500	2.67E-06	0.740568627	0.006261277	0.547214071	-0.067017115	-1.977290134	-0.543027593	0.200439096	0.669714876	0.891342109	1.434262541	1.114903032	1.286445995	0.212980387	NA	NA	NA	NA	NA	msp1
chr1	108313500	108314000	chr1_108313500_108314000	4.12E-29	0.48139559	0.636537963	0.712592963	0.094538427	0.416115678	-0.33256169	0.132417813	0.870631436	0.893310965	-0.748677368	1.247398725	-0.600190904	0.555119428	0.556424687	0.480196354	0.191000583	none	NA	sheared
chr1	108314000	108314500	chr1_108314000_108314500	3.97E-29	0.466202527	0.635509943	0.710220876	0.097722292	0.416851213	-0.33501002	0.132210127	0.869507445	0.892157426	-0.751861233	1.245788132	-0.603522552	0.55294512	0.555088395	0.479815573	0.190613145	none	NA	sheared
chr1	108314500	108315000	chr1_108314500_108315000	9.92E-18	0.663262339	9.43E-07	0.01568361	0.062149236	-6.225456522	-3.993735116	0.141247328	1.000399674	1.553872668	2.231721406	1.84805838	1.207603305	0.241287334	NA	NA	NA	NA	NA	msp1
chr1	108315000	108315500	chr1_108315000_108315500	2.52E-17	0.645803188	3.29E-05	0.003374377	0.069562354	-5.233692183	-4.901839173	0.14974638	1.062893389	1.532226472	0.33185301	1.86479498	0.177956834	0.860546986	NA	NA	NA	NA	NA	msp1
chr1	108322000	108322500	chr1_108322000_108322500	7.85E-13	0.148428899	0.071175328	0.006394937	0.219311886	-2.551846157	-4.107499929	0.147417825	1.358528844	1.389352183	-1.555653772	1.943167545	-0.800576243	0.432784756	NA	NA	NA	NA	NA	sheared
chr1	108326500	108327000	chr1_108326500_108327000	3.80E-09	0.854672377	0.037270256	0.000367467	-0.029892069	-2.193539917	-4.99088664	0.161724736	1.003818053	1.234818004	-2.797346722	1.591359855	-1.757834165	0.094071957	NA	NA	NA	NA	NA	msp1
chr1	108327000	108327500	chr1_108327000_108327500	4.46E-09	0.818964676	0.040101793	0.000460547	-0.038183619	-2.207641857	-4.99669703	0.165292719	1.026249568	1.262413131	-2.789055172	1.626921968	-1.714314041	0.101927456	NA	NA	NA	NA	NA	msp1
chr1	108327500	108328000	chr1_108327500_108328000	1.59E-12	0.511483206	0.013873413	0.000139509	-0.103615293	-2.562276158	-5.285899656	0.155839731	0.977011292	1.201896317	-2.723623498	1.548904716	-1.75841901	0.093970047	NA	NA	NA	NA	NA	msp1
chr1	108329000	108329500	chr1_108329000_108329500	8.25E-18	0.696227845	6.21E-07	0.220549838	0.062296741	-6.495825717	-1.568214134	0.157952499	1.018442171	1.251943906	4.927611583	1.613873601	3.053282228	0.006274617	NA	NA	NA	NA	NA	msp1
chr1	108329500	108330000	chr1_108329500_108330000	6.97E-13	0.849460756	1.67E-05	0.098339632	0.030310481	-5.666125235	-2.789658366	0.158242649	1.096071248	1.632288858	2.876466869	1.96614829	1.462995891	0.159007311	NA	NA	NA	NA	NA	msp1
chr1	108342500	108343000	chr1_108342500_108343000	3.06E-15	0.143804789	0.010441284	6.57E-05	0.353269573	-2.635614069	-5.60762289	0.235004504	0.961107813	1.200067789	-2.972008821	1.537495017	-1.933020133	0.067517539	NA	NA	NA	NA	NA	msp1
chr1	108343000	108343500	chr1_108343000_108343500	8.00E-19	0.087040443	2.72E-05	0.000168876	0.333986797	-4.059011692	-4.330995075	0.188433723	0.813009806	1.000683615	-0.271983383	1.289322552	-0.210950613	0.835060337	NA	NA	NA	NA	NA	msp1
chr1	108343500	108344000	chr1_108343500_108344000	4.77E-13	0.091603377	0.004739886	0.001670861	0.345729403	-3.35334562	-4.608669946	0.198007173	1.094282131	1.327330786	-1.255324326	1.720250097	-0.729733617	0.474013935	NA	NA	NA	NA	NA	msp1
chr1	108366500	108367000	chr1_108366500_108367000	3.55E-18	0.02186129	0.004388333	0.001358841	-0.72703087	-3.085318719	-5.307873255	0.299699966	0.99681976	1.494678885	-2.222554536	1.796584149	-1.237100159	0.230379163	NA	NA	NA	NA	NA	msp1
chr1	108367000	108367500	chr1_108367000_108367500	2.21E-19	0.011691915	0.003686933	3.55E-05	-0.7280329	-3.059852935	-6.7371285	0.270153099	0.967013558	1.375953272	-3.677275565	1.681773656	-2.186546063	0.04083146	NA	NA	NA	NA	NA	msp1
chr1	108384500	108385000	chr1_108384500_108385000	7.03E-09	0.788348981	0.004641365	0.198737464	-0.099823514	4.74761581	-2.082697546	0.368165398	1.538011882	1.580746057	-6.830313356	2.205501903	-3.096942852	0.005684142	0.34020412	0.093957606	0.023790952	sham	sham	sheared
chr1	108395000	108395500	chr1_108395000_108395500	5.93E-15	0.01580903	3.22E-05	0.054752271	0.433255431	-5.856991677	-3.11157759	0.168794453	1.187553984	1.553164591	2.745414086	1.955148258	1.404197393	0.175599265	NA	NA	NA	NA	NA	msp1
chr1	10840000	10840500	chr1_10840000_10840500	2.31E-08	0.007788708	0.008131671	0.039565791	0.630250188	-3.750201122	-3.480220201	0.22009972	1.317808225	1.613120252	0.269980922	2.082972747	0.129613276	0.898167091	NA	NA	NA	NA	NA	msp1
chr1	108419000	108419500	chr1_108419000_108419500	2.94E-12	0.862648516	1.49E-05	0.063676374	0.026939328	-5.547490014	-3.192898868	0.154310968	1.064464023	1.654595174	2.354591146	1.967426961	1.196787069	0.24538394	NA	NA	NA	NA	NA	msp1
chr1	10842000	10842500	chr1_10842000_10842500	0.000617775	0.057014088	0.040111899	0.013575567	0.367246544	-2.652273373	-4.136211413	0.185125797	1.233009387	1.571635627	-1.48393804	1.997586216	-0.742865579	0.466199854	NA	NA	NA	NA	NA	msp1
chr1	10842500	10843000	chr1_10842500_10843000	4.64E-17	0.326727373	0.000249815	8.02E-05	0.149361561	-3.47370211	-4.632834941	0.149669758	0.830185333	1.007137682	-1.159132832	1.305195004	-0.888091686	0.385047826	NA	NA	NA	NA	NA	msp1
chr1	108425500	108426000	chr1_108425500_108426000	1.69E-10	0.115503459	0.016758077	0.002338041	0.322026574	-3.509828271	-6.630215306	0.19834307	1.38090769	1.983596216	-3.120387035	2.416931939	-1.291052919	0.211409511	NA	NA	NA	NA	NA	msp1
chr1	108426000	108426500	chr1_108426000_108426500	4.84E-11	0.109309772	0.011918731	0.001450301	0.310388351	-3.511637939	-6.62038675	0.18775908	1.306992057	1.877418885	-3.108748812	2.287559814	-1.358980339	0.189282028	NA	NA	NA	NA	NA	msp1
chr1	10843000	10843500	chr1_10843000_10843500	8.86E-11	0.54957814	0.000379862	0.016747829	0.109302105	-5.025657127	-4.935919509	0.180482349	1.247211549	1.94178788	0.089737618	2.30782946	0.03888399	0.969368408	NA	NA	NA	NA	NA	msp1
chr1	108453500	108454000	chr1_108453500_108454000	8.60E-11	0.895270094	0.007449757	0.010205817	-0.02558634	-3.521844049	-4.140331439	0.19263667	1.222143317	1.504602497	-0.61848739	1.938417643	-0.31906818	0.752983291	NA	NA	NA	NA	NA	msp1
chr1	108453500	108454000	chr1_108453500_108454000	1.24E-08	0.131451197	0.532375027	0.570155094	0.875304289	2.199508707	-2.059931919	0.562669956	3.477401002	3.583416503	-4.259440626	4.993314687	-0.853028678	0.403744045	0.480827492	0.43635498	0.168114962	none	NA	sheared
chr1	108464000	108464500	chr1_108464000_108464500	6.31E-10	0.661679926	0.000984448	0.888937718	0.136615571	-3.547524524	-0.196122999	0.30893478	0.965707891	1.391868199	3.351401525	1.694074619	1.978308091	0.061833904	NA	NA	NA	NA	NA	msp1
chr1	10847000	10847500	chr1_10847000_10847500	5.21E-17	0.033566729	0.001057236	0.000159051	0.336965374	-3.922636958	-7.226345784	0.150876847	1.075721481	1.661231773	-3.303708826	1.979107806	-1.669291999	0.110638664	NA	NA	NA	NA	NA	msp1
chr1	108484500	108485000	chr1_108484500_108485000	5.91E-11	0.474861764	0.008482131	0.004466697	-0.133743925	-3.577583092	-5.213814841	0.184678344	1.264868482	1.688350199	-1.636231749	2.109601543	-0.775611752	0.447053157	NA	NA	NA	NA	NA	msp1
chr1	10849500	10850000	chr1_10849500_10850000	3.28E-19	0.432319045	2.63E-05	0.006295339	-0.13008639	-5.735878658	-4.209024645	0.163313775	1.145852168	1.426673206	1.526854014	1.829856177	0.834412033	0.413904829	NA	NA	NA	NA	NA	msp1
chr1	108496000	108496500	chr1_108496000_108496500	0.043401307	0.323062479	0.326998385	0.012632872	0.238755626	-1.556532038	-5.218117456	0.237411563	1.560632964	1.960025085	-3.661585419	2.505448779	-1.461448923	0.159426913	NA	NA	NA	NA	NA	msp1
chr1	108496500	108497000	chr1_108496500_108497000	0.056020569	0.260090152	0.078242662	0.03005447	0.263706413	-2.818005151	-5.48359366	0.229488824	1.542561612	2.401163927	-2.665588509	2.853959448	-0.933996631	0.361445914	NA	NA	NA	NA	NA	msp1
chr1	108497000	108497500	chr1_108497000_108497500	2.90E-07	0.580522752	0.031891213	0.036261136	-0.131853145	-3.643879004	-5.524810102	0.235862946	1.614642835	2.513695711	-1.880931099	2.987597297	-0.629579864	0.536096017	NA	NA	NA	NA	NA	msp1
chr1	108519500	108520000	chr1_108519500_108520000	2.66E-10	0.972129211	0.026459047	0.02183474	-0.010176064	-2.585793435	-3.384026383	0.288708112	1.104516743	1.394671053	-0.798232948	1.779062839	-0.448681705	0.658484797	NA	NA	NA	NA	NA	msp1
chr1	108527000	108527500	chr1_108527000_108527500	6.95E-14	0.083809387	0.000155084	0.040664656	0.325273373	-4.860506506	-2.929920243	0.18152985	1.114989509	1.366141333	1.930586264	1.763389845	1.094815346	0.286607666	NA	NA	NA	NA	NA	msp1
chr1	108549000	108549500	chr1_108549000_108549500	8.60E-14	0.638370621	0.001565404	0.009755276	0.101960024	-3.913591503	-3.738240741	0.214623427	1.119090287	1.349271007	0.175350762	1.752967576	0.100030807	0.921315793	NA	NA	NA	NA	NA	msp1
chr1	108549500	108550000	chr1_108549500_108550000	8.61E-14	0.628697039	0.001567324	0.00971252	0.104925976	-3.913592686	-3.741207876	0.214637613	1.119240811	1.349453154	0.17238481	1.75320387	0.098325593	0.922652543	NA	NA	NA	NA	NA	msp1
chr1	108550000	108550500	chr1_108550000_108550500	2.95E-15	0.729729371	0.000812718	0.006207923	0.074017093	-4.194199275	-3.990905582	0.212139158	1.119719377	1.350148115	0.203293693	1.754044303	0.115899976	0.908887653	NA	NA	NA	NA	NA	msp1
chr1	108565500	108566000	chr1_108565500_108566000	4.47E-16	0.55681881	0.001116394	0.001297753	0.108147886	-4.135785824	-4.991496152	0.181885538	1.140626109	1.398686204	-0.855710328	1.804813291	-0.474126787	0.640544732	NA	NA	NA	NA	NA	msp1
chr1	108566000	108566500	chr1_108566000_108566500	1.55E-16	0.16322542	9.68E-06	0.011490888	0.210481046	-5.580016154	-4.041691274	0.147048024	1.039384874	1.495717431	1.53832488	1.82139824	0.844584587	0.408332694	NA	NA	NA	NA	NA	msp1
chr1	108566500	108567000	chr1_108566500_108567000	0.003514219	0.004066911	0.063795941	0.437801676	0.885367121	-3.553740751	-2.255132715	0.283281705	1.842469738	2.865526644	1.298608035	3.406748843	0.381186901	0.707083799	NA	NA	NA	NA	NA	msp1
chr1	108571500	108572000	chr1_108571500_108572000	1.40E-28	0.72881298	0.157185614	0.001082032	-0.041025284	-1.300359904	-3.671178446	0.117105306	0.893670464	1.003154721	-2.370818541	1.34349034	-1.764671075	0.092886551	NA	NA	NA	NA	NA	sheared
chr1	108572000	108572500	chr1_108572000_108572500	1.25E-28	0.704885029	0.155203553	0.001048316	-0.044650083	-1.301693838	-3.66888758	0.116648029	0.890151175	0.999204253	-2.367193742	1.338199631	-1.768939167	0.092153093	NA	NA	NA	NA	NA	sheared
chr1	108580500	108581000	chr1_108580500_108581000	5.00E-14	0.272859441	0.001275906	0.010462181	0.228240994	-4.289380049	-4.010797808	0.204122037	1.19977108	1.463029949	0.278582241	1.892064289	0.147237196	0.884418964	NA	NA	NA	NA	NA	msp1
chr1	108608500	108609000	chr1_108608500_108609000	1.90E-13	0.593911381	0.004692744	0.001851224	0.107488475	-3.445286325	-4.68492628	0.199328631	1.12282166	1.364776066	-1.239639955	1.767297991	-0.701432334	0.491115316	NA	NA	NA	NA	NA	msp1
chr1	108612000	108612500	chr1_108612000_108612500	5.13E-15	0.594106812	6.39E-06	0.012358772	0.082734073	-5.931815493	-4.470095179	0.153505301	1.074634756	1.673232773	1.461720314	1.988604479	0.735048286	0.470842176	NA	NA	NA	NA	NA	msp1
chr1	108612500	108613000	chr1_108612500_108613000	4.56E-07	0.794577307	0.000260712	0.06903872	0.047142429	-5.087822303	-3.590510346	0.179364857	1.220532252	1.900064033	1.497311957	2.258305185	0.663024629	0.514884455	NA	NA	NA	NA	NA	msp1
chr1	108613000	108613500	chr1_108613000_108613500	4.19E-07	0.683210944	0.00018657	0.055684567	0.071512652	-5.063446536	-3.664740557	0.173447285	1.179876083	1.836768492	1.398705979	2.183077201	0.640703855	0.528988627	NA	NA	NA	NA	NA	msp1
chr1	108614000	108614500	chr1_108614000_108614500	0.000232454	0.260428109	0.61557506	0.001257642	0.346983916	0.493772697	-4.780270635	0.302179602	0.972552874	1.335028455	-5.274043332	1.651714282	-3.193072427	0.004567854	0.002248809	0.253435182	0.010216937	none	NA	msp1
chr1	108614500	108615000	chr1_108614500_108615000	0.000241253	0.244382144	0.609160505	0.00121017	0.358189697	0.501251892	-4.785823808	0.301321596	0.969552897	1.331141304	-5.2870757	1.646805997	-3.210503065	0.004389685	0.002214391	0.250568799	0.010078235	none	NA	msp1
chr1	108615000	108615500	chr1_108615000_108615500	0.000104066	0.399434555	0.70616856	0.10081974	0.287171433	0.365547546	-2.436351113	0.335681591	0.959897988	1.436559926	-2.801898659	1.727746673	-1.621706875	0.120525427	0.02789183	0.294670019	0.044746153	none	NA	msp1
chr1	108618000	108618500	chr1_108618000_108618500	3.32E-12	0.416746613	0.002454839	3.54E-05	0.176741554	2.02996678	-4.480408158	0.214467451	0.610775269	0.914792912	-6.510374938	1.099951136	-5.918785597	8.66E-06	0.000615274	0.021105101	0.001369325	sham	sham	msp1
chr1	108618000	108618500	chr1_108618000_108618500	7.18E-08	0.347516792	0.869144676	0.695838791	-0.463529348	0.521713497	-1.386289097	0.484818186	3.136789037	3.508254263	-1.908002594	4.7060911	-0.405432567	0.689463888	0.54747601	0.596176191	0.216578122	none	NA	sheared
chr1	108618500	108619000	chr1_108618500_108619000	8.28E-06	0.225377991	0.000364073	0.001148083	0.313751151	2.844029917	-3.803354619	0.253173092	0.703056958	1.052023478	-6.647384536	1.265323075	-5.253507712	3.85E-05	0.002174402	0.014679286	0.002025257	sham	sham	msp1
chr1	108619500	108620000	chr1_108619500_108620000	1.14E-26	0.629039586	6.39E-05	0.087807761	0.06250469	-4.768377177	-1.933062444	0.127913517	1.009182006	1.091320674	2.835314733	1.48641486	1.907485461	0.070922082	NA	NA	NA	NA	NA	sheared
chr1	108620000	108620500	chr1_108620000_108620500	1.06E-26	0.652785488	6.43E-05	0.087445482	0.058188701	-4.775955112	-1.939376056	0.127901421	1.011232544	1.09356423	2.836579057	1.489454257	1.904441875	0.071337825	NA	NA	NA	NA	NA	sheared
chr1	108623000	108623500	chr1_108623000_108623500	4.02E-11	0.014563312	0.010026724	0.002519205	0.472096366	-3.491748065	-6.485835097	0.181443508	1.265515817	1.957382537	-2.994087032	2.330853209	-1.284545513	0.213631052	NA	NA	NA	NA	NA	msp1
chr1	108626500	108627000	chr1_108626500_108627000	7.06E-14	0.638698017	0.002252355	0.003515624	-0.082225602	-3.84431812	-4.500425457	0.173252513	1.145164532	1.413891034	-0.656107337	1.819475107	-0.360602536	0.722177189	NA	NA	NA	NA	NA	msp1
chr1	108627000	108627500	chr1_108627000_108627500	3.97E-16	0.914323444	0.002379732	0.000207732	0.02283793	-3.297840395	-5.057880319	0.210394418	0.988661388	1.189509347	-1.760039924	1.546733276	-1.137907842	0.268607564	NA	NA	NA	NA	NA	msp1
chr1	108633500	108634000	chr1_108633500_108634000	3.37E-14	0.656791826	2.87E-06	0.001205119	0.06325894	-5.676880846	-5.469146466	0.140869057	0.976618594	1.520530342	0.207734381	1.80715146	0.114951284	0.909629992	NA	NA	NA	NA	NA	msp1
chr1	108634000	108634500	chr1_108634000_108634500	3.72E-14	0.66552374	3.24E-06	0.001298699	0.062081976	-5.684006218	-5.475094873	0.142114232	0.985472015	1.534316608	0.208911345	1.823535727	0.114563889	0.909933148	NA	NA	NA	NA	NA	msp1
chr1	108644500	108645000	chr1_108644500_108645000	1.55E-16	0.95263526	0.000508606	0.004972057	-0.011023201	-4.846202216	-4.642794144	0.183952248	1.235920636	1.52457913	0.203408073	1.962610849	0.103641571	0.91848604	NA	NA	NA	NA	NA	msp1
chr1	10865000	10865500	chr1_10865000_10865500	4.00E-10	0.900296935	0.001275712	0.016604238	0.02002699	-3.678503648	-3.234152966	0.158428339	1.028887787	1.270459058	0.444350682	1.634832192	0.271802014	0.788560231	NA	NA	NA	NA	NA	msp1
chr1	108662000	108662500	chr1_108662000_108662500	1.21E-10	0.908517591	0.003878657	0.007881592	-0.020267059	-3.777540847	-4.752638811	0.174810931	1.201439166	1.662567775	-0.975097964	2.051240522	-0.475369881	0.639673937	NA	NA	NA	NA	NA	msp1
chr1	108700000	108700500	chr1_108700000_108700500	7.25E-17	0.329587615	5.02E-05	0.006072527	0.150483594	-5.047156471	-3.998172756	0.151703824	1.057993957	1.348534924	1.048983715	1.714029654	0.611998581	0.54743381	NA	NA	NA	NA	NA	msp1
chr1	108705000	108705500	chr1_108705000_108705500	1.49E-14	0.106480379	0.000202975	0.019455397	0.296068561	-4.842181787	-3.461159635	0.177597209	1.13650749	1.39734062	1.381022153	1.801169088	0.766736539	0.45219445	NA	NA	NA	NA	NA	msp1
chr1	108705500	108706000	chr1_108705500_108706000	2.43E-18	0.154341005	1.82E-05	0.007512781	0.245024796	-5.452500512	-3.742773529	0.167440616	1.060984911	1.300364865	1.709726984	1.678284172	1.018735094	0.320494701	NA	NA	NA	NA	NA	msp1
chr1	108707000	108707500	chr1_108707000_108707500	1.09E-10	0.482708241	0.039230717	0.00026329	0.119428332	-2.475610529	-6.232005482	0.167906758	1.145370631	1.496314861	-3.756394952	1.884365157	-1.993453837	0.060030402	NA	NA	NA	NA	NA	msp1
chr1	108707500	108708000	chr1_108707500_108708000	4.32E-08	0.407477684	0.071651273	0.000540606	0.145916682	-2.19717885	-5.980062152	0.173545341	1.174246114	1.533980614	-3.782883302	1.931825681	-1.958190814	0.06430392	NA	NA	NA	NA	NA	msp1
chr1	108723500	108724000	chr1_108723500_108724000	4.44E-10	0.284032266	0.007935077	0.078802542	0.32809211	-3.010124632	-2.561533229	0.300470033	1.054024887	1.404949422	0.448591403	1.756374488	0.255407606	0.801016521	NA	NA	NA	NA	NA	msp1
chr1	108724000	108724500	chr1_108724000_108724500	1.24E-10	0.217637562	0.010373967	0.016501625	0.325789268	-3.25569391	-3.635430468	0.258402597	1.186060199	1.426594792	-0.379736558	1.855238933	-0.204683371	0.839888179	NA	NA	NA	NA	NA	msp1
chr1	108744500	108745000	chr1_108744500_108745000	2.53E-06	0.84754023	0.150251915	0.012020385	0.058094945	1.255428578	-3.419905783	0.29942802	0.849084229	1.274546395	-4.67533436	1.531473976	-3.052833043	0.00628099	0.00641242	0.064952517	0.0116229	sham	sham	msp1
chr1	10874500	10875000	chr1_10874500_10875000	2.19E-14	0.708929481	0.000155975	0.069961074	0.079871279	-4.977125196	-2.600470424	0.211826631	1.142291519	1.380977211	2.376654772	1.792185251	1.326121153	0.199746041	NA	NA	NA	NA	NA	msp1
chr1	108745000	108745500	chr1_108745000_108745500	2.84E-07	0.943357418	0.194500306	0.009305946	-0.020989188	1.10689835	-3.489351877	0.29281226	0.833040911	1.250606608	-4.596250227	1.502655665	-3.058751472	0.006197519	0.005639638	0.078996868	0.011586919	sham	sham	msp1
chr1	10875000	10875500	chr1_10875000_10875500	1.49E-09	0.4931384	0.003250891	0.066068422	0.143189108	-4.079431497	-2.979012177	0.206239416	1.269338962	1.558461646	1.100419321	2.00998112	0.547477441	0.590108732	NA	NA	NA	NA	NA	msp1
chr1	108756000	108756500	chr1_108756000_108756500	2.20E-18	0.012863345	0.000172282	0.000922161	0.439556767	-5.014121009	-5.312068056	0.165581351	1.160482752	1.436403127	-0.297947047	1.846611535	-0.161347983	0.8734381	NA	NA	NA	NA	NA	msp1
chr1	108756500	108757000	chr1_108756500_108757000	4.86E-15	0.042130464	0.000306132	0.00443953	0.340126226	-4.59273622	-4.51091927	0.159826597	1.117641973	1.459588037	0.08181695	1.838347306	0.044505709	0.96494267	NA	NA	NA	NA	NA	msp1
chr1	108761000	108761500	chr1_108761000_108761500	3.56E-16	0.465018324	0.001122488	0.000941409	0.137973049	-3.951823492	-4.901833269	0.186302658	1.090511075	1.328273853	-0.950009777	1.718582507	-0.552786831	0.586535426	NA	NA	NA	NA	NA	msp1
chr1	108761500	108762000	chr1_108761500_108762000	4.67E-16	0.501414679	0.001242788	0.001065747	0.128310625	-3.953717982	-4.894065335	0.188429724	1.102798123	1.343238643	-0.940347353	1.737945268	-0.541068451	0.594436417	NA	NA	NA	NA	NA	msp1
chr1	108820000	108820500	chr1_108820000_108820500	1.46E-16	0.032123354	1.16E-05	0.001838257	0.313630525	-5.206427647	-5.236014863	0.139177015	0.98214516	1.524113755	-0.029587215	1.81315522	-0.016318082	0.987142323	NA	NA	NA	NA	NA	msp1
chr1	108820500	108821000	chr1_108820500_108821000	3.16E-25	0.08085474	1.79E-07	0.000106343	0.230203575	-6.696240747	-6.174389078	0.127173041	0.97813492	1.372962897	0.521851669	1.685756518	0.309565268	0.760093765	NA	NA	NA	NA	NA	msp1
chr1	108836500	108837000	chr1_108836500_108837000	1.52E-12	0.309721486	7.50E-06	0.036011576	0.151190671	-5.513366624	-3.453024869	0.146178766	1.009486167	1.568793953	2.060341755	1.865523194	1.104431058	0.282516834	NA	NA	NA	NA	NA	msp1
chr1	108838500	108839000	chr1_108838500_108839000	1.86E-12	0.653463122	0.017680842	0.00132306	0.083613211	-3.181264471	-5.728694897	0.184276767	1.263146409	1.60857456	-2.547430426	2.045250832	-1.245534477	0.227330456	NA	NA	NA	NA	NA	msp1
chr1	108845500	108846000	chr1_108845500_108846000	5.43E-07	0.94581453	0.022472863	0.90504686	0.015989312	-3.051547187	-0.223894781	0.233193426	1.264262426	1.860252924	2.827652407	2.249199952	1.257181428	0.223171509	NA	NA	NA	NA	NA	msp1
chr1	108849000	108849500	chr1_108849000_108849500	2.50E-16	0.773647595	0.000108933	0.005749325	0.04514421	-4.856479281	-4.142082592	0.155476024	1.082020068	1.386740931	0.714396689	1.758925194	0.406155243	0.688941413	NA	NA	NA	NA	NA	msp1
chr1	108849500	108850000	chr1_108849500_108850000	2.14E-16	0.661759333	0.000103894	0.005350795	0.068495949	-4.861611638	-4.170566688	0.154931802	1.079008449	1.38288577	0.69104495	1.754033149	0.393974852	0.697768659	NA	NA	NA	NA	NA	msp1
chr1	1088500	1089000	chr1_1088500_1089000	2.06E-14	0.51974152	0.000108688	0.010247743	0.102985553	-4.958170357	-4.3091296	0.157992561	1.104474462	1.566916777	0.649040757	1.917052952	0.338561726	0.738468429	NA	NA	NA	NA	NA	msp1
chr1	108851500	108852000	chr1_108851500_108852000	1.60E-08	0.101760604	0.000295136	0.170050929	0.316209684	-5.303753637	-2.639497212	0.186988073	1.286441581	1.874993873	2.664256425	2.273880816	1.171678131	0.255095862	NA	NA	NA	NA	NA	msp1
chr1	108852000	108852500	chr1_108852000_108852500	0.003528459	0.141312532	0.003495217	0.115094252	0.332914753	-4.743585518	-3.768288108	0.22003249	1.489210491	2.318241704	0.97529741	2.755357052	0.353964075	0.727070104	NA	NA	NA	NA	NA	msp1
chr1	108856500	108857000	chr1_108856500_108857000	8.44E-42	0.863946222	0.931957161	0.105592053	-0.009015863	0.029201311	0.57176654	0.052116121	0.338827955	0.341459121	0.542565229	0.481039203	1.127902313	0.272710766	0.273847725	0.61988694	0.142956918	none	NA	sheared
chr1	108857000	108857500	chr1_108857000_108857500	1.11E-41	0.838758718	0.933983595	0.089371536	-0.010819054	0.028487243	0.604842145	0.052658881	0.34071451	0.343239798	0.576354901	0.483632025	1.191721951	0.247320295	0.257955221	0.620861593	0.136766249	none	NA	sheared
chr1	108864500	108865000	chr1_108864500_108865000	1.75E-10	0.152904881	0.033080409	0.00188158	0.305682812	-2.792622587	-5.228046055	0.208137278	1.246673693	1.525776782	-2.435423469	1.970327406	-1.236050141	0.230760887	NA	NA	NA	NA	NA	msp1
chr1	108865000	108865500	chr1_108865000_108865500	3.70E-10	0.129511991	0.035369769	0.001890836	0.323207537	-2.734476809	-5.187425002	0.20700841	1.23768043	1.514757285	-2.452948193	1.956103903	-1.253996881	0.224302802	NA	NA	NA	NA	NA	msp1
chr1	10887500	10888000	chr1_10887500_10888000	7.33E-14	0.089814761	0.000695983	0.008980188	0.330073711	-4.204332509	-3.782471761	0.187941875	1.105248265	1.34853527	0.421860748	1.743594306	0.241948914	0.81128332	NA	NA	NA	NA	NA	msp1
chr1	10888500	10889000	chr1_10888500_10889000	1.08E-12	0.285268534	0.000995282	0.010394471	0.221486342	-3.576901209	-3.212709733	0.203371465	0.97480244	1.170752211	0.364191476	1.523450208	0.239057026	0.813493999	NA	NA	NA	NA	NA	msp1
chr1	108886500	108887000	chr1_108886500_108887000	5.17E-11	0.950286841	0.016222424	0.020603537	-0.017065198	-3.246657316	-3.742050342	0.271309576	1.270373444	1.526188181	-0.495393026	1.98572381	-0.249477306	0.805535941	NA	NA	NA	NA	NA	msp1
chr1	10889000	10889500	chr1_10889000_10889500	2.36E-12	0.328113915	0.348355324	0.002847825	0.263085561	-0.751751621	-3.863093749	0.264398196	0.788380427	1.182927467	-3.111342129	1.421569939	-2.188666237	0.040655828	NA	NA	NA	NA	NA	msp1
chr1	108890500	108891000	chr1_108890500_108891000	2.94E-17	0.649252442	1.14E-16	3.52E-13	0.074536064	5.34922857	5.401659724	0.16215279	0.308088105	0.427738031	0.052431154	0.527141446	0.09946316	0.921760756	0	0	0.146605858	sham	NA	msp1
chr1	108891000	108891500	chr1_108891000_108891500	7.40E-17	0.487257913	1.82E-16	6.58E-13	0.116803758	5.375827584	5.385991044	0.165952056	0.315260387	0.437690022	0.01016346	0.539408627	0.018841857	0.985153969	0	0	0.153873196	sham	NA	msp1
chr1	10889500	10890000	chr1_10889500_10890000	1.69E-09	0.197714684	0.392546808	0.000365528	0.335777498	-0.721681523	-4.646023605	0.254580645	0.831223304	1.148937133	-3.924342082	1.418093338	-2.767336942	0.011883869	NA	NA	NA	NA	NA	msp1
chr1	10889500	10890000	chr1_10889500_10890000	2.55E-10	0.474480073	0.90835702	0.536126643	0.317660507	-0.318099684	-1.950937277	0.43793845	2.737588435	3.113056321	-1.632837593	4.14554099	-0.393878048	0.697838992	NA	NA	NA	NA	NA	sheared
chr1	108898500	108899000	chr1_108898500_108899000	1.25E-09	0.832243428	0.000500354	0.000387917	0.059274165	3.052443323	-4.657291379	0.277265225	0.777253477	1.158028756	-7.709734702	1.394687623	-5.527929389	2.07E-05	0.001398211	0.015781737	0.001716527	sham	sham	msp1
chr1	1089000	1089500	chr1_1089000_1089500	1.12E-07	0.207269539	0.000412837	0.094822576	-0.236661576	-4.980125361	-3.350464904	0.183385141	1.245449216	1.93882851	1.629660457	2.304387064	0.7071991	0.487601966	NA	NA	NA	NA	NA	msp1
chr1	108932500	108933000	chr1_108932500_108933000	1.03E-11	0.27602364	0.005808072	0.009188492	0.238767063	-3.382831943	-3.830423088	0.214978795	1.134106401	1.370265397	-0.447591145	1.778714307	-0.251637457	0.803888893	NA	NA	NA	NA	NA	msp1
chr1	10895500	10896000	chr1_10895500_10896000	1.62E-14	0.508214375	0.00043285	0.00445435	0.108577354	-4.152616879	-3.967763533	0.162036555	1.043085173	1.284392096	0.184853346	1.654596548	0.1117211	0.912158201	NA	NA	NA	NA	NA	msp1
chr1	10896000	10896500	chr1_10896000_10896500	1.72E-12	0.347581981	2.83E-05	0.021866113	0.137628233	-4.948004161	-3.547216707	0.144099109	0.993924139	1.462308326	1.400787454	1.768115052	0.792249041	0.437512359	NA	NA	NA	NA	NA	msp1
chr1	108964000	108964500	chr1_108964000_108964500	4.60E-15	0.228508811	7.77E-06	0.040145285	0.191803654	-5.965837572	-3.618858511	0.15584489	1.094934174	1.682666547	2.34697906	2.007547647	1.169077638	0.256117937	NA	NA	NA	NA	NA	msp1
chr1	108964500	108965000	chr1_108964500_108965000	5.31E-15	0.24369199	7.66E-06	0.04061397	0.185059052	-5.951522418	-3.597798757	0.155444871	1.091316436	1.677099184	2.353723662	2.000908102	1.176327718	0.253276041	NA	NA	NA	NA	NA	msp1
chr1	108971000	108971500	chr1_108971000_108971500	3.31E-10	0.724014652	0.00160644	0.021274653	-0.060304476	-3.934980224	-3.439276931	0.169103209	1.128404192	1.410795699	0.495703292	1.806554878	0.274391494	0.786597988	NA	NA	NA	NA	NA	msp1
chr1	108971500	108972000	chr1_108971500_108972000	1.26E-10	0.902449117	0.001757961	0.020789232	-0.021527904	-4.024459806	-3.567533086	0.174079455	1.165623716	1.457349583	0.45692672	1.866158207	0.244848866	0.809068101	NA	NA	NA	NA	NA	msp1
chr1	108974000	108974500	chr1_108974000_108974500	4.97E-13	0.794712493	4.32E-05	0.089578701	-0.045624547	-5.829969702	-3.289703285	0.173706775	1.208232772	1.871686492	2.540266418	2.227787413	1.140264283	0.267647874	NA	NA	NA	NA	NA	msp1
chr1	10897500	10898000	chr1_10897500_10898000	3.16E-05	0.799353703	0.202486245	0.103577727	-0.071445845	-1.239098208	-2.104378174	0.278458464	0.949777955	1.251321585	-0.865279965	1.570949991	-0.550800452	0.587871027	NA	NA	NA	NA	NA	msp1
chr1	10898000	10898500	chr1_10898000_10898500	4.44E-06	0.819127013	0.161203216	0.491255402	-0.064285385	-1.191252217	-0.839522801	0.278538823	0.828103584	1.203896087	0.351729416	1.461205439	0.240711817	0.812228811	NA	NA	NA	NA	NA	msp1
chr1	108983000	108983500	chr1_108983000_108983500	1.49E-30	0.085199827	0.000108924	0.000352258	-0.173984492	-5.079556931	-4.650650767	0.097367874	1.122238579	1.138026956	0.428906163	1.598288078	0.268353477	0.791175687	NA	NA	NA	NA	NA	sheared
chr1	108983500	108984000	chr1_108983500_108984000	1.69E-30	0.070699986	0.000114125	0.000375911	-0.184159536	-5.080988324	-4.641907116	0.097865832	1.126885528	1.142739629	0.439081207	1.604906494	0.273586785	0.787207622	NA	NA	NA	NA	NA	sheared
chr1	108984000	108984500	chr1_108984000_108984500	1.97E-30	0.07653011	0.000119854	0.000390271	-0.181004441	-5.075237335	-4.639311223	0.098278107	1.130190642	1.146091702	0.435926112	1.609613953	0.270826499	0.789299827	NA	NA	NA	NA	NA	sheared
chr1	10899000	10899500	chr1_10899000_10899500	0.000281343	0.687753448	0.061410944	0.938040527	0.137098052	-1.97703402	0.114745902	0.337646535	1.015156076	1.463155132	2.091779921	1.780832614	1.174607824	0.25394806	0.378201673	0.040076788	0.066950014	none	NA	msp1
chr1	10899500	10900000	chr1_10899500_10900000	4.98E-11	0.348291138	0.011842575	0.021293622	0.274627075	-2.965576623	-3.415487171	0.28796922	1.102647291	1.401262208	-0.449910548	1.783077908	-0.252322429	0.803366818	NA	NA	NA	NA	NA	msp1
chr1	109000	109500	chr1_109000_109500	3.11E-15	0.094516042	6.54E-06	0.208977347	0.297764023	-6.195761528	-1.779710136	0.172140337	1.124210194	1.384404552	4.416051392	1.783374477	2.476233371	0.022337074	NA	NA	NA	NA	NA	msp1
chr1	10900000	10900500	chr1_10900000_10900500	1.38E-13	0.527702287	0.338816328	9.03E-05	0.136144443	0.602167125	-4.237488012	0.212935779	0.618949543	0.929946726	-4.839655137	1.1170942	-4.332360815	0.000323466	0.000847424	0.131769165	0.003985946	none	NA	msp1
chr1	10900500	10901000	chr1_10900500_10901000	0.015921489	0.199983559	0.005306133	0.053407305	-0.345575947	2.177791092	-2.178885295	0.263376352	0.721311252	1.081128265	-4.356676386	1.299664667	-3.35215421	0.003172428	0.016315394	0.023591633	0.008977004	sham	sham	msp1
chr1	109016000	109016500	chr1_109016000_109016500	3.31E-15	0.591719216	0.001104091	0.005086152	0.127474586	-4.172713506	-4.192293917	0.23498706	1.149478841	1.380767931	-0.019580411	1.79661395	-0.010898508	0.991412403	NA	NA	NA	NA	NA	msp1
chr1	10902000	10902500	chr1_10902000_10902500	1.38E-16	0.532818295	1.66E-05	0.037434228	0.100956469	-5.55051218	-2.892209727	0.159890921	1.073080673	1.32477871	2.658302453	1.704857988	1.559251545	0.134621097	NA	NA	NA	NA	NA	msp1
chr1	10902500	10903000	chr1_10902500_10903000	5.11E-17	0.523376772	2.15E-05	0.035595589	0.107569674	-5.71873918	-3.067049931	0.166482721	1.125914245	1.390053859	2.651689249	1.788835548	1.482354961	0.153832033	NA	NA	NA	NA	NA	msp1
chr1	109029000	109029500	chr1_109029000_109029500	1.43E-15	0.627455695	4.08E-06	0.03277862	0.070443117	-5.704465319	-3.241588379	0.1435775	1.003674982	1.444398407	2.462876941	1.758877548	1.40025492	0.176759812	NA	NA	NA	NA	NA	msp1
chr1	109029500	109030000	chr1_109029500_109030000	1.93E-15	0.487482747	4.18E-06	0.03202481	0.100765372	-5.680982263	-3.248427578	0.143239679	1.001057916	1.440630188	2.432554685	1.754289683	1.38663227	0.180817315	NA	NA	NA	NA	NA	msp1
chr1	109051000	109051500	chr1_109051000_109051500	9.57E-16	0.047850093	1.42E-06	0.027280288	0.284624322	-5.859763835	-3.375841209	0.137634093	0.964978216	1.450475486	2.483922626	1.74214296	1.425785761	0.16935239	NA	NA	NA	NA	NA	msp1
chr1	109051500	109052000	chr1_109051500_109052000	5.89E-16	0.029908169	9.06E-07	0.023164931	0.305461198	-5.842403711	-3.37931796	0.133626458	0.936640134	1.407877922	2.463085751	1.69098048	1.456602119	0.160747406	NA	NA	NA	NA	NA	msp1
chr1	10905500	10906000	chr1_10905500_10906000	9.95E-13	0.578941652	4.28E-05	0.029564173	-0.092499627	-5.504391336	-4.066418026	0.164773617	1.139961547	1.774821971	1.437973311	2.109385066	0.681702613	0.503245515	NA	NA	NA	NA	NA	msp1
chr1	10906000	10906500	chr1_10906000_10906500	8.23E-07	0.754379815	0.226157457	0.013041286	-0.085617617	-1.245311391	-3.365966089	0.271020346	1.006604602	1.270745198	-2.120654698	1.621124975	-1.308137702	0.205662553	NA	NA	NA	NA	NA	msp1
chr1	109080500	109081000	chr1_109080500_109081000	4.97E-11	0.210564018	0.065564583	0.003129721	0.357118803	-1.910771623	-4.248383175	0.278792614	0.99763821	1.315802254	-2.337611552	1.651247277	-1.415664137	0.17225854	NA	NA	NA	NA	NA	msp1
chr1	10909000	10909500	chr1_10909000_10909500	1.23E-06	0.4328277	0.000116894	0.128487154	0.130462515	-4.968883893	-2.713872038	0.1639691	1.113451328	1.733342001	2.255011855	2.060157361	1.094582335	0.286707328	NA	NA	NA	NA	NA	msp1
chr1	10911000	10911500	chr1_10911000_10911500	2.08E-18	0.78441407	4.08E-07	0.003659004	0.037294294	-6.253398853	-4.719176896	0.135040224	0.956880331	1.489999779	1.534221956	1.770796236	0.866402314	0.396544897	NA	NA	NA	NA	NA	msp1
chr1	10911500	10912000	chr1_10911500_10912000	2.34E-19	0.95501854	1.91E-06	0.006383719	0.008132956	-6.115416474	-4.678008688	0.142920256	1.025747737	1.58868157	1.437407787	1.891049325	0.760111208	0.456055768	NA	NA	NA	NA	NA	msp1
chr1	10912000	10912500	chr1_10912000_10912500	1.20E-17	0.398265419	7.85E-06	0.004039096	0.122633474	-5.522884272	-4.926086582	0.142989741	1.014373779	1.574776857	0.596797691	1.873199485	0.318598043	0.753334543	NA	NA	NA	NA	NA	msp1
chr1	109126500	109127000	chr1_109126500_109127000	7.36E-15	0.757870413	0.000572857	0.017079516	0.03811241	-5.445235474	-4.034097036	0.122380191	1.39526415	1.587012082	1.411138438	2.113142068	0.66779156	0.511899756	NA	NA	NA	NA	NA	sheared
chr1	109127000	109127500	chr1_109127000_109127500	1.55E-14	0.875092881	0.000941807	0.022913251	0.020490287	-5.475260939	-4.046500378	0.129119195	1.474637447	1.677295824	1.428760561	2.233355521	0.639737179	0.529604207	NA	NA	NA	NA	NA	sheared
chr1	109132000	109132500	chr1_109132000_109132500	6.40E-09	0.72815795	0.078140255	0.001531938	0.068749098	-2.34778181	-5.566343489	0.195852523	1.284697238	1.587938684	-3.21856168	2.042546513	-1.575759308	0.13076795	NA	NA	NA	NA	NA	msp1
chr1	10914000	10914500	chr1_10914000_10914500	2.21E-21	0.002848636	2.04E-07	0.003680229	0.425295744	-6.456211487	-4.06166156	0.130235294	0.950014429	1.283326209	2.394549927	1.596700841	1.499686019	0.149316562	NA	NA	NA	NA	NA	msp1
chr1	10914500	10915000	chr1_10914500_10915000	1.77E-17	0.266128344	2.20E-06	0.0147112	0.16096759	-5.943705112	-3.829124195	0.141904561	1.00576314	1.474112868	2.114580918	1.784535862	1.184947281	0.249928169	NA	NA	NA	NA	NA	msp1
chr1	10915000	10915500	chr1_10915000_10915500	3.48E-10	0.65283556	0.000120121	0.109899673	-0.076704778	-5.148344132	-2.796090845	0.168722964	1.156242565	1.694345751	2.352253286	2.051268972	1.146730789	0.265027346	NA	NA	NA	NA	NA	msp1
chr1	10918500	10919000	chr1_10918500_10919000	2.16E-12	0.56294844	0.001415193	0.035829358	0.117734334	-4.414277904	-3.375945618	0.201144147	1.248494747	1.532146769	1.038332285	1.976414141	0.525361696	0.605107968	NA	NA	NA	NA	NA	msp1
chr1	10919000	10919500	chr1_10919000_10919500	5.67E-16	0.718711143	3.49E-05	0.028229253	0.070926393	-4.785208025	-2.71210393	0.194968535	0.975971704	1.17304231	2.073104095	1.525958397	1.358558726	0.189413485	NA	NA	NA	NA	NA	msp1
chr1	10919500	10920000	chr1_10919500_10920000	1.18E-20	0.786762175	9.90E-08	0.001321361	0.033915361	-6.287801672	-4.93150493	0.12419351	0.889094919	1.384539294	1.356296742	1.64542968	0.824281195	0.419502016	NA	NA	NA	NA	NA	msp1
chr1	109231000	109231500	chr1_109231000_109231500	3.40E-34	0.046101428	2.17E-05	0.004986436	-0.188246176	-5.024464724	-3.294426748	0.090036682	0.980112362	1.0773722	1.730037977	1.456485873	1.187816516	0.248821158	NA	NA	NA	NA	NA	sheared
chr1	109231500	109232000	chr1_109231500_109232000	3.81E-34	0.050222427	2.27E-05	0.005089941	-0.185181714	-5.020486981	-3.293263695	0.090342614	0.982437961	1.079933879	1.727223286	1.459945728	1.183073626	0.25065306	NA	NA	NA	NA	NA	sheared
chr1	10925500	10926000	chr1_10925500_10926000	3.27E-07	0.267577738	0.036277002	0.013669897	0.241380424	-2.75651261	-4.03411439	0.213454451	1.254282112	1.534556648	-1.27760178	1.981940393	-0.644621697	0.526497762	NA	NA	NA	NA	NA	msp1
chr1	10926000	10926500	chr1_10926000_10926500	3.41E-07	0.198433198	0.0341679	0.011776796	0.275184591	-2.732121274	-4.043527221	0.208984618	1.227785173	1.502137543	-1.311405947	1.940070522	-0.675957875	0.506809277	NA	NA	NA	NA	NA	msp1
chr1	10926500	10927000	chr1_10926500_10927000	1.26E-10	0.376351836	0.05383381	0.001013492	0.21160765	-2.133287927	-4.675186079	0.235454652	1.060521285	1.276499418	-2.541898152	1.659565051	-1.53166527	0.14127061	NA	NA	NA	NA	NA	msp1
chr1	10927000	10927500	chr1_10927000_10927500	0.000516617	0.944885935	0.026204666	0.050843287	0.013550868	-2.977348711	-3.22650819	0.194295106	1.269424362	1.582384093	-0.249159479	2.028639354	-0.122820982	0.903474694	NA	NA	NA	NA	NA	msp1
chr1	10927000	10927500	chr1_10927000_10927500	1.24E-13	0.924274674	0.008377741	0.15578922	0.015673257	-3.939769752	-2.06017115	0.163359417	1.384870542	1.410903517	1.879598602	1.976996498	0.950734412	0.353088002	NA	NA	NA	NA	NA	sheared
chr1	10927500	10928000	chr1_10927500_10928000	2.08E-13	0.684416491	0.006320274	0.164197155	0.06523497	-4.126326264	-2.033162588	0.158774551	1.393450557	1.421793066	2.093163676	1.990778737	1.051429593	0.305600167	NA	NA	NA	NA	NA	sheared
chr1	10928000	10928500	chr1_10928000_10928500	2.25E-13	0.500797854	0.005658374	0.184597966	0.109067473	-4.130632721	-1.907048038	0.159827007	1.373923197	1.400627452	2.223584683	1.961994447	1.133328734	0.270479731	NA	NA	NA	NA	NA	sheared
chr1	109286500	109287000	chr1_109286500_109287000	3.87E-12	0.086673779	0.907236326	0.550375897	0.664304576	-0.278210366	-1.626689405	0.373618825	2.365236026	2.689703365	-1.348479039	3.581737797	-0.376487369	0.710519079	NA	NA	NA	NA	NA	sheared
chr1	109293000	109293500	chr1_109293000_109293500	1.68E-13	0.625341083	0.002118581	0.002480126	0.091042998	-3.530853341	-4.218626864	0.184425624	1.044414245	1.270821588	-0.687773523	1.644928152	-0.418117668	0.680316272	NA	NA	NA	NA	NA	msp1
chr1	10929500	10930000	chr1_10929500_10930000	0.620430044	0.197708371	0.223959491	0.090573988	-0.356060908	-2.182332997	-4.106132242	0.269955258	1.755452071	2.343816943	-1.923799246	2.928325432	-0.656962244	0.518694289	NA	NA	NA	NA	NA	msp1
chr1	10930000	10930500	chr1_10930000_10930500	1.59E-13	0.819985681	0.000822295	0.017192366	0.052300387	-4.029122156	-3.274032304	0.227710588	1.0769158	1.29375664	0.755089852	1.683316335	0.448572759	0.658562077	NA	NA	NA	NA	NA	msp1
chr1	10930500	10931000	chr1_10930500_10931000	5.52E-16	0.460600248	4.25E-06	0.039039127	0.113724261	-6.070534152	-3.508981443	0.152036535	1.070894463	1.621763075	2.561552709	1.943432639	1.318055824	0.202382772	NA	NA	NA	NA	NA	msp1
chr1	1093500	1094000	chr1_1093500_1094000	7.09E-05	0.95977951	0.277174699	0.016228151	0.013583771	-1.980509473	-5.815880224	0.266993441	1.787561754	2.275811092	-3.835370751	2.893906209	-1.325326557	0.200004607	NA	NA	NA	NA	NA	msp1
chr1	109364000	109364500	chr1_109364000_109364500	4.49E-10	0.987928564	0.015519003	0.685483477	0.005566167	3.761584904	-0.611356785	0.364499021	1.455985922	1.493324668	-4.372941688	2.085644641	-2.096685889	0.048940834	0.542009421	0.13092369	0.064806493	none	NA	sheared
chr1	10943000	10943500	chr1_10943000_10943500	1.01E-14	0.828362333	0.891342548	0.307579871	0.044192087	0.131217051	1.096208905	0.201866737	0.951528869	1.054066419	0.964991854	1.420022255	0.679561077	0.504572354	0.383692449	0.604183568	0.182877682	none	NA	sheared
chr1	10943500	10944000	chr1_10943500_10944000	8.04E-15	0.87496443	0.62704219	0.312206631	0.031851336	-0.471701778	1.103311818	0.200502651	0.959702689	1.071290268	1.575013596	1.438294855	1.095056129	0.286504707	0.383692449	0.476370091	0.146205445	none	NA	sheared
chr1	109438000	109438500	chr1_109438000_109438500	4.45E-14	0.242415542	0.000480616	0.023886212	0.24188948	-4.924104956	-3.651172243	0.20261789	1.249077515	1.529796514	1.272932713	1.974961269	0.644535532	0.526552475	NA	NA	NA	NA	NA	msp1
chr1	109438500	109439000	chr1_109438500_109439000	3.84E-13	0.425831686	0.000880389	0.032792506	0.168159675	-4.802351066	-3.5567228	0.2081325	1.292465507	1.584953782	1.245628266	2.045127277	0.609071269	0.549333906	NA	NA	NA	NA	NA	msp1
chr1	10944500	10945000	chr1_10944500_10945000	1.88E-15	0.448147735	1.64E-05	0.070173831	0.129617016	-6.175669116	-3.285542275	0.168519671	1.192808358	1.746188566	2.890126841	2.114702411	1.36668253	0.186893235	NA	NA	NA	NA	NA	msp1
chr1	10944500	10945000	chr1_10944500_10945000	2.33E-11	0.480585495	0.607959014	0.825457127	0.27933316	-1.259077892	-0.614258101	0.390526897	2.42574233	2.758402618	0.64481979	3.673283389	0.175543164	0.862417986	NA	NA	NA	NA	NA	sheared
chr1	1094500	1095000	chr1_1094500_1095000	1.53E-09	0.336945237	0.000637485	0.86525297	-0.280950633	-3.80989119	-0.225701417	0.287646043	0.992975863	1.318088979	3.584189772	1.65026047	2.171893369	0.042064287	NA	NA	NA	NA	NA	msp1
chr1	1094500	1095000	chr1_1094500_1095000	4.01E-15	0.169659811	0.352046605	0.830849728	0.339881958	-1.569833959	-0.40664116	0.240872576	1.657698926	1.885280116	1.163192799	2.510427622	0.463344487	0.648120052	NA	NA	NA	NA	NA	sheared
chr1	10945000	10945500	chr1_10945000_10945500	2.70E-15	0.450554455	2.02E-05	0.073969389	0.130850806	-6.177108002	-3.288214951	0.171038527	1.21075175	1.772457432	2.888893051	2.146514651	1.345852938	0.193409159	NA	NA	NA	NA	NA	msp1
chr1	10945500	10946000	chr1_10945500_10946000	1.02E-12	0.018803217	1.70E-05	0.057315624	-0.396969574	-5.651770628	-3.376086211	0.159309427	1.094555793	1.704057205	2.275684417	2.025305741	1.123625125	0.274478829	NA	NA	NA	NA	NA	msp1
chr1	10946000	10946500	chr1_10946000_10946500	8.27E-19	0.016966025	1.04E-06	0.066291249	-0.378638573	-6.548274744	-2.77786696	0.149284106	1.058499843	1.454501424	3.770407784	1.79888752	2.095966392	0.049011267	NA	NA	NA	NA	NA	msp1
chr1	109485000	109485500	chr1_109485000_109485500	3.40E-08	0.898555581	0.161220268	0.001181038	0.025949024	-1.929029475	-6.028729178	0.201732679	1.341028813	1.672540598	-4.099699703	2.143770121	-1.912378414	0.070258201	NA	NA	NA	NA	NA	msp1
chr1	109485500	109486000	chr1_109485500_109486000	2.01E-08	0.999376576	0.154477561	0.001146507	0.000158489	-1.955991783	-6.02990095	0.201065661	1.337109443	1.667654989	-4.073909168	2.137506684	-1.905916458	0.071136135	NA	NA	NA	NA	NA	msp1
chr1	109500	110000	chr1_109500_110000	8.16E-09	0.328050003	2.33E-05	0.116069594	0.147689538	-5.110187535	-2.414293903	0.14840647	1.012128295	1.489431507	2.695893632	1.800780358	1.497069656	0.149991181	NA	NA	NA	NA	NA	msp1
chr1	1095000	1095500	chr1_1095000_1095500	5.25E-14	0.359901978	4.91E-06	0.833863485	-0.229524682	-5.110401867	-0.249947232	0.246644421	0.909984424	1.180753131	4.860454636	1.49072117	3.260472	0.003915633	NA	NA	NA	NA	NA	msp1
chr1	10950500	10951000	chr1_10950500_10951000	8.82E-20	0.339585492	0.00096278	8.48E-06	0.146418052	-3.720333854	-6.742124244	0.150742529	1.010437589	1.244661556	-3.02179039	1.603173887	-1.884879997	0.074061539	NA	NA	NA	NA	NA	msp1
chr1	10951000	10951500	chr1_10951000_10951500	6.61E-18	0.466738935	0.000149288	0.001377878	0.117488685	-4.740464463	-4.746607117	0.159262043	1.083985323	1.338627853	-0.006142654	1.722483297	-0.003566162	0.997189952	NA	NA	NA	NA	NA	msp1
chr1	109594000	109594500	chr1_109594000_109594500	0.070590347	0.533165446	0.007390927	0.680123521	-0.13435208	-3.925683976	-0.835621231	0.212963268	1.360752301	2.005968811	3.090062745	2.42395497	1.274802042	0.216991178	NA	NA	NA	NA	NA	msp1
chr1	109594500	109595000	chr1_109594500_109595000	0.074243111	0.576698727	0.008168973	0.679982365	-0.121916947	-3.925718648	-0.848091036	0.215892032	1.380397085	2.034949903	3.077627612	2.458966698	1.251593857	0.225159379	NA	NA	NA	NA	NA	msp1
chr1	109595000	109595500	chr1_109595000_109595500	1.86E-14	0.743037216	1.06E-08	0.439628892	-0.04698125	-5.741020694	0.682954705	0.141917332	0.722540852	0.871317156	6.423975398	1.13192706	5.675255611	1.49E-05	0.148958198	0.000281855	0.00156943	none	NA	msp1
chr1	109595500	109596000	chr1_109595500_109596000	4.97E-14	0.839133647	5.93E-06	0.242444819	-0.03145097	-5.794628397	-1.575106631	0.15351681	1.044587764	1.319466682	4.219521766	1.682901043	2.507290481	0.020905402	NA	NA	NA	NA	NA	msp1
chr1	109597500	109598000	chr1_109597500_109598000	1.44E-12	0.449023753	0.00019979	0.080410322	0.138948525	-5.385950276	-3.179135466	0.181004619	1.262414764	1.753556562	2.20681481	2.160706286	1.021339561	0.319289765	NA	NA	NA	NA	NA	msp1
chr1	109598000	109598500	chr1_109598000_109598500	1.66E-13	0.630890348	0.000116561	0.06376657	0.085237971	-5.481335848	-3.343772147	0.175488768	1.227997118	1.733405686	2.137563701	2.124305109	1.006241378	0.32631927	NA	NA	NA	NA	NA	msp1
chr1	109617000	109617500	chr1_109617000_109617500	3.30E-16	0.158538598	0.000215426	0.017912054	-0.254292988	-5.203372594	-3.971820856	0.175608545	1.227582962	1.580574861	1.231551738	2.001293787	0.615377785	0.545244754	NA	NA	NA	NA	NA	msp1
chr1	109617500	109618000	chr1_109617500_109618000	8.00E-13	0.421612263	0.000708477	0.006526288	-0.141026798	-4.553759977	-5.481074245	0.172950096	1.199209265	1.867090928	-0.927314268	2.219038395	-0.417890141	0.680479909	NA	NA	NA	NA	NA	msp1
chr1	109632500	109633000	chr1_109632500_109633000	2.64E-15	0.546845138	4.35E-05	0.040737485	0.100054107	-5.394984991	-2.985835774	0.164079794	1.118648179	1.392756064	2.409149217	1.786377116	1.348622973	0.192532414	NA	NA	NA	NA	NA	msp1
chr1	109633000	109633500	chr1_109633000_109633500	1.84E-14	0.584683557	7.53E-05	0.052529386	0.093445442	-5.308050156	-2.892292273	0.169023035	1.148138621	1.429450712	2.415757883	1.833453471	1.317599776	0.202532676	NA	NA	NA	NA	NA	msp1
chr1	1096500	1097000	chr1_1096500_1097000	8.13E-14	0.742359599	0.002490294	0.00605048	0.063828898	-4.437370489	-5.089360732	0.1922827	1.337357035	1.71572803	-0.651990243	2.17537273	-0.299714267	0.767487796	NA	NA	NA	NA	NA	msp1
chr1	10969000	10969500	chr1_10969000_10969500	1.34E-18	0.868514742	0.000870447	2.71E-05	0.023508576	-3.69500779	-6.522302739	0.140729298	0.993300327	1.306041753	-2.827294949	1.640850572	-1.723066681	0.100303861	NA	NA	NA	NA	NA	msp1
chr1	10969500	10970000	chr1_10969500_10970000	5.98E-22	0.920874843	2.83E-08	2.58E-05	-0.011094115	-5.978675942	-6.175023142	0.110700004	0.791087927	1.231904316	-0.196347199	1.464038371	-0.134113425	0.894653289	NA	NA	NA	NA	NA	msp1
chr1	1097000	1097500	chr1_1097000_1097500	7.21E-10	0.107538766	5.50E-05	0.009395241	0.234473817	-4.573014763	-4.187035917	0.141094456	0.965305079	1.502792749	0.385978846	1.786113082	0.216099893	0.831098688	NA	NA	NA	NA	NA	msp1
chr1	109702500	109703000	chr1_109702500_109703000	8.10E-14	0.890868956	3.59E-05	0.261857499	-0.024821465	-6.021932984	-1.781593841	0.179294411	1.230944206	1.556309024	4.240339144	1.984268485	2.136978527	0.045139526	NA	NA	NA	NA	NA	msp1
chr1	109703000	109703500	chr1_109703000_109703500	1.25E-11	0.996332559	0.000366458	0.220702692	0.001011532	-4.752639278	-1.782926191	0.218140498	1.175576175	1.423837988	2.969713087	1.84642735	1.608356314	0.123429547	NA	NA	NA	NA	NA	msp1
chr1	10976500	10977000	chr1_10976500_10977000	0.000662098	0.047770867	0.00128353	0.214895357	0.379987068	-4.444367839	-2.22158281	0.18367809	1.243911177	1.751291659	2.222785029	2.148100904	1.034767513	0.313128093	NA	NA	NA	NA	NA	msp1
chr1	10977000	10977500	chr1_10977000_10977500	1.19E-05	0.007364931	0.082007461	0.25662886	0.747742065	-2.885777666	-2.880802904	0.259059072	1.600588567	2.488425241	0.004974762	2.958740262	0.001681378	0.998675113	NA	NA	NA	NA	NA	msp1
chr1	10977500	10978000	chr1_10977500_10978000	1.06E-14	0.087020466	1.55E-05	0.094380273	0.283175015	-5.5682536	-2.290943451	0.159755318	1.071423983	1.323843974	3.277310149	1.703089022	1.924332848	0.068659237	NA	NA	NA	NA	NA	msp1
chr1	10978000	10978500	chr1_10978000_10978500	5.68E-13	0.196308776	4.54E-05	0.101749346	0.217098176	-5.444165462	-2.507630677	0.164068714	1.132511334	1.482816243	2.936534785	1.865831164	1.573848074	0.131209296	NA	NA	NA	NA	NA	msp1
chr1	109784500	109785000	chr1_109784500_109785000	3.02E-10	0.442791105	0.003242024	0.026263392	0.150614243	-4.264686557	-4.06622901	0.193503498	1.326539151	1.73442072	0.198457546	2.183557041	0.090887274	0.928486285	NA	NA	NA	NA	NA	msp1
chr1	1098000	1098500	chr1_1098000_1098500	1.30E-11	0.310106762	0.036803691	0.000880097	0.234962452	-2.484942574	-5.068244594	0.227357873	1.134146878	1.363980005	-2.58330202	1.773902645	-1.456281734	0.160835006	NA	NA	NA	NA	NA	msp1
chr1	10983000	10983500	chr1_10983000_10983500	3.05E-15	0.591878005	7.57E-06	0.02900278	0.07957308	-5.597664777	-3.492156258	0.146748464	1.025576852	1.518438211	2.105508519	1.832337982	1.149083051	0.264078834	NA	NA	NA	NA	NA	msp1
chr1	10983500	10984000	chr1_10983500_10984000	2.53E-14	0.466262425	0.000234086	0.017667448	0.121834674	-4.759716048	-3.584760822	0.164975106	1.131063829	1.423172454	1.174955226	1.817890321	0.646328996	0.525414326	NA	NA	NA	NA	NA	msp1
chr1	109835500	109836000	chr1_109835500_109836000	2.69E-09	0.495222363	0.00015904	0.144931542	-0.116730867	-5.016479431	-2.445787924	0.168951047	1.153209314	1.631755014	2.570691507	1.998128161	1.286549861	0.212944871	NA	NA	NA	NA	NA	msp1
chr1	109836000	109836500	chr1_109836000_109836500	3.32E-10	0.401750442	8.29E-05	0.123463768	-0.137832913	-5.07812859	-2.486335038	0.161920319	1.106874179	1.566205054	2.591793553	1.917855239	1.351402077	0.19165596	NA	NA	NA	NA	NA	msp1
chr1	109867500	109868000	chr1_109867500_109868000	1.49E-12	0.437105869	0.000598514	0.056766133	0.19321165	-4.069777933	-2.546835234	0.24513153	1.054231577	1.282469387	1.522942699	1.660160217	0.917346822	0.36989135	NA	NA	NA	NA	NA	msp1
chr1	109868000	109868500	chr1_109868000_109868500	3.41E-19	0.064915191	2.49E-06	0.022859252	0.301368997	-6.174173453	-3.119335317	0.15694556	1.052657754	1.296391733	3.054838136	1.669946069	1.829303468	0.082304338	NA	NA	NA	NA	NA	msp1
chr1	109868500	109869000	chr1_109868500_109869000	1.73E-21	0.623639645	2.95E-07	0.004920509	0.068453048	-6.725737522	-4.775515671	0.137983007	1.010288945	1.566015822	1.950221851	1.86362263	1.046468217	0.307828097	NA	NA	NA	NA	NA	msp1
chr1	109869000	109869500	chr1_109869000_109869500	4.46E-20	0.513667208	1.39E-06	0.006415061	-0.093474165	-6.185089148	-4.447462242	0.141322939	1.017455389	1.511406186	1.737626907	1.821967104	0.953709265	0.351616399	NA	NA	NA	NA	NA	msp1
chr1	10987000	10987500	chr1_10987000_10987500	1.41E-13	0.211842474	0.000379788	0.005854605	0.210317481	-4.639364086	-5.335580177	0.164662325	1.151324999	1.790705961	-0.696216091	2.128891047	-0.327032279	0.747041516	NA	NA	NA	NA	NA	msp1
chr1	109876000	109876500	chr1_109876000_109876500	7.64E-16	0.755443588	0.001410874	0.001578749	0.067786193	-3.899160867	-4.632146365	0.215541466	1.102439886	1.325792989	-0.732985498	1.724268179	-0.425099475	0.675302887	NA	NA	NA	NA	NA	msp1
chr1	109876500	109877000	chr1_109876500_109877000	1.46E-16	0.374022295	0.000614774	0.004158618	-0.159452361	-4.696106889	-4.741674099	0.17654619	1.219639568	1.521453358	-0.04556721	1.949959229	-0.023368289	0.981588082	NA	NA	NA	NA	NA	msp1
chr1	10992500	10993000	chr1_10992500_10993000	1.11E-15	0.740645807	0.00010406	0.028879317	0.065564742	-4.905663851	-3.037548852	0.196155899	1.088926621	1.31966345	1.868114999	1.71092747	1.091872702	0.287868127	NA	NA	NA	NA	NA	msp1
chr1	109942000	109942500	chr1_109942000_109942500	1.07E-13	0.729448005	2.30E-05	0.03900535	0.054326898	-5.462835645	-3.592487711	0.155536528	1.081063576	1.660048719	1.870347935	1.981025038	0.944131396	0.356369349	NA	NA	NA	NA	NA	msp1
chr1	109942500	109943000	chr1_109942500_109943000	7.96E-08	0.786565387	0.000507759	0.116281841	0.050065564	-4.90342376	-3.138462255	0.183159943	1.250315763	1.937363918	1.764961505	2.305790203	0.765447569	0.452944115	NA	NA	NA	NA	NA	msp1
chr1	1099500	1100000	chr1_1099500_1100000	2.05E-08	0.656813968	0.055247773	0.013819308	-0.100396012	-2.751711138	-4.437710506	0.223583732	1.376528141	1.691054334	-1.685999369	2.180480333	-0.773223836	0.448432916	NA	NA	NA	NA	NA	msp1
chr1	10995000	10995500	chr1_10995000_10995500	1.58E-18	0.586511424	3.05E-05	0.002672482	0.096298368	-5.0799644	-4.106829974	0.175039137	1.026036425	1.248080195	0.973134426	1.61569023	0.6023026	0.553740766	NA	NA	NA	NA	NA	msp1
chr1	10995500	10996000	chr1_10995500_10996000	3.29E-08	0.021275855	0.001969016	0.01232844	0.411620643	-3.947986598	-4.316876363	0.168849022	1.158115248	1.615253617	-0.368889766	1.987529919	-0.18560212	0.854626213	NA	NA	NA	NA	NA	msp1
chr1	10996000	10996500	chr1_10996000_10996500	2.92E-17	0.018753687	4.95E-05	0.00106172	0.366642904	-5.009671008	-5.333583034	0.147071197	1.048951049	1.463294169	-0.323912026	1.80042443	-0.179908704	0.859034573	NA	NA	NA	NA	NA	msp1
chr1	10997000	10997500	chr1_10997000_10997500	4.40E-11	0.917073722	0.001294575	0.092200401	0.021764876	-4.410784691	-2.634917972	0.207185508	1.235639706	1.511996534	1.775866718	1.952674832	0.909453376	0.373940992	NA	NA	NA	NA	NA	msp1
chr1	10997500	10998000	chr1_10997500_10998000	6.69E-11	0.606194013	3.96E-05	0.141071642	0.084903073	-5.443427616	-2.452580968	0.162867267	1.120898253	1.619958083	2.990846647	1.969943422	1.518239871	0.144603735	NA	NA	NA	NA	NA	msp1
chr1	10998500	10999000	chr1_10998500_10999000	1.65E-09	0.106292426	0.001957623	0.019787106	-0.28334975	-3.948658285	-4.082201452	0.169872212	1.157552344	1.65299247	-0.133543167	2.017996911	-0.066176101	0.947894676	NA	NA	NA	NA	NA	msp1
chr1	10999000	10999500	chr1_10999000_10999500	3.30E-13	0.609385726	0.000506292	0.006188156	-0.08290987	-4.360734922	-4.694717969	0.160470907	1.111631024	1.587558606	-0.333983047	1.938057239	-0.172328784	0.864910961	NA	NA	NA	NA	NA	msp1
chr1	11000	11500	chr1_11000_11500	4.25E-22	0.507816032	8.30E-08	0.013830068	0.092595515	-6.556427933	-2.962689093	0.138055185	0.918322821	1.129118284	3.593738841	1.45541228	2.469223938	0.022672639	NA	NA	NA	NA	NA	msp1
chr1	1100000	1100500	chr1_1100000_1100500	7.25E-11	0.349315624	0.018511325	0.024061244	-0.229438526	-3.484465715	-4.05477941	0.241105287	1.394558047	1.701212879	-0.570313696	2.199753942	-0.259262495	0.798082579	NA	NA	NA	NA	NA	msp1
chr1	110006000	110006500	chr1_110006000_110006500	4.51E-06	0.9485555	0.005985161	0.113947888	0.012720844	-3.38850164	-2.276597223	0.195425442	1.140645941	1.395935261	1.111904417	1.802694765	0.616801268	0.544324021	NA	NA	NA	NA	NA	msp1
chr1	110006500	110007000	chr1_110006500_110007000	2.07E-09	0.480441075	0.000705947	0.068413503	0.1256342	-3.694315696	-2.241164881	0.175712466	0.972535587	1.183169161	1.453150815	1.531572634	0.94879654	0.354048883	NA	NA	NA	NA	NA	msp1
chr1	110038500	110039000	chr1_110038500_110039000	1.09E-05	0.152058421	0.058571866	0.001330668	-0.23607739	-2.108515048	-5.019049021	0.160399819	1.069957428	1.41017626	-2.910533972	1.770142927	-1.644236704	0.115755138	NA	NA	NA	NA	NA	msp1
chr1	110039000	110039500	chr1_110039000_110039500	1.50E-05	0.08237676	0.063688234	0.001797998	-0.295285609	-2.108523075	-4.959848828	0.163987841	1.092711701	1.440155632	-2.851325753	1.807779607	-1.57725297	0.130423893	NA	NA	NA	NA	NA	msp1
chr1	110039500	110040000	chr1_110039500_110040000	1.53E-05	0.07255757	0.05745233	0.001338792	-0.294953773	-2.085296589	-4.936954178	0.158165289	1.053155234	1.388014976	-2.851657589	1.742332207	-1.636689936	0.117334945	NA	NA	NA	NA	NA	msp1
chr1	1100500	1101000	chr1_1100500_1101000	2.19E-11	0.964481848	0.001037608	0.040485997	-0.009842213	-5.596890854	-5.120275836	0.21908503	1.531879695	2.385157088	0.476615018	2.834718634	0.168134859	0.868165814	NA	NA	NA	NA	NA	msp1
chr1	11006500	11007000	chr1_11006500_11007000	2.15E-14	0.027748651	2.33E-05	0.094625674	0.383083569	-5.582705139	-2.360992146	0.165139746	1.105581008	1.365389821	3.221712993	1.756871859	1.833778017	0.081612221	NA	NA	NA	NA	NA	msp1
chr1	110083500	110084000	chr1_110083500_110084000	1.93E-19	0.743133678	2.75E-06	0.009593712	-0.048471752	-6.129174862	-4.027136958	0.146476834	1.051687626	1.449915004	2.102037904	1.791172906	1.173553875	0.254360532	NA	NA	NA	NA	NA	msp1
chr1	110084000	110084500	chr1_110084000_110084500	6.93E-18	0.923672337	5.40E-06	0.021506697	0.014880792	-6.135365683	-3.895898707	0.153945142	1.099244999	1.601234695	2.239466977	1.942238944	1.153033711	0.262491467	NA	NA	NA	NA	NA	msp1
chr1	11009000	11009500	chr1_11009000_11009500	3.62E-17	0.037672579	0.001004334	0.000567224	-0.348514307	-4.073781183	-5.516807896	0.159852492	1.111252185	1.421685949	-1.443026713	1.804459021	-0.799700462	0.433280461	NA	NA	NA	NA	NA	msp1
chr1	11009500	11010000	chr1_11009500_11010000	7.40E-19	0.016942919	0.000826645	6.89E-05	-0.426564493	-3.709751245	-5.629086	0.168140653	0.992079775	1.209252827	-1.919334755	1.564133843	-1.227091123	0.234037547	NA	NA	NA	NA	NA	msp1
chr1	11010000	11010500	chr1_11010000_11010500	3.56E-11	0.498811658	0.016566233	0.03376052	-0.200958484	-2.75132631	-3.111960559	0.293314909	1.080373255	1.395033085	-0.360634249	1.7644613	-0.204387735	0.840116077	NA	NA	NA	NA	NA	msp1
chr1	11010500	11011000	chr1_11010500_11011000	2.08E-11	0.802219173	0.00137934	0.050877448	-0.047994115	-4.250015679	-3.006914647	0.189827852	1.198716978	1.474921045	1.243101032	1.900608977	0.654054068	0.520527449	NA	NA	NA	NA	NA	msp1
chr1	11013500	11014000	chr1_11013500_11014000	1.02E-09	0.59149528	0.00056067	0.076645481	0.106158969	-5.244173621	-3.861346984	0.195574991	1.349919461	2.101679657	1.382826637	2.497867077	0.553602972	0.585987108	NA	NA	NA	NA	NA	msp1
chr1	110154500	110155000	chr1_110154500_110155000	5.77E-30	0.05162476	0.000319725	0.139039595	-0.239405236	-4.292967959	-1.775977058	0.117557312	1.041201227	1.165011294	2.516990901	1.562482419	1.610892302	0.122873418	NA	NA	NA	NA	NA	sheared
chr1	110155000	110155500	chr1_110155000_110155500	4.72E-30	0.04988601	0.002466382	0.130310625	-0.239386752	-3.379523694	-1.773061186	0.116603132	1.012135264	1.136255669	1.606462508	1.521674978	1.055719869	0.303682898	NA	NA	NA	NA	NA	sheared
chr1	110168000	110168500	chr1_110168000_110168500	0.542411555	0.666179004	0.006634938	0.166041185	0.093607626	-4.127000735	-3.117073559	0.214730093	1.409054118	2.192758293	1.009927176	2.606457834	0.387471135	0.702500156	NA	NA	NA	NA	NA	msp1
chr1	110168500	110169000	chr1_110168500_110169000	0.25424457	0.685654271	0.007543073	0.177170757	0.088085102	-4.038806123	-3.023356423	0.215402918	1.404019738	2.184723085	1.0154497	2.596976392	0.391012295	0.699922384	NA	NA	NA	NA	NA	msp1
chr1	110169000	110169500	chr1_110169000_110169500	0.258089998	0.65744509	0.008117224	0.180297801	0.097507546	-4.038494044	-3.032466787	0.217580017	1.418749064	2.207654533	1.006027257	2.624230829	0.38336081	0.705496872	NA	NA	NA	NA	NA	msp1
chr1	110171000	110171500	chr1_110171000_110171500	9.04E-18	0.925658795	0.000111414	0.002632549	0.015928904	-4.953523336	-4.483463617	0.169205405	1.105665601	1.360114538	0.470059719	1.752828565	0.268172101	0.791313318	NA	NA	NA	NA	NA	msp1
chr1	110171500	110172000	chr1_110171500_110172000	1.28E-08	0.743038266	0.00702913	0.017256616	0.066240618	-3.985581509	-4.778433691	0.200095393	1.371772233	1.889434625	-0.792852182	2.334892345	-0.339566911	0.73772263	NA	NA	NA	NA	NA	msp1
chr1	110172000	110172500	chr1_110172000_110172500	7.22E-14	0.082425415	7.16E-06	0.008533163	0.269733115	-5.723360321	-4.596628365	0.149822254	1.044695558	1.626577445	1.126731956	1.933169158	0.582841885	0.566514002	NA	NA	NA	NA	NA	msp1
chr1	11020000	11020500	chr1_11020000_11020500	3.44E-05	0.025371824	0.027333584	0.0600064	0.547455991	-2.568301014	-2.597896088	0.231986593	1.103920698	1.326239697	-0.029595074	1.725558646	-0.01715101	0.986486091	NA	NA	NA	NA	NA	msp1
chr1	11020500	11021000	chr1_11020500_11021000	0.001459021	0.025484969	0.072901136	0.022830237	0.507514456	-2.274472932	-3.587416558	0.215242286	1.221208881	1.490577911	-1.312943626	1.926959688	-0.681355004	0.503460749	NA	NA	NA	NA	NA	msp1
chr1	110212000	110212500	chr1_110212000_110212500	6.76E-16	0.231157934	1.34E-05	0.060711913	0.246012793	-5.16957888	-2.309949672	0.201060533	0.984619424	1.182693802	2.859629208	1.538908717	1.858218864	0.077920755	NA	NA	NA	NA	NA	msp1
chr1	110212500	110213000	chr1_110212500_110213000	8.74E-11	0.16637481	0.000243602	0.154087931	0.283392598	-4.423339482	-1.868083612	0.199519827	1.054803982	1.275764527	2.55525587	1.65535089	1.543633973	0.138352949	NA	NA	NA	NA	NA	msp1
chr1	110213500	110214000	chr1_110213500_110214000	5.53E-10	0.553740649	0.000901086	0.093433755	-0.113019155	-3.941541684	-2.249200363	0.188595353	1.063300744	1.295793777	1.692341322	1.676212989	1.009621887	0.324736014	NA	NA	NA	NA	NA	msp1
chr1	110214000	110214500	chr1_110214000_110214500	1.83E-11	0.252247219	0.001667684	0.020241076	-0.201651357	-4.027837692	-3.580796964	0.172548952	1.159802986	1.455806457	0.447040728	1.861320877	0.240173918	0.812640009	NA	NA	NA	NA	NA	msp1
chr1	1102500	1103000	chr1_1102500_1103000	3.81E-13	0.453640297	0.01035547	0.004434318	0.202266245	-2.620223876	-3.919665151	0.266216245	0.954297586	1.268085267	-1.299441275	1.587048873	-0.818778361	0.422562263	NA	NA	NA	NA	NA	msp1
chr1	11025000	11025500	chr1_11025000_11025500	7.64E-22	0.244235229	3.02E-07	0.024952997	0.177381688	-7.249477409	-3.248435268	0.149172024	1.090481979	1.37222259	4.001042141	1.752753771	2.282717748	0.033525417	NA	NA	NA	NA	NA	msp1
chr1	11028000	11028500	chr1_11028000_11028500	3.38E-05	0.097908739	0.288268375	0.678873007	0.438984452	-0.788049538	-0.456595417	0.256513754	0.728207325	1.091557194	0.331454121	1.312167297	0.252600504	0.803154901	NA	NA	NA	NA	NA	msp1
chr1	11028500	11029000	chr1_11028500_11029000	0.000795658	0.111472769	0.425848204	0.827889674	0.430773072	-0.598156644	-0.243423505	0.262242613	0.740369727	1.109387784	0.354733139	1.333749822	0.265966775	0.792987307	NA	NA	NA	NA	NA	msp1
chr1	11029000	11029500	chr1_11029000_11029500	1.75E-13	0.670156523	0.013991643	0.003384289	0.126884244	-2.694767359	-4.501432019	0.294811342	1.028947256	1.407574376	-1.806664661	1.743559026	-1.036193575	0.312478698	NA	NA	NA	NA	NA	msp1
chr1	11029500	11030000	chr1_11029500_11030000	9.39E-18	0.258246956	0.002063798	0.000100697	0.234977256	-3.758536135	-6.038751144	0.203679678	1.108442126	1.336885133	-2.280215009	1.736636349	-1.313006613	0.204047315	NA	NA	NA	NA	NA	msp1
chr1	1103000	1103500	chr1_1103000_1103500	1.46E-09	0.22519815	0.025790905	0.010412434	0.291815973	-2.916702237	-4.111635568	0.235379391	1.239806045	1.498725569	-1.194933331	1.945070014	-0.614339496	0.545916862	NA	NA	NA	NA	NA	msp1
chr1	11030500	11031000	chr1_11030500_11031000	1.26E-11	0.022872087	4.59E-06	0.0096171	0.330146912	-5.329714568	-4.084506386	0.137222782	0.944912239	1.471105395	1.245208182	1.748430788	0.712186144	0.484575462	NA	NA	NA	NA	NA	msp1
chr1	11031000	11031500	chr1_11031000_11031500	1.51E-10	0.02011983	5.46E-06	0.010781731	0.33507793	-5.206181193	-3.965904029	0.136083639	0.933508114	1.453316296	1.240277164	1.727300106	0.718043819	0.481034631	NA	NA	NA	NA	NA	msp1
chr1	110310000	110310500	chr1_110310000_110310500	2.23E-15	0.025792176	5.50E-06	0.020474342	0.326865246	-5.400423522	-3.206493987	0.138942294	0.968746331	1.30629429	2.193929535	1.626306929	1.34902551	0.192405268	NA	NA	NA	NA	NA	msp1
chr1	110310500	110311000	chr1_110310500_110311000	1.18E-09	0.09240237	8.66E-05	0.08166713	0.268708916	-4.815278005	-2.563192141	0.154293971	1.053172349	1.419997439	2.252085864	1.767926673	1.273857054	0.217319231	NA	NA	NA	NA	NA	msp1
chr1	110317000	110317500	chr1_110317000_110317500	5.81E-16	0.870322482	0.000818031	0.001310419	0.029697116	-3.873380115	-4.488063391	0.180277792	1.034747717	1.258922041	-0.614683276	1.629597356	-0.37719948	0.709998128	NA	NA	NA	NA	NA	msp1
chr1	110317500	110318000	chr1_110317500_110318000	7.37E-13	0.848778786	0.006094077	0.008323879	0.047982914	-2.892966277	-3.478665671	0.249361389	0.976234119	1.226532785	-0.585699394	1.567614661	-0.373624596	0.712614831	NA	NA	NA	NA	NA	msp1
chr1	110320500	110321000	chr1_110320500_110321000	5.03E-21	0.513176579	9.23E-08	0.000498037	0.080796586	-6.217609	-5.358895963	0.12201249	0.875859938	1.363952916	0.858713036	1.620955949	0.52975717	0.602112266	NA	NA	NA	NA	NA	msp1
chr1	110341000	110341500	chr1_110341000_110341500	2.39E-13	0.608944606	0.000780219	0.033261006	0.105149642	-4.471463767	-3.244869541	0.203263862	1.188871308	1.450176602	1.226594225	1.875213898	0.654108967	0.52049281	NA	NA	NA	NA	NA	msp1
chr1	110341500	110342000	chr1_110341500_110342000	2.25E-14	0.905814473	0.000472189	0.027494939	0.023778265	-4.623575432	-3.319308218	0.199182355	1.170889553	1.428345787	1.304267214	1.846930977	0.706180811	0.488221286	NA	NA	NA	NA	NA	msp1
chr1	11035500	11036000	chr1_11035500_11036000	7.10E-16	0.061216659	0.000315625	0.001012509	0.293261776	-4.353848965	-5.567163111	0.150462378	1.062424284	1.519890074	-1.213314146	1.854403191	-0.654288211	0.520379724	NA	NA	NA	NA	NA	msp1
chr1	11036000	11036500	chr1_11036000_11036500	1.27E-16	0.059967725	3.01E-05	0.000999794	0.266873399	-4.75248949	-5.447811726	0.136218368	0.958949553	1.485368319	-0.695322236	1.768022424	-0.39327682	0.69827588	NA	NA	NA	NA	NA	msp1
chr1	11039500	11040000	chr1_11039500_11040000	6.30E-16	0.357392254	0.000262536	0.017889291	0.177619328	-5.218451891	-3.876605826	0.189858449	1.252640963	1.542346091	1.341846066	1.986942588	0.675332078	0.507198353	NA	NA	NA	NA	NA	msp1
chr1	11040000	11040500	chr1_11040000_11040500	2.00E-17	0.417391394	0.000102029	0.01062082	0.148376309	-5.412908864	-4.040019259	0.180299907	1.199606151	1.477074547	1.372889604	1.902841069	0.721494626	0.478955814	NA	NA	NA	NA	NA	msp1
chr1	11040500	11041000	chr1_11040500_11041000	1.39E-14	0.350118015	1.22E-05	0.015438154	0.142256183	-5.524178626	-4.194060781	0.14974284	1.04530141	1.627531832	1.330117845	1.934299589	0.687648311	0.499572138	NA	NA	NA	NA	NA	msp1
chr1	11041000	11041500	chr1_11041000_11041500	2.45E-05	0.213580908	0.000559166	0.08876291	0.220695661	-4.570666786	-3.226981836	0.173464023	1.176246553	1.831079034	1.34368495	2.176328647	0.617409026	0.543931166	NA	NA	NA	NA	NA	msp1
chr1	110416500	110417000	chr1_110416500_110417000	0.026504216	0.213429688	0.007358982	0.182568785	0.265707774	-4.054276343	-2.941311886	0.208772091	1.40446413	2.152821241	1.112964457	2.570439415	0.432986069	0.669658412	NA	NA	NA	NA	NA	msp1
chr1	110416500	110417000	chr1_110416500_110417000	4.01E-11	0.110621483	0.79899068	0.828776894	0.66424999	-0.67516742	-0.651978736	0.402673067	2.625264759	2.985529884	0.023188684	3.975601054	0.005832749	0.995403954	NA	NA	NA	NA	NA	sheared
chr1	110421000	110421500	chr1_110421000_110421500	2.42E-12	0.82855058	0.000872532	0.059540778	0.048529643	-4.230958735	-2.690305449	0.222037724	1.137651462	1.370751898	1.540653286	1.781351064	0.864879089	0.397360631	NA	NA	NA	NA	NA	msp1
chr1	11042500	11043000	chr1_11042500_11043000	1.22E-10	0.231524455	0.001427142	0.0182251	0.213908976	-3.814544779	-3.322757933	0.174963762	1.079851811	1.326247575	0.491786845	1.710266811	0.28754978	0.776649761	NA	NA	NA	NA	NA	msp1
chr1	11043000	11043500	chr1_11043000_11043500	4.70E-05	0.013681481	0.006241369	0.070054223	0.507805065	-3.229434706	-2.510721048	0.193192918	1.093342736	1.333785979	0.718713658	1.724640071	0.416732552	0.681312695	NA	NA	NA	NA	NA	msp1
chr1	11048000	11048500	chr1_11048000_11048500	1.17E-12	0.366932146	0.001932573	0.030223787	0.210156766	-4.247589653	-3.432255712	0.229214946	1.243374493	1.504598483	0.815333941	1.951870059	0.417719375	0.680602734	NA	NA	NA	NA	NA	msp1
chr1	11048500	11049000	chr1_11048500_11049000	4.38E-13	0.630245047	0.000750945	0.059979091	0.132674122	-4.007483843	-2.638169212	0.272633471	1.061455005	1.346646379	1.369314631	1.714684577	0.798581062	0.433914572	NA	NA	NA	NA	NA	msp1
chr1	11053500	11054000	chr1_11053500_11054000	1.05E-13	0.723259973	0.035376191	0.000124317	0.084084365	-2.387556464	-5.778373086	0.235113812	1.080698031	1.30140301	-3.390816622	1.691614031	-2.004485988	0.05874642	NA	NA	NA	NA	NA	msp1
chr1	11054000	11054500	chr1_11054000_11054500	1.00E-15	0.538393307	0.000775837	0.003684811	-0.127546041	-4.12135909	-4.185089589	0.204801026	1.095169415	1.322530061	-0.063730499	1.717114384	-0.037114883	0.970761368	NA	NA	NA	NA	NA	msp1
chr1	11054500	11055000	chr1_11054500_11055000	2.99E-19	0.64991619	4.64E-05	0.001920386	-0.07059493	-5.32851486	-5.298086694	0.153892117	1.110287389	1.549774872	0.030428166	1.90644702	0.015960667	0.98742392	NA	NA	NA	NA	NA	msp1
chr1	11055500	11056000	chr1_11055500_11056000	4.98E-09	0.458344484	0.000502888	0.107908409	0.144872734	-5.204737931	-3.354101537	0.19269832	1.325933923	2.020548347	1.850636394	2.416757413	0.765751823	0.452767092	NA	NA	NA	NA	NA	msp1
chr1	11056000	11056500	chr1_11056000_11056500	4.57E-09	0.468347013	0.00047131	0.106365063	0.140722816	-5.202036202	-3.347249889	0.191453914	1.31714982	2.007160487	1.854786313	2.400745066	0.772587785	0.44880087	NA	NA	NA	NA	NA	msp1
chr1	11057500	11058000	chr1_11057500_11058000	5.91E-12	0.451444518	0.000981946	0.061634244	0.150495217	-4.772308011	-3.118789948	0.197107355	1.298778811	1.602883223	1.653518064	2.063022304	0.801502757	0.43226072	NA	NA	NA	NA	NA	msp1
chr1	110585000	110585500	chr1_110585000_110585500	1.48E-09	0.256411726	0.053424307	0.018167041	0.320562608	-1.799886587	-3.133600331	0.276771296	0.893143094	1.250056323	-1.333713744	1.536341563	-0.868110176	0.395631578	NA	NA	NA	NA	NA	msp1
chr1	110585500	110586000	chr1_110585500_110586000	3.22E-11	0.096049615	0.010260815	0.00150081	0.330581153	-2.71611044	-4.186463676	0.192044501	0.987842518	1.191624379	-1.470353236	1.547837686	-0.949940197	0.353481593	NA	NA	NA	NA	NA	msp1
chr1	110586000	110586500	chr1_110586000_110586500	5.95E-15	0.098106203	0.000669655	0.003566149	0.382565095	-3.723433785	-3.775866409	0.223683978	0.975125043	1.18835861	-0.052432624	1.53722641	-0.034108589	0.973128681	NA	NA	NA	NA	NA	msp1
chr1	11059500	11060000	chr1_11059500_11060000	8.80E-20	0.835844947	9.99E-07	0.004933764	0.031466493	-6.77154805	-5.183746718	0.150470104	1.091889065	1.700485938	1.587801332	2.020859757	0.78570585	0.441249482	NA	NA	NA	NA	NA	msp1
chr1	11060000	11060500	chr1_11060000_11060500	1.75E-17	0.578983553	1.53E-06	0.000814494	-0.082207672	-6.254827038	-6.035492568	0.146456365	1.035015629	1.611640041	0.21933447	1.915369671	0.114512866	0.909973077	NA	NA	NA	NA	NA	msp1
chr1	110607500	110608000	chr1_110607500_110608000	1.10E-13	0.003244802	3.32E-06	0.006307891	0.448494668	-5.596470956	-4.462722239	0.139519753	0.971806102	1.51307948	1.133748717	1.798281572	0.63046229	0.535530329	NA	NA	NA	NA	NA	msp1
chr1	11061000	11061500	chr1_11061000_11061500	7.64E-15	0.208311315	0.001064638	0.968299467	0.216624723	-1.773044053	0.029308316	0.168255044	0.486581922	0.731013458	1.802352369	0.878147279	2.052448847	0.053445102	0.388874877	0.01845556	0.029560788	none	NA	msp1
chr1	11061500	11062000	chr1_11061500_11062000	3.59E-07	0.087588061	0.01960416	0.653761633	0.350996811	-1.406833237	0.384592228	0.198392066	0.568730366	0.848394922	1.791425465	1.021385419	1.753917211	0.094756955	0.252729491	0.029091819	0.039478292	none	NA	msp1
chr1	11063500	11064000	chr1_11063500_11064000	1.11E-14	0.139961899	0.001420744	0.000136652	0.267510858	-2.720226459	-4.103069363	0.176181332	0.76968968	0.931344654	-1.382842904	1.208232208	-1.144517498	0.265922124	NA	NA	NA	NA	NA	msp1
chr1	11064000	11064500	chr1_11064000_11064500	2.10E-18	0.74028694	0.000345794	9.41E-07	0.042822582	-2.79820179	-5.185459884	0.127932144	0.688484213	0.833195834	-2.387258094	1.080844952	-2.20869616	0.03903027	NA	NA	NA	NA	NA	msp1
chr1	110647500	110648000	chr1_110647500_110648000	5.69E-15	0.068809013	0.000791805	0.01450433	0.363159547	-4.959382846	-4.256191698	0.192012031	1.320543891	1.634718725	0.703191148	2.101461748	0.334620009	0.741395548	NA	NA	NA	NA	NA	msp1
chr1	11066000	11066500	chr1_11066000_11066500	7.14E-15	0.954089851	1.12E-05	0.09104467	-0.008870906	-5.541046434	-2.292434931	0.15273131	1.042160805	1.310550203	3.248611503	1.67440765	1.940155674	0.066592376	NA	NA	NA	NA	NA	msp1
chr1	11066500	11067000	chr1_11066500_11067000	3.55E-18	0.594407248	1.48E-07	0.193355892	0.084061166	-6.157945207	-1.441088361	0.156095352	0.890171791	1.08168391	4.716856846	1.400873263	3.367083213	0.003065263	NA	NA	NA	NA	NA	msp1
chr1	110680000	110680500	chr1_110680000_110680500	2.99E-39	0.858126795	0.60244227	0.448576431	-0.011189132	0.228565818	-0.339798439	0.061997463	0.433641247	0.441873245	-0.568364257	0.619109599	-0.918034962	0.369539702	0.429464179	0.463384965	0.161893844	none	NA	sheared
chr1	110680500	110681000	chr1_110680500_110681000	3.08E-39	0.880758468	0.600270759	0.445145683	-0.009395194	0.23012307	-0.342680361	0.062040666	0.433983216	0.442232978	-0.572803431	0.619605873	-0.924464173	0.366265114	0.428154488	0.46272491	0.161458589	none	NA	sheared
chr1	11070500	11071000	chr1_11070500_11071000	5.17E-13	0.846650365	0.0004288	0.056165647	0.035791706	-4.856929357	-2.997698445	0.183390042	1.218931318	1.505592168	1.859230912	1.937163218	0.959769881	0.348631282	NA	NA	NA	NA	NA	msp1
chr1	11071000	11071500	chr1_11071000_11071500	4.79E-15	0.265521626	0.000142302	0.026284556	0.196895364	-5.09918324	-3.361038684	0.173352431	1.161356165	1.433847309	1.738144556	1.845173772	0.941995048	0.357435417	NA	NA	NA	NA	NA	msp1
chr1	110725000	110725500	chr1_110725000_110725500	2.14E-11	0.147727515	0.016918718	0.003383604	0.356580531	-2.931161209	-4.436902813	0.239616985	1.155106845	1.387361867	-1.505741604	1.805282464	-0.834075351	0.414090076	NA	NA	NA	NA	NA	msp1
chr1	110725500	110726000	chr1_110725500_110726000	3.19E-11	0.157755202	0.017765198	0.003553926	0.34658646	-2.892364998	-4.388112531	0.238877636	1.149377146	1.380459158	-1.495747533	1.796311586	-0.832677106	0.41485997	NA	NA	NA	NA	NA	msp1
chr1	11074000	11074500	chr1_11074000_11074500	4.67E-13	0.744609492	0.000178334	0.090167191	-0.059944824	-5.473648844	-3.101586161	0.182234354	1.270558631	1.768062288	2.372062683	2.177237582	1.089482702	0.288894824	NA	NA	NA	NA	NA	msp1
chr1	11074500	11075000	chr1_11074500_11075000	3.63E-17	0.456902368	7.10E-05	0.014568951	0.14520769	-5.274881615	-3.597075036	0.192519463	1.135728469	1.382572291	1.677806579	1.789241543	0.937719441	0.359575491	NA	NA	NA	NA	NA	msp1
chr1	11075500	11076000	chr1_11075500_11076000	1.02E-15	0.66621601	0.004290557	0.000510141	-0.074582803	-3.750484889	-6.570151746	0.171108585	1.208224669	1.67605672	-2.819666857	2.066149312	-1.36469656	0.187506869	NA	NA	NA	NA	NA	msp1
chr1	11076000	11076500	chr1_11076000_11076500	5.00E-16	0.714215847	0.003860108	0.000463535	-0.063177426	-3.804202437	-6.635274671	0.170806788	1.209188933	1.677417555	-2.831072234	2.067817093	-1.369111535	0.186144881	NA	NA	NA	NA	NA	msp1
chr1	110796000	110796500	chr1_110796000_110796500	1.11E-13	0.628860471	0.008466317	0.153027594	0.147514373	-2.600027294	-2.030926147	0.301901194	0.91900001	1.38327184	0.569101146	1.660723336	0.342682694	0.735412558	NA	NA	NA	NA	NA	msp1
chr1	110796500	110797000	chr1_110796500_110797000	5.32E-10	0.322434496	0.071018138	0.010140325	0.320454358	-1.935544819	-4.012051572	0.31822985	1.031972224	1.456565846	-2.076506753	1.78509124	-1.163249646	0.258419633	NA	NA	NA	NA	NA	msp1
chr1	110840000	110840500	chr1_110840000_110840500	2.32E-14	0.069105628	5.84E-06	0.051839974	0.308502939	-4.296368961	-1.885823855	0.163298507	0.773729482	0.929111323	2.410545107	1.209092702	1.993680966	0.060003717	NA	NA	NA	NA	NA	msp1
chr1	110840500	110841000	chr1_110840500_110841000	6.90E-18	0.143906857	1.54E-06	0.005451436	0.237434723	-4.461463267	-2.672172369	0.157989804	0.738541965	0.888251674	1.789290898	1.155177592	1.548931446	0.137077602	NA	NA	NA	NA	NA	msp1
chr1	110887500	110888000	chr1_110887500_110888000	1.47E-26	0.331991107	0.000172527	0.009377257	-0.117325741	-5.497189731	-3.584061566	0.11876567	1.262409295	1.281018017	1.913128165	1.798522835	1.063721921	0.300129903	NA	NA	NA	NA	NA	sheared
chr1	110888000	110888500	chr1_110888000_110888500	7.96E-27	0.276683094	0.000123632	0.012050162	-0.129100339	-5.854705782	-3.577562437	0.116278876	1.307139549	1.328954671	2.277143345	1.864063925	1.221601531	0.236062767	NA	NA	NA	NA	NA	sheared
chr1	11089500	11090000	chr1_11089500_11090000	5.50E-19	0.423791761	8.74E-05	0.000938264	0.122470635	-4.953911541	-5.420252673	0.150909013	1.084287778	1.46824992	-0.466341132	1.825222675	-0.255498213	0.800947525	NA	NA	NA	NA	NA	msp1
chr1	1109000	1109500	chr1_1109000_1109500	6.03E-21	0.891703886	1.29E-06	0.004588688	0.021036411	-5.873993922	-3.620300575	0.153132861	0.96165548	1.176427238	2.253693347	1.51946119	1.483218763	0.153604359	NA	NA	NA	NA	NA	msp1
chr1	11091000	11091500	chr1_11091000_11091500	1.14E-14	0.79102109	0.000703428	0.014048431	0.050302583	-4.722877333	-4.011006924	0.188052201	1.242867925	1.532537791	0.711870409	1.973168204	0.36077533	0.722049992	NA	NA	NA	NA	NA	msp1
chr1	110917500	110918000	chr1_110917500_110918000	1.27E-16	0.186505284	5.89E-07	0.006340306	0.178638167	-5.9198046	-4.246080827	0.131965156	0.925244868	1.440642377	1.673723773	1.712170705	0.977544919	0.339976522	NA	NA	NA	NA	NA	msp1
chr1	110918000	110918500	chr1_110918000_110918500	1.28E-19	0.483948014	1.58E-07	0.003718477	0.092113501	-6.390745994	-4.562876009	0.129875048	0.927009282	1.443553726	1.827869985	1.715573831	1.065456905	0.299363501	NA	NA	NA	NA	NA	msp1
chr1	110918500	110919000	chr1_110918500_110919000	9.78E-20	0.758314287	1.18E-06	0.047238512	-0.049889963	-6.414622192	-2.660980114	0.160585718	1.044527821	1.282961304	3.753642078	1.65439659	2.268888912	0.034496307	NA	NA	NA	NA	NA	msp1
chr1	110918500	110919000	chr1_110918500_110919000	1.03E-10	0.216337328	0.933382359	0.440154277	-0.411238423	-0.152777875	1.452511858	0.324833494	1.8107299	1.85386014	1.605289734	2.591435932	0.619459549	0.542606828	0.42633863	0.620504964	0.189274904	none	NA	sheared
chr1	110919000	110919500	chr1_110919000_110919500	2.39E-18	0.838195911	5.20E-06	0.050322344	-0.032943081	-6.340026019	-2.97428025	0.159854461	1.133183089	1.455164773	3.365745769	1.844344987	1.824900327	0.082990402	NA	NA	NA	NA	NA	msp1
chr1	110919000	110919500	chr1_110919000_110919500	8.83E-10	0.073021962	0.75714297	0.612295303	-0.606416979	-0.639643116	1.078572611	0.325070173	2.047552319	2.103482578	1.718215727	2.935491348	0.585324746	0.564875913	0.500955229	0.542679342	0.192846238	none	NA	sheared
chr1	11094000	11094500	chr1_11094000_11094500	5.97E-19	0.586699919	8.95E-05	0.000130675	0.078653481	-4.673735532	-6.929543535	0.143038876	1.024901324	1.567102626	-2.255808003	1.872493889	-1.204707805	0.242378882	NA	NA	NA	NA	NA	msp1
chr1	1109500	1110000	chr1_1109500_1110000	3.47E-13	0.433563327	2.19E-05	0.177511802	-0.130839507	-5.77107811	-2.150172947	0.164709015	1.1379563	1.555011085	3.620905163	1.926915674	1.879119679	0.074880826	NA	NA	NA	NA	NA	msp1
chr1	110964000	110964500	chr1_110964000_110964500	2.11E-12	0.037679071	0.006059914	0.00030359	0.339628577	-3.209269612	-6.577862351	0.155782594	1.082140574	1.599524434	-3.368592739	1.931193061	-1.744306567	0.09645591	NA	NA	NA	NA	NA	msp1
chr1	110971500	110972000	chr1_110971500_110972000	9.81E-06	0.517100998	0.001564915	0.02404016	-0.110170456	-3.963182166	-4.205245845	0.16794358	1.133231894	1.76405412	-0.242063679	2.096688214	-0.115450489	0.90923936	NA	NA	NA	NA	NA	msp1
chr1	110972000	110972500	chr1_110972000_110972500	7.69E-06	0.431534069	0.001340855	0.022579658	-0.131831234	-3.963190761	-4.183593662	0.165219272	1.114427079	1.734776034	-0.220402901	2.061891269	-0.106893562	0.915938407	NA	NA	NA	NA	NA	msp1
chr1	110976000	110976500	chr1_110976000_110976500	3.69E-22	0.572053552	0.001767613	0.023254039	-0.081002791	-3.399561836	-2.467603273	0.141611698	0.979821479	1.025633489	0.931958563	1.418440758	0.657030304	0.51865143	NA	NA	NA	NA	NA	sheared
chr1	110976500	110977000	chr1_110976500_110977000	3.66E-22	0.74064889	0.001761377	0.021695866	-0.047143155	-3.387490585	-2.489391659	0.140970061	0.975954703	1.021586343	0.898098927	1.412843317	0.635667746	0.532199917	NA	NA	NA	NA	NA	sheared
chr1	111000	111500	chr1_111000_111500	0.007141062	0.100834366	0.233019031	0.645682787	-0.938914615	-2.949253692	1.51872487	0.553642633	2.420231571	3.268151024	4.467978562	4.066734805	1.098664844	0.284964825	0.248528146	0.092130511	0.071389564	none	NA	msp1
chr1	1110000	1110500	chr1_1110000_1110500	5.01E-12	0.775293104	7.01E-05	0.205040654	-0.051332545	-5.719951979	-2.181477012	0.17812128	1.230347145	1.681867354	3.538474967	2.083850257	1.698046659	0.105004842	NA	NA	NA	NA	NA	msp1
chr1	111016000	111016500	chr1_111016000_111016500	2.48E-13	0.000869126	0.000394069	0.004112635	0.615766969	-4.104966041	-3.91197301	0.16550642	1.022175902	1.253452811	0.192993031	1.617401473	0.119322898	0.90620998	NA	NA	NA	NA	NA	msp1
chr1	111016500	111017000	chr1_111016500_111017000	5.00E-10	0.000522423	0.002190724	0.012065509	0.719370372	-3.786741102	-3.697351474	0.183928335	1.12441394	1.378756995	0.089389629	1.779122694	0.050243656	0.960426629	NA	NA	NA	NA	NA	msp1
chr1	111027000	111027500	chr1_111027000_111027500	9.96E-16	0.892863185	3.25E-05	0.086619574	0.028431463	-5.179310758	-2.242025899	0.209218605	1.050965025	1.263163372	2.937284859	1.643200897	1.787538495	0.089015019	NA	NA	NA	NA	NA	msp1
chr1	111027500	111028000	chr1_111027500_111028000	2.71E-10	0.166153016	0.001507786	0.092354125	0.334492786	-3.464359918	-2.093994722	0.235368916	0.986584536	1.202194807	1.370365196	1.555191757	0.881155131	0.388700684	NA	NA	NA	NA	NA	msp1
chr1	111028000	111028500	chr1_111028000_111028500	0.8982816	0.034402962	0.024404309	0.336619669	0.480587582	-3.108128894	-1.571173047	0.216276568	1.307488983	1.607514629	1.536955846	2.072107797	0.741735468	0.466869278	NA	NA	NA	NA	NA	msp1
chr1	111031000	111031500	chr1_111031000_111031500	1.62E-18	0.044895753	2.06E-06	0.045443435	0.328849388	-6.357421814	-2.767277627	0.156730698	1.07140244	1.322505015	3.590144187	1.702034872	2.109324695	0.04771841	NA	NA	NA	NA	NA	msp1
chr1	111035000	111035500	chr1_111035000_111035500	1.59E-17	0.307992178	0.000178817	0.002394991	0.166542498	-4.794510055	-4.620148598	0.16043648	1.113171282	1.386108221	0.174361457	1.777764412	0.098079057	0.922845828	NA	NA	NA	NA	NA	msp1
chr1	111035500	111036000	chr1_111035500_111036000	6.56E-11	0.428743583	0.004042641	0.012479431	0.14192158	-3.792892824	-4.280984085	0.176780133	1.212651117	1.604908473	-0.488091261	2.011530248	-0.242646742	0.810750112	NA	NA	NA	NA	NA	msp1
chr1	111036000	111036500	chr1_111036000_111036500	3.91E-11	0.989287514	0.003777362	0.921056193	-0.00445071	-3.107394813	0.147721369	0.328584298	0.985019935	1.477400581	3.255116182	1.77566234	1.83318422	0.081703775	0.371869102	0.02246923	0.036718353	none	NA	msp1
chr1	111036500	111037000	chr1_111036500_111037000	2.12E-11	0.934942085	4.02E-05	0.827619398	0.024063736	-4.763374635	0.296669133	0.292197517	0.981912508	1.349896034	5.060043768	1.669242785	3.031340805	0.006593351	0.335711178	0.00759245	0.011864782	none	NA	msp1
chr1	111037000	111037500	chr1_111037000_111037500	4.12E-12	0.342367826	5.91E-05	0.0974374	0.158994082	-5.349831251	-2.626151475	0.164651446	1.135562598	1.532287897	2.723679776	1.907199154	1.428104543	0.168692215	NA	NA	NA	NA	NA	msp1
chr1	111037500	111038000	chr1_111037500_111038000	3.27E-10	0.18138461	0.005479688	0.044811453	-0.303425379	-3.333296125	-2.803479671	0.221464529	1.108781094	1.335582737	0.529816454	1.735850443	0.305220105	0.763352327	NA	NA	NA	NA	NA	msp1
chr1	111037500	111038000	chr1_111037500_111038000	3.11E-14	0.036870486	0.412426461	0.902611481	0.577861663	-1.55919775	-0.263101839	0.26314399	1.872871808	2.130045048	1.296095911	2.836325214	0.456963082	0.652622048	NA	NA	NA	NA	NA	sheared
chr1	111038000	111038500	chr1_111038000_111038500	3.22E-05	0.162585956	0.0354257	0.162532582	-0.357678541	-2.708839563	-2.11821908	0.249491374	1.226480326	1.477326278	0.590620483	1.920090342	0.307600362	0.761566741	NA	NA	NA	NA	NA	msp1
chr1	111039000	111039500	chr1_111039000_111039500	6.59E-14	0.749341097	6.78E-05	0.00242883	0.0459734	-4.600102306	-5.112868385	0.142498461	0.986900714	1.536443291	-0.512766079	1.826097206	-0.280798896	0.781748915	NA	NA	NA	NA	NA	msp1
chr1	111039500	111040000	chr1_111039500_111040000	2.32E-13	0.40478086	0.000109318	0.002928266	0.124361436	-4.572044495	-5.16319861	0.147050921	1.018939879	1.586327937	-0.591154115	1.885384523	-0.31354565	0.757112779	NA	NA	NA	NA	NA	msp1
chr1	111041500	111042000	chr1_111041500_111042000	0.993261141	0.451153138	1.44E-06	0.000946983	0.208184037	4.016970107	3.521790836	0.272486568	0.662236937	0.954893557	-0.49517927	1.162058288	-0.426122575	0.674569529	0.001996921	0.001054904	0.119248557	sham	NA	msp1
chr1	111042000	111042500	chr1_111042000_111042500	7.45E-10	0.79832952	0.000563015	0.010248867	-0.064415901	2.441930378	2.487255762	0.249755023	0.628837219	0.904448907	0.045325384	1.101573453	0.041146039	0.967587464	0.00595227	0.016184899	0.151784043	sham	NA	msp1
chr1	111049000	111049500	chr1_111049000_111049500	4.26E-37	0.631928114	0.004713318	0.574887075	-0.035469031	-2.137219332	-0.41589283	0.073204618	0.693759208	0.732503794	1.721326502	1.008892287	1.706154883	0.103461181	NA	NA	NA	NA	NA	sheared
chr1	111049500	111050000	chr1_111049500_111050000	4.15E-37	0.65426523	0.004673895	0.577347827	-0.033117851	-2.136855525	-0.412635998	0.07312922	0.692877557	0.731497959	1.724219527	1.007555741	1.711289467	0.102493717	NA	NA	NA	NA	NA	sheared
chr1	111050000	111050500	chr1_111050000_111050500	0.002450844	0.029567837	0.024024316	0.038821265	0.472300295	-3.333057373	-4.659948048	0.206144436	1.398009062	2.15112401	-1.326890674	2.565494854	-0.517206523	0.610685033	NA	NA	NA	NA	NA	msp1
chr1	111052000	111052500	chr1_111052000_111052500	5.88E-19	0.032062533	0.000430745	2.70E-06	0.282053978	-3.481193871	-6.492942079	0.125116598	0.874034829	1.112821431	-3.011748208	1.415029477	-2.128399625	0.045925716	NA	NA	NA	NA	NA	msp1
chr1	111052500	111053000	chr1_111052500_111053000	0.015239499	0.202168425	0.139873928	0.003506313	0.239489385	-1.854870717	-5.093007999	0.183437372	1.221326817	1.599536268	-3.238137282	2.012499806	-1.609012469	0.123285453	NA	NA	NA	NA	NA	msp1
chr1	111053500	111054000	chr1_111053500_111054000	4.36E-20	0.536976337	3.29E-06	0.000241659	0.080690447	-5.327864561	-6.041785754	0.129111174	0.924536084	1.439732249	-0.713921193	1.711021893	-0.417248427	0.680941516	NA	NA	NA	NA	NA	msp1
chr1	111054000	111054500	chr1_111054000_111054500	2.85E-15	0.560901793	6.61E-05	0.038897321	0.136719947	-4.209275215	-2.488060661	0.232353872	0.901280487	1.149020511	1.721214555	1.460326898	1.178650175	0.252370697	NA	NA	NA	NA	NA	msp1
chr1	111054500	111055000	chr1_111054500_111055000	1.08E-13	0.459668399	5.20E-05	0.297648281	0.197168777	-4.422101868	-1.327046143	0.263040194	0.929536169	1.25082135	3.095055725	1.558393898	1.986054829	0.060905506	NA	NA	NA	NA	NA	msp1
chr1	111055000	111055500	chr1_111055000_111055500	1.38E-17	0.220984672	1.77E-06	0.051101571	0.183578114	-6.044331984	-2.557244234	0.14669676	1.009004242	1.255650537	3.48708775	1.610822098	2.164787629	0.042674257	NA	NA	NA	NA	NA	msp1
chr1	111055500	111056000	chr1_111055500_111056000	3.65E-12	0.36514851	4.85E-05	0.052240049	0.150343319	-5.413791905	-3.438517757	0.163359348	1.131902019	1.697183314	1.975274149	2.040008181	0.968267758	0.344474975	NA	NA	NA	NA	NA	msp1
chr1	111066500	111067000	chr1_111066500_111067000	1.54E-08	0.518846212	0.026146329	0.01260712	0.1361277	-3.204115594	-4.491957961	0.208386322	1.365528412	1.68671943	-1.287842368	2.170182084	-0.593425951	0.559548185	NA	NA	NA	NA	NA	msp1
chr1	111067000	111067500	chr1_111067000_111067500	2.50E-07	0.717613756	0.0225737	0.009881968	0.068400506	-2.931563086	-4.151678259	0.187260197	1.215548177	1.501402594	-1.220115173	1.931778228	-0.631602094	0.534800125	NA	NA	NA	NA	NA	msp1
chr1	111072000	111072500	chr1_111072000_111072500	1.45E-13	0.251665756	4.17E-05	0.035894882	0.180457233	-5.18626342	-3.264597735	0.154219895	1.07199524	1.482179008	1.921665685	1.829215243	1.050541041	0.305998328	NA	NA	NA	NA	NA	msp1
chr1	111072500	111073000	chr1_111072500_111073000	2.05E-14	0.812551953	0.001345199	0.004095896	0.047561099	-3.767448259	-3.998825774	0.198709875	1.059752733	1.280617433	-0.231377515	1.662244526	-0.139195835	0.890687524	NA	NA	NA	NA	NA	msp1
chr1	111085000	111085500	chr1_111085000_111085500	3.76E-06	0.039616372	0.002764268	0.078769396	0.435939578	-4.535509523	-3.928541614	0.202118528	1.383899194	2.154473918	0.606967909	2.560651253	0.237036538	0.815039495	NA	NA	NA	NA	NA	msp1
chr1	11109500	11110000	chr1_11109500_11110000	1.98E-19	0.34998879	5.49E-08	0.006281208	-0.114585971	-6.201871286	-3.904336776	0.120583549	0.84965621	1.322989141	2.297534509	1.572328192	1.461230881	0.159486127	NA	NA	NA	NA	NA	msp1
chr1	111105500	111106000	chr1_111105500_111106000	0.000506672	0.008311875	0.11802015	0.454551516	-0.824039039	-2.448240564	-1.754896297	0.290484735	1.518800864	2.31445216	0.693344267	2.768292771	0.250459154	0.804787196	NA	NA	NA	NA	NA	msp1
chr1	111106000	111106500	chr1_111106000_111106500	2.85E-05	0.152519475	0.009192796	0.113100895	0.311402759	-3.645414154	-2.621113258	0.211825585	1.304172197	1.603243806	1.024300895	2.066701677	0.495621069	0.625563817	NA	NA	NA	NA	NA	msp1
chr1	111147500	111148000	chr1_111147500_111148000	1.60E-11	0.780636557	1.80E-05	0.076382275	-0.043417769	-5.455039048	-3.032771845	0.154432731	1.060872226	1.649138059	2.422267202	1.960894239	1.23528702	0.231038616	NA	NA	NA	NA	NA	msp1
chr1	111148000	111148500	chr1_111148000_111148500	0.008314415	0.569081924	0.150909726	0.653856297	0.2177109	-3.410629342	-1.627647389	0.377905578	2.310571066	3.591578685	1.782981953	4.270617766	0.417499774	0.680760698	NA	NA	NA	NA	NA	msp1
chr1	111148500	111149000	chr1_111148500_111149000	1.80E-09	0.1272129	0.000123444	0.902868952	0.3154109	-2.697197741	0.108177369	0.200751487	0.607109996	0.878547388	2.80537511	1.067908264	2.626981366	0.016154495	0.365748058	0.01108755	0.01691024	none	NA	msp1
chr1	111149000	111149500	chr1_111149000_111149500	3.25E-09	0.28706859	0.000405409	0.147363324	0.210847166	-3.466983414	-1.550669033	0.194341884	0.865579218	1.041054908	1.916314381	1.353891689	1.415411881	0.172331478	NA	NA	NA	NA	NA	msp1
chr1	111153000	111153500	chr1_111153000_111153500	3.50E-15	0.857830442	7.34E-06	0.031470931	0.028249369	-5.989104758	-3.858336563	0.156272113	1.095099374	1.705107041	2.130768196	2.02648283	1.051461263	0.305585983	NA	NA	NA	NA	NA	msp1
chr1	111153500	111154000	chr1_111153500_111154000	1.75E-16	0.937496014	5.97E-06	0.035446766	-0.012597218	-6.245955756	-3.865588642	0.15922809	1.126562858	1.750438141	2.380367114	2.081628583	1.143511928	0.26632939	NA	NA	NA	NA	NA	msp1
chr1	111169000	111169500	chr1_111169000_111169500	8.66E-17	0.53554572	0.002901451	0.000154733	0.115825352	-3.639684977	-5.948024095	0.184676009	1.117012199	1.364204359	-2.308339118	1.763170379	-1.309197991	0.205309958	NA	NA	NA	NA	NA	msp1
chr1	111169500	111170000	chr1_111169500_111170000	5.43E-18	0.648961181	0.000570266	4.44E-05	0.082957503	-3.437133506	-5.125887133	0.180312479	0.886208027	1.064497169	-1.688753627	1.385106093	-1.219223304	0.236944274	NA	NA	NA	NA	NA	msp1
chr1	111175500	111176000	chr1_111175500_111176000	0.843088435	0.130344499	0.411917647	0.008191724	0.329392203	-1.129539384	-4.797872544	0.211446632	1.356367384	1.687750415	-3.66833316	2.165233	-1.69419788	0.10574444	NA	NA	NA	NA	NA	msp1
chr1	111176000	111176500	chr1_111176000_111176500	0.000528295	0.033258717	0.166400173	0.006400686	0.494428467	-1.797365006	-4.549827139	0.220963737	1.26549586	1.545715428	-2.752462133	1.997677641	-1.377830976	0.183478126	NA	NA	NA	NA	NA	msp1
chr1	111183500	111184000	chr1_111183500_111184000	0.001346982	0.845212818	0.000271155	0.083823653	-0.032987138	-4.665887679	-3.132660111	0.167429351	1.123211871	1.748372315	1.533227568	2.078078598	0.737810191	0.46919888	NA	NA	NA	NA	NA	msp1
chr1	111184000	111184500	chr1_111184000_111184500	8.02E-05	0.742611968	4.85E-05	0.048078793	-0.048757934	-4.725967494	-3.17696913	0.147031463	0.988019271	1.537955204	1.548998364	1.827973821	0.84738542	0.406806984	NA	NA	NA	NA	NA	msp1
chr1	111186000	111186500	chr1_111186000_111186500	5.41E-14	0.929141524	0.000279177	0.024068708	0.015064118	-4.746397053	-3.423686107	0.167907732	1.145556469	1.436515986	1.322710946	1.837356199	0.71989903	0.479916367	NA	NA	NA	NA	NA	msp1
chr1	111186500	111187000	chr1_111186500_111187000	7.22E-14	0.839089675	0.000284584	0.023823311	0.03430607	-4.721582444	-3.41811345	0.167406545	1.141515936	1.43144608	1.303468994	1.830873156	0.711938448	0.484725523	NA	NA	NA	NA	NA	msp1
chr1	111187000	111187500	chr1_111187000_111187500	1.98E-12	0.662049195	0.244551926	0.068837742	-0.143644668	-1.165531752	-2.788760498	0.325209745	0.980847289	1.474653193	-1.623228747	1.771062801	-0.916528056	0.37031004	NA	NA	NA	NA	NA	msp1
chr1	111187000	111187500	chr1_111187000_111187500	3.52E-14	0.217684497	0.374703874	0.558138761	0.323928914	-1.636044812	-1.222336618	0.256641173	1.812502983	2.061375249	0.413708194	2.744892526	0.150719268	0.881706939	NA	NA	NA	NA	NA	sheared
chr1	111187500	111188000	chr1_111187500_111188000	0.000947872	0.658824623	0.03000685	0.190472655	-0.10426853	-2.884855134	-2.059093438	0.233674909	1.262827298	1.535258532	0.825761696	1.987901291	0.415393712	0.682276397	NA	NA	NA	NA	NA	msp1
chr1	111193000	111193500	chr1_111193000_111193500	7.81E-07	0.710698313	0.523910976	0.000388173	0.096631984	-0.710190217	-5.348661263	0.257923293	1.100567855	1.330017664	-4.638471046	1.72632459	-2.686905506	0.014178206	NA	NA	NA	NA	NA	msp1
chr1	111203000	111203500	chr1_111203000_111203500	1.46E-16	0.22602405	0.001303544	0.000611504	0.217384183	-4.056304107	-5.385503289	0.1756632	1.137172618	1.397961117	-1.329199183	1.802070156	-0.737595691	0.469326382	NA	NA	NA	NA	NA	msp1
chr1	111203500	111204000	chr1_111203500_111204000	8.61E-16	0.496835706	0.010257488	8.33E-05	0.155332357	-2.86222451	-5.760724109	0.22567162	1.04093266	1.25611832	-2.898499599	1.631371826	-1.776725301	0.090827961	NA	NA	NA	NA	NA	msp1
chr1	111204500	111205000	chr1_111204500_111205000	1.86E-16	0.422201311	0.00031551	0.005402689	-0.174210775	-4.321725187	-3.81555595	0.213920153	1.054550681	1.266800361	0.506169236	1.648290112	0.307087468	0.761951381	NA	NA	NA	NA	NA	msp1
chr1	111205000	111205500	chr1_111205000_111205500	9.67E-21	0.551024043	1.37E-05	0.00217252	-0.090232395	-5.68329238	-4.850990622	0.149538721	1.084405063	1.439046175	0.832301758	1.801884634	0.461906241	0.649133515	NA	NA	NA	NA	NA	msp1
chr1	111205500	111206000	chr1_111205500_111206000	1.42E-16	0.559732521	3.88E-06	0.114175032	0.12665375	-5.16052525	-1.818680713	0.214601828	0.905020744	1.11588785	3.341844537	1.436756153	2.325965008	0.030649151	NA	NA	NA	NA	NA	msp1
chr1	111206000	111206500	chr1_111206000_111206500	7.45E-17	0.83857204	6.85E-06	0.041008693	0.033669543	-5.339206484	-2.53929935	0.163765872	0.971769208	1.186183122	2.799907134	1.533416379	1.825927499	0.082829912	NA	NA	NA	NA	NA	msp1
chr1	111207000	111207500	chr1_111207000_111207500	1.42E-14	0.029926809	0.001076684	0.002713518	0.388665734	-4.360634177	-5.300495393	0.170045941	1.198103114	1.613754442	-0.939861216	2.009889169	-0.467618429	0.645112555	NA	NA	NA	NA	NA	msp1
chr1	111207500	111208000	chr1_111207500_111208000	6.83E-16	0.021582997	0.000347856	0.001618353	0.385518677	-4.49435735	-4.893499283	0.158551697	1.106413874	1.404411624	-0.399141933	1.787882454	-0.22324842	0.825606571	NA	NA	NA	NA	NA	msp1
chr1	111210500	111211000	chr1_111210500_111211000	1.88E-15	0.947546539	0.00013632	0.005979743	0.010180575	-4.722073565	-4.347719149	0.153387408	1.071634611	1.463359836	0.374354416	1.813786854	0.20639383	0.838569909	NA	NA	NA	NA	NA	msp1
chr1	111211000	111211500	chr1_111211000_111211500	1.45E-15	0.987052669	0.000164909	0.006738423	0.002582052	-4.791066502	-4.409113563	0.157719788	1.104760951	1.508614933	0.381952939	1.869870523	0.204267052	0.840209114	NA	NA	NA	NA	NA	msp1
chr1	111213000	111213500	chr1_111213000_111213500	0.027112498	0.576026975	0.002805784	0.095950438	0.11068352	-4.290144912	-3.514822634	0.195652878	1.311361931	2.041225947	0.775322278	2.426164356	0.319567088	0.752610603	NA	NA	NA	NA	NA	msp1
chr1	111269500	111270000	chr1_111269500_111270000	9.41E-12	0.255132353	0.028561104	0.001237825	0.238726429	-2.836520131	-5.394485238	0.205547756	1.229656152	1.504028546	-2.557965107	1.942718745	-1.316693482	0.202830835	NA	NA	NA	NA	NA	msp1
chr1	111279500	111280000	chr1_111279500_111280000	5.37E-13	0.101255194	1.78E-05	0.051268095	0.268716717	-5.686453857	-3.483009519	0.158657316	1.104730949	1.711527793	2.203444338	2.037095446	1.081659842	0.292273935	NA	NA	NA	NA	NA	msp1
chr1	111280000	111280500	chr1_111280000_111280500	1.74E-12	0.485318947	7.10E-05	0.18127348	0.123128867	-5.401848733	-1.974508136	0.174155549	1.163120545	1.440778009	3.427340596	1.851672399	1.850943287	0.079004049	NA	NA	NA	NA	NA	msp1
chr1	111280500	111281000	chr1_111280500_111281000	2.87E-11	0.023418895	2.95E-05	0.023739811	0.355740942	-5.087275427	-3.806389502	0.148506056	1.024810012	1.593010332	1.280885925	1.894179896	0.676221898	0.506645177	NA	NA	NA	NA	NA	msp1
chr1	111282500	111283000	chr1_111282500_111283000	1.34E-07	0.607845508	0.029868283	0.023130432	0.120895909	-2.507909187	-3.162530096	0.232984131	1.096815091	1.317198706	-0.65462091	1.714064111	-0.381911566	0.70655465	NA	NA	NA	NA	NA	msp1
chr1	111291000	111291500	chr1_111291000_111291500	6.94E-07	0.00491964	8.83E-05	0.15417724	0.486561147	-4.974209981	-2.244094986	0.15955236	1.089678488	1.532897329	2.730114995	1.880737469	1.451619399	0.162114186	NA	NA	NA	NA	NA	msp1
chr1	111291500	111292000	chr1_111291500_111292000	1.29E-06	0.01328367	0.00011381	0.156072877	0.429497917	-4.961040944	-2.322007306	0.162626377	1.109267212	1.593683251	2.639033638	1.94172605	1.359117389	0.189239312	NA	NA	NA	NA	NA	msp1
chr1	111292000	111292500	chr1_111292000_111292500	3.01E-16	0.105589393	1.32E-06	0.143813207	0.245626448	-6.067134185	-1.852458636	0.146946323	0.995077062	1.232332624	4.214675549	1.583926152	2.660904073	0.015005823	NA	NA	NA	NA	NA	msp1
chr1	111299500	111300000	chr1_111299500_111300000	3.01E-07	0.496753356	0.023410993	0.032722221	0.157475123	-2.413997089	-2.722763151	0.228740566	1.007673773	1.21279328	-0.308766062	1.576792304	-0.195819108	0.846727624	NA	NA	NA	NA	NA	msp1
chr1	111300000	111300500	chr1_111300000_111300500	1.73E-14	0.391598379	0.000848308	0.002380456	0.176859079	-3.443820446	-3.71162051	0.20329097	0.923367335	1.112748164	-0.267800064	1.445965322	-0.185205039	0.854933512	NA	NA	NA	NA	NA	msp1
chr1	111303500	111304000	chr1_111303500_111304000	8.04E-17	0.331087802	2.16E-05	0.015997429	-0.172360125	-6.30666028	-4.955807088	0.1743068	1.242354195	1.934595912	1.350853192	2.299153167	0.587543801	0.56341395	NA	NA	NA	NA	NA	msp1
chr1	111304000	111304500	chr1_111304000_111304500	2.09E-12	0.150515803	9.45E-05	0.039200341	-0.262237267	-5.569393096	-4.128662762	0.177478028	1.226700478	1.909856416	1.440730334	2.269877881	0.634717112	0.532807281	NA	NA	NA	NA	NA	msp1
chr1	111321500	111322000	chr1_111321500_111322000	1.93E-14	0.243979237	7.82E-06	0.026283432	0.171730451	-5.474470115	-3.563373341	0.14433924	1.005232623	1.52015256	1.911096774	1.822458897	1.04863642	0.306853036	NA	NA	NA	NA	NA	msp1
chr1	111322000	111322500	chr1_111322000_111322500	4.55E-14	0.310926622	1.39E-05	0.032704222	0.155133419	-5.484591966	-3.555602232	0.150371795	1.047331033	1.583585331	1.928989734	1.898590211	1.016011629	0.321758109	NA	NA	NA	NA	NA	msp1
chr1	111332000	111332500	chr1_111332000_111332500	6.78E-16	0.919686987	0.000324981	0.010590925	0.018092984	-5.01759756	-4.190110573	0.17785703	1.227624458	1.531290417	0.827486987	1.962628888	0.42162173	0.677798211	NA	NA	NA	NA	NA	msp1
chr1	111336000	111336500	chr1_111336000_111336500	1.88E-19	0.985300369	1.30E-05	0.000862925	0.002735996	-5.572399421	-5.443819182	0.147198947	1.059143489	1.462134819	0.128580239	1.805442649	0.071218124	0.943931511	NA	NA	NA	NA	NA	msp1
chr1	11134000	11134500	chr1_11134000_11134500	5.08E-18	0.171206506	6.50E-05	0.001077447	0.207674805	-4.938341532	-5.284329844	0.14793668	1.055990055	1.451999589	-0.345988312	1.795387926	-0.192709501	0.849129897	NA	NA	NA	NA	NA	msp1
chr1	111347000	111347500	chr1_111347000_111347500	1.94E-09	0.256969204	0.392812536	0.754329042	-0.388166996	-2.133775075	-0.883437368	0.33517296	2.457015137	2.794447334	1.250337707	3.721002457	0.336021736	0.740354161	NA	NA	NA	NA	NA	sheared
chr1	111348000	111348500	chr1_111348000_111348500	0.000318873	0.541088707	0.005472033	0.091456605	0.109564984	-3.3523528	-2.401157694	0.177110292	1.114911447	1.374543692	0.951195106	1.769858157	0.537441434	0.596892469	NA	NA	NA	NA	NA	msp1
chr1	111348500	111349000	chr1_111348500_111349000	3.17E-12	0.971927179	0.000669623	0.026637213	0.00618563	-4.304489918	-3.249915458	0.174230816	1.127291842	1.389979855	1.05457446	1.789645466	0.589264455	0.562281699	NA	NA	NA	NA	NA	msp1
chr1	11136500	11137000	chr1_11136500_11137000	1.61E-15	0.587802458	2.33E-05	0.05219843	-0.09072213	-5.878911838	-3.444320766	0.165476821	1.164487879	1.699726255	2.434591073	2.060364376	1.181631318	0.251212145	NA	NA	NA	NA	NA	msp1
chr1	111381000	111381500	chr1_111381000_111381500	1.08E-07	0.970147326	0.009971364	0.04885868	0.007590122	-3.410074505	-3.12283608	0.201038957	1.234883684	1.517379871	0.287238425	1.956368929	0.146822218	0.884742269	NA	NA	NA	NA	NA	msp1
chr1	111381500	111382000	chr1_111381500_111382000	1.10E-07	0.936048482	0.010045198	0.048507503	0.016289997	-3.410079131	-3.131540582	0.201233793	1.236259802	1.51907181	0.278538549	1.958549837	0.142216728	0.888331732	NA	NA	NA	NA	NA	msp1
chr1	111413500	111414000	chr1_111413500_111414000	4.83E-08	0.657625483	0.041128073	0.108825626	0.133886631	-2.017060376	-2.204108015	0.298925669	0.942828251	1.331395309	-0.187047639	1.631422257	-0.114653112	0.909863325	NA	NA	NA	NA	NA	msp1
chr1	111414000	111414500	chr1_111414000_111414500	0.001236028	0.873669028	0.223380885	0.37568181	-0.05264185	-1.256704849	-1.280372162	0.328108904	1.009587888	1.422636589	-0.023667313	1.744466271	-0.01356708	0.989309795	NA	NA	NA	NA	NA	msp1
chr1	111415000	111415500	chr1_111415000_111415500	2.58E-09	0.051769391	0.000203194	0.057859002	-0.377170143	-5.397429388	-3.898581272	0.185765046	1.266947247	1.972351204	1.498848116	2.34421087	0.639382803	0.529829972	NA	NA	NA	NA	NA	msp1
chr1	111415500	111416000	chr1_111415500_111416000	5.40E-19	0.532325436	5.83E-07	0.002870439	-0.089500627	-6.462577127	-5.128666306	0.141576057	1.009468557	1.57195005	1.333910821	1.868168549	0.714020596	0.483464945	NA	NA	NA	NA	NA	msp1
chr1	111417500	111418000	chr1_111417500_111418000	1.07E-16	0.255843988	0.00115773	0.00014007	0.184220565	-4.084803599	-7.123083872	0.158860422	1.130866577	1.620172663	-3.038280273	1.975808359	-1.537740368	0.139783357	NA	NA	NA	NA	NA	msp1
chr1	111418000	111418500	chr1_111418000_111418500	9.43E-17	0.241134189	0.001100379	0.000130032	0.189089004	-4.083253476	-7.126402189	0.157948619	1.124439566	1.610965319	-3.043148713	1.96457975	-1.549007472	0.13705937	NA	NA	NA	NA	NA	msp1
chr1	111421000	111421500	chr1_111421000_111421500	3.27E-06	0.134797535	0.000223665	0.037088027	0.247813908	-4.619900964	-3.723649188	0.160994775	1.093488093	1.702267074	0.896251775	2.023222528	0.442982303	0.662532854	NA	NA	NA	NA	NA	msp1
chr1	111437500	111438000	chr1_111437500_111438000	0.042607514	0.008814157	0.011387692	0.144787813	0.612996456	-3.881897324	-3.347558862	0.217947725	1.434571957	2.232559803	0.534338461	2.653736982	0.201353211	0.842456153	NA	NA	NA	NA	NA	msp1
chr1	1114500	1115000	chr1_1114500_1115000	1.74E-09	0.004036068	0.005841337	0.007663855	0.56757946	-3.620113335	-4.336661298	0.181427185	1.214594498	1.510980189	-0.716547963	1.938633779	-0.369614917	0.715554128	NA	NA	NA	NA	NA	msp1
chr1	11146000	11146500	chr1_11146000_11146500	6.33E-10	0.250178705	9.83E-05	0.053178602	-0.191181526	-5.031216613	-3.49140393	0.162860947	1.111654053	1.730604049	1.539812682	2.056882376	0.748614845	0.462803156	NA	NA	NA	NA	NA	msp1
chr1	111469000	111469500	chr1_111469000_111469500	3.20E-08	0.49324086	0.007092425	0.020793002	0.12835094	-3.660529617	-4.204291193	0.184911759	1.261481732	1.717523274	-0.543761576	2.131014396	-0.255165604	0.801200808	NA	NA	NA	NA	NA	msp1
chr1	111474000	111474500	chr1_111474000_111474500	5.67E-14	0.761221948	3.53E-05	0.057904142	-0.050429333	-5.612091498	-3.296685846	0.164365072	1.145599879	1.668163476	2.315405651	2.023652259	1.144171703	0.266062123	NA	NA	NA	NA	NA	msp1
chr1	111500	112000	chr1_111500_112000	0.005608233	0.091205147	0.228301271	0.624561035	-0.963139294	-2.91251724	1.579686002	0.550899457	2.36540448	3.192732378	4.492203241	3.973496998	1.130541496	0.271623997	0.237656081	0.090334234	0.06954725	none	NA	msp1
chr1	1115000	1115500	chr1_1115000_1115500	3.20E-11	0.688307207	0.000125518	0.042004928	-0.067524033	-5.083998925	-3.799102848	0.166611671	1.145923152	1.784039881	1.284896077	2.120362745	0.605979369	0.55134463	NA	NA	NA	NA	NA	msp1
chr1	11151000	11151500	chr1_11151000_11151500	0.000332406	0.305416839	0.325653922	0.943772419	0.209034262	-1.335033886	0.096331861	0.200083622	1.333511837	1.353183892	1.431365747	1.899831694	0.753417132	0.459977357	0.669503659	0.353844559	0.176677122	none	NA	sheared
chr1	11151500	11152000	chr1_11151500_11152000	0.000156394	0.490435742	0.35628344	0.875993597	0.144105212	-1.27852159	0.217773206	0.206111605	1.362214246	1.382348604	1.496294797	1.940751224	0.770987429	0.449727489	0.642127507	0.366055112	0.175167837	none	NA	sheared
chr1	11152000	11152500	chr1_11152000_11152500	0.000252935	0.797977332	0.303164697	0.849378017	0.049894213	-1.341787696	0.248718101	0.193008787	1.278247184	1.297130995	1.590505797	1.821116328	0.873368588	0.392828119	0.630635107	0.342858929	0.165978584	none	NA	sheared
chr1	111537500	111538000	chr1_111537500_111538000	2.04E-12	0.447844578	0.001507628	0.040101162	0.174120554	-4.494992857	-3.347308801	0.226227616	1.2800748	1.556032506	1.147684057	2.014901649	0.569598053	0.57529295	NA	NA	NA	NA	NA	msp1
chr1	111538000	111538500	chr1_111538000_111538500	1.75E-12	0.490373078	0.001417379	0.039800989	0.157099753	-4.495368608	-3.33066375	0.224823002	1.271641566	1.545777661	1.164704858	2.001624553	0.581879782	0.567149416	NA	NA	NA	NA	NA	msp1
chr1	1115500	1116000	chr1_1115500_1116000	0.13801653	0.516177194	0.011444502	0.23700829	-0.13475464	-3.562797226	-2.476271145	0.204964188	1.317664071	2.049924965	1.086526081	2.436889609	0.445865942	0.660483384	NA	NA	NA	NA	NA	msp1
chr1	111560500	111561000	chr1_111560500_111561000	0.005423711	0.002316013	0.001019373	0.219636937	0.626018693	-4.64230147	-2.354334028	0.187083742	1.26827845	1.875706461	2.287967442	2.264244897	1.010477023	0.324336367	NA	NA	NA	NA	NA	msp1
chr1	111561000	111561500	chr1_111561000_111561500	6.56E-12	0.03271809	0.000639761	0.047556299	0.493759252	-4.128548359	-2.678001162	0.219928244	1.076401913	1.293153954	1.450547197	1.682524361	0.862125524	0.398838014	NA	NA	NA	NA	NA	msp1
chr1	111561500	111562000	chr1_111561500_111562000	2.05E-09	0.054014342	0.008236945	0.010893148	0.385389128	-3.530759164	-4.17732554	0.191742414	1.243007128	1.533208239	-0.646566376	1.97377664	-0.32757829	0.746634741	NA	NA	NA	NA	NA	msp1
chr1	111564500	111565000	chr1_111564500_111565000	6.74E-14	0.804981555	0.031197212	0.000193668	0.044995811	-2.819119732	-6.740352688	0.180545603	1.243664042	1.57565532	-3.921232956	2.007334037	-1.953453129	0.064898218	NA	NA	NA	NA	NA	msp1
chr1	11156500	11157000	chr1_11156500_11157000	0.042739633	0.170779303	0.611431604	0.062072562	0.59239573	0.999511776	-4.544644493	0.421556463	1.945710144	2.339874294	-5.544156269	3.043156203	-1.821844131	0.083469522	0.018366743	0.251411081	0.037110065	none	NA	msp1
chr1	111565000	111565500	chr1_111565000_111565500	7.01E-14	0.769071415	0.031702594	0.000201069	0.053784701	-2.825390261	-6.755412107	0.181453438	1.250464196	1.584273772	-3.930021846	2.018312188	-1.947182338	0.065692324	NA	NA	NA	NA	NA	msp1
chr1	11157000	11157500	chr1_11157000_11157500	3.62E-09	0.497627248	0.980027934	2.85E-05	0.194060409	-0.0257105	-6.5762716	0.282460464	1.018031579	1.321426234	-6.5505611	1.668099394	-3.926960902	0.000834506	NA	NA	NA	NA	NA	msp1
chr1	11157500	11158000	chr1_11157500_11158000	6.24E-10	0.155194294	0.05132674	0.001604923	0.30024445	-2.886089546	-6.574320737	0.205615991	1.418587417	1.885072083	-3.688231191	2.35921322	-1.563331012	0.133660207	NA	NA	NA	NA	NA	msp1
chr1	111589000	111589500	chr1_111589000_111589500	8.21E-10	0.981822088	0.22763606	0.000208117	0.005182323	-1.420805591	-5.908437909	0.225456306	1.152216617	1.389764783	-4.487632317	1.805283713	-2.485832163	0.021885078	NA	NA	NA	NA	NA	msp1
chr1	111589500	111590000	chr1_111589500_111590000	2.67E-18	0.642465488	0.055800081	3.53E-08	0.090251179	-1.566663955	-7.340550784	0.192327983	0.7856074	0.982604335	-5.773886829	1.258050185	-4.58955207	0.000177608	NA	NA	NA	NA	NA	msp1
chr1	1116000	1116500	chr1_1116000_1116500	1.73E-11	0.172066709	0.000149516	0.027935064	0.237829278	-5.145171582	-4.244290379	0.169769094	1.176678934	1.832008209	0.900881203	2.177344114	0.413752331	0.683458629	NA	NA	NA	NA	NA	msp1
chr1	111604000	111604500	chr1_111604000_111604500	1.73E-12	0.394121193	0.00597463	0.001163415	0.144781719	-3.454100181	-6.494190863	0.167320792	1.162449378	1.79882463	-3.040090683	2.141741956	-1.419447695	0.171167527	NA	NA	NA	NA	NA	msp1
chr1	111604500	111605000	chr1_111604500_111605000	2.03E-15	0.735536954	0.007075817	0.000137605	0.070385646	-2.951546647	-5.378444713	0.206349261	1.016818904	1.221543621	-2.426898066	1.589367642	-1.526958271	0.142431915	NA	NA	NA	NA	NA	msp1
chr1	111610500	111611000	chr1_111610500_111611000	2.22E-05	0.663265749	8.69E-05	0.04867829	0.068576712	-4.809881187	-3.374321585	0.15585682	1.052360254	1.63817269	1.435559602	1.947067504	0.737293185	0.469506232	NA	NA	NA	NA	NA	msp1
chr1	111611000	111611500	chr1_111611000_111611500	2.67E-07	0.550336443	3.30E-05	0.031610828	0.089794734	-4.961610476	-3.547268896	0.148555201	1.007912409	1.569037415	1.41434158	1.864876895	0.758410158	0.457050372	NA	NA	NA	NA	NA	msp1
chr1	111695500	111696000	chr1_111695500_111696000	1.05E-14	0.111118505	4.19E-05	0.05308164	-0.321072084	-3.843657408	-1.973271223	0.195257276	0.794812546	0.977676704	1.870386185	1.259991556	1.484443428	0.153282045	NA	NA	NA	NA	NA	msp1
chr1	111696000	111696500	chr1_111696000_111696500	4.30E-17	0.143030545	1.83E-06	0.101782093	-0.272342949	-5.048383883	-1.716657368	0.180806282	0.84437784	1.01519846	3.331726515	1.320455168	2.523165191	0.020207258	NA	NA	NA	NA	NA	msp1
chr1	111722000	111722500	chr1_111722000_111722500	9.65E-18	0.055007257	1.85E-07	0.005172216	0.249094912	-5.989125276	-4.134697078	0.124476936	0.87652656	1.3648232	1.854428198	1.622048451	1.143263136	0.266430225	NA	NA	NA	NA	NA	msp1
chr1	111722500	111723000	chr1_111722500_111723000	9.68E-18	0.055033766	1.86E-07	0.005186215	0.249094912	-5.989125276	-4.133698068	0.12449143	0.876628623	1.364982121	1.855427208	1.622237324	1.143745851	0.266234608	NA	NA	NA	NA	NA	msp1
chr1	111746000	111746500	chr1_111746000_111746500	0.045361941	0.391025985	0.521555324	0.904167685	0.24880125	-0.584691737	0.145840967	0.285635088	0.900928597	1.200562192	0.730532704	1.501006967	0.486695079	0.631765293	0.366219438	0.211351663	0.114321543	none	NA	msp1
chr1	111746500	111747000	chr1_111746500_111747000	0.038478873	0.538111892	0.461768597	0.848580211	0.176744666	-0.680273471	0.230526929	0.28360158	0.91184619	1.196429176	0.9108004	1.504295931	0.605466239	0.551678705	0.34467054	0.184096403	0.105028181	none	NA	msp1
chr1	111747000	111747500	chr1_111747000_111747500	4.45E-07	0.170937092	0.006053353	0.79937521	0.376523025	-2.427801767	-0.301972812	0.268040842	0.818514808	1.177060842	2.125828956	1.43368013	1.48277772	0.153720571	NA	NA	NA	NA	NA	msp1
chr1	11181000	11181500	chr1_11181000_11181500	0.733538905	2.82E-05	0.001561743	0.027817572	0.756479763	-3.559062195	-3.672079856	0.151921582	1.017451918	1.583722654	-0.113017661	1.882388337	-0.060039504	0.952720068	NA	NA	NA	NA	NA	msp1
chr1	11181500	11182000	chr1_11181500_11182000	8.88E-08	0.000206216	5.09E-05	0.020266219	0.562086333	-4.29188222	-3.058876599	0.13210754	0.900584078	1.243889595	1.233005621	1.535679982	0.802905316	0.431468186	NA	NA	NA	NA	NA	msp1
chr1	111815000	111815500	chr1_111815000_111815500	1.82E-15	0.166884465	0.479953389	0.783164342	0.353291281	-1.172060112	-0.517223142	0.248689323	1.636240504	1.860801372	0.65483697	2.477875043	0.264273605	0.794273234	NA	NA	NA	NA	NA	sheared
chr1	111825000	111825500	chr1_111825000_111825500	6.97E-16	0.613091522	0.00167417	0.00033011	0.080991542	-3.880170763	-6.607944015	0.158403995	1.11776203	1.619016805	-2.727773252	1.967385923	-1.386496274	0.180858193	NA	NA	NA	NA	NA	msp1
chr1	111825500	111826000	chr1_111825500_111826000	6.86E-16	0.701060911	0.001759742	0.000371069	0.062080508	-3.901594467	-6.610456684	0.160088434	1.130165043	1.636986178	-2.708862218	1.989220141	-1.361770958	0.188413748	NA	NA	NA	NA	NA	msp1
chr1	111839500	111840000	chr1_111839500_111840000	5.69E-10	0.274982806	0.401102015	0.755648863	-0.369856138	-2.032039488	-0.851651619	0.331920291	2.381882392	2.708965482	1.180387869	3.60719527	0.327231486	0.746893099	NA	NA	NA	NA	NA	sheared
chr1	111858000	111858500	chr1_111858000_111858500	1.78E-28	0.389734019	0.012528652	0.01812618	-0.113778527	-3.016812782	-3.176803768	0.130154051	1.12759758	1.262649442	-0.159990987	1.692855551	-0.094509532	0.925644874	NA	NA	NA	NA	NA	sheared
chr1	111858500	111859000	chr1_111858500_111859000	1.76E-28	0.372389716	0.012472775	0.018194278	-0.11804127	-3.018134171	-3.173862416	0.130131604	1.127288738	1.262303542	-0.155728244	1.692391837	-0.09201666	0.927600252	NA	NA	NA	NA	NA	sheared
chr1	111899500	111900000	chr1_111899500_111900000	5.15E-37	0.813790686	0.001971194	0.02898814	0.017036151	-2.51612463	-1.861373939	0.071624074	0.734206563	0.806961245	0.654750691	1.090983835	0.600147014	0.555148102	NA	NA	NA	NA	NA	sheared
chr1	11193500	11194000	chr1_11193500_11194000	6.39E-11	0.523306528	0.000648963	0.100651754	0.139168107	-3.286185495	-1.798224704	0.21535009	0.857974788	1.05974928	1.487960791	1.363520911	1.091263639	0.288129516	NA	NA	NA	NA	NA	msp1
chr1	11194000	11194500	chr1_11194000_11194500	5.05E-11	0.370930365	0.002197983	0.424731368	0.228767985	-2.524239666	-0.902395955	0.251636657	0.74981889	1.114220614	1.621843711	1.343024923	1.207605073	0.241286669	NA	NA	NA	NA	NA	msp1
chr1	112094500	112095000	chr1_112094500_112095000	7.31E-18	0.062332635	5.02E-06	0.063571921	0.318562405	-6.588520962	-2.925997476	0.164189911	1.174951748	1.515648896	3.662523486	1.917733867	1.909818431	0.070604855	NA	NA	NA	NA	NA	msp1
chr1	112148500	112149000	chr1_112148500_112149000	1.52E-12	0.006141311	0.000124551	0.017057957	0.485270436	-5.087168222	-4.407487582	0.163927781	1.145908104	1.739319682	0.679680641	2.082867816	0.326319623	0.747572555	NA	NA	NA	NA	NA	msp1
chr1	112149500	112150000	chr1_112149500_112150000	0.57283073	0.25804064	0.262208738	7.34E-05	0.256174334	1.002480251	-4.953646865	0.221955005	0.876374869	1.069395692	-5.956127116	1.382620721	-4.307853214	0.000342523	0.000810675	0.102455289	0.004057881	none	NA	msp1
chr1	112150000	112150500	chr1_112150000_112150500	0.155154836	0.08761443	0.787291279	0.001285998	0.351531393	-0.3122984	-5.02012235	0.198711638	1.146513683	1.405343705	-4.70782395	1.813693622	-2.595710705	0.017286541	NA	NA	NA	NA	NA	msp1
chr1	112162000	112162500	chr1_112162000_112162500	2.47E-31	0.061288897	0.00204145	0.265154258	-0.210330111	-3.293441922	-1.224920835	0.107706562	0.964887795	1.076445112	2.068521086	1.445594181	1.430914093	0.167895101	NA	NA	NA	NA	NA	sheared
chr1	11219000	11219500	chr1_11219000_11219500	3.19E-10	0.089692385	0.000189716	0.312597219	-0.331375842	-5.538988642	-1.861196491	0.188607611	1.292533661	1.810423604	3.677792152	2.224472273	1.653332432	0.113875025	NA	NA	NA	NA	NA	msp1
chr1	112190500	112191000	chr1_112190500_112191000	6.70E-13	0.906628187	0.002538669	0.001288234	0.019860773	-3.859695354	-5.890531559	0.167823841	1.165884607	1.649313181	-2.030836205	2.019782386	-1.005472777	0.326679995	NA	NA	NA	NA	NA	msp1
chr1	112191000	112191500	chr1_112191000_112191500	1.02E-12	0.885069676	0.002889641	0.001468602	0.024826479	-3.854726676	-5.890528587	0.170220094	1.182429107	1.672717064	-2.035801911	2.048443547	-0.993828662	0.332179004	NA	NA	NA	NA	NA	msp1
chr1	11219500	11220000	chr1_11219500_11220000	1.39E-18	0.902062604	2.26E-06	0.048239954	-0.01933057	-6.60147022	-3.235723341	0.15569116	1.118897843	1.567606615	3.365746879	1.925960249	1.747568196	0.095876407	NA	NA	NA	NA	NA	msp1
chr1	1122000	1122500	chr1_1122000_1122500	1.38E-10	0.278436779	0.010153003	0.003768005	0.209352059	-3.617539894	-5.92137675	0.189463762	1.3135875	1.876446852	-2.303836856	2.290538126	-1.005805941	0.326523598	NA	NA	NA	NA	NA	msp1
chr1	11220500	11221000	chr1_11220500_11221000	4.75E-18	0.927565397	0.00635104	1.49E-06	0.016010101	-2.633209116	-6.507404701	0.174557935	0.893623026	1.074887926	-3.874195585	1.397836244	-2.771566127	0.011773585	NA	NA	NA	NA	NA	msp1
chr1	112209500	112210000	chr1_112209500_112210000	0.468970765	0.574285844	0.354051708	0.08553466	0.146145115	-1.562425397	-3.76672155	0.25715678	1.658352891	2.114468079	-2.204296153	2.687212229	-0.820291054	0.42171962	NA	NA	NA	NA	NA	msp1
chr1	11221000	11221500	chr1_11221000_11221500	6.61E-16	0.584830035	0.002113672	7.73E-05	-0.081523924	-3.340078365	-5.637760017	0.147517368	0.98772162	1.222042545	-2.297681652	1.571299456	-1.462281199	0.159201053	NA	NA	NA	NA	NA	msp1
chr1	112210500	112211000	chr1_112210500_112211000	2.75E-12	0.194994473	0.255628101	0.006271458	0.260103757	-0.669518531	-2.53610088	0.195974973	0.577083146	0.859177529	-1.866582348	1.034993229	-1.803473005	0.086400638	NA	NA	NA	NA	NA	msp1
chr1	112210500	112211000	chr1_112210500_112211000	1.92E-44	0.018236749	1.91E-06	0.00011413	0.114433455	1.352441676	0.974661567	0.045530771	0.223922428	0.216165852	-0.377780109	0.311237737	-1.213799175	0.238964129	0.037913854	0.014570431	0.135026887	sham	NA	sheared
chr1	112211000	112211500	chr1_112211000_112211500	2.72E-15	0.262308957	0.000232543	0.000302736	0.168645696	-3.320812867	-3.92614777	0.147462852	0.788677611	0.954471448	-0.605334903	1.238155127	-0.488900696	0.630230284	NA	NA	NA	NA	NA	msp1
chr1	11224500	11225000	chr1_11224500_11225000	2.33E-15	0.340531936	0.000655295	0.001146429	0.152925108	-4.071414923	-4.761329036	0.157755693	1.063996206	1.316803881	-0.689914113	1.692944295	-0.407523222	0.687952838	NA	NA	NA	NA	NA	msp1
chr1	112249000	112249500	chr1_112249000_112249500	3.17E-10	0.717257093	0.659784998	0.895647674	0.164128714	-1.203421727	-0.407028811	0.448501535	2.703597002	3.074152832	0.796392916	4.093879869	0.194532556	0.847721343	NA	NA	NA	NA	NA	sheared
chr1	11225000	11225500	chr1_11225000_11225500	2.27E-15	0.460950319	0.000634153	0.001192165	0.117520539	-4.067216201	-4.721725746	0.157235648	1.059501566	1.311236144	-0.654509544	1.685788775	-0.388251217	0.701931981	NA	NA	NA	NA	NA	msp1
chr1	112257500	112258000	chr1_112257500_112258000	3.52E-22	0.493758168	2.15E-08	3.87E-05	0.077251209	-6.134309871	-6.062893173	0.111428163	0.800313221	1.246310406	0.071416697	1.481145125	0.048217218	0.962021385	NA	NA	NA	NA	NA	msp1
chr1	112266000	112266500	chr1_112266000_112266500	1.52E-06	0.363174892	0.877516901	0.060574727	0.351641659	-0.173306934	-3.25771512	0.380493202	1.114429756	1.667004476	-3.084408186	2.005207621	-1.538198914	0.139671628	NA	NA	NA	NA	NA	msp1
chr1	112266500	112267000	chr1_112266500_112267000	5.87E-09	0.284829359	0.055391876	0.012233705	0.310602624	-2.283106271	-3.778888844	0.284933881	1.14283179	1.412234869	-1.495782573	1.816720073	-0.823342349	0.420023134	NA	NA	NA	NA	NA	msp1
chr1	112274000	112274500	chr1_112274000_112274500	7.56E-11	0.077658555	2.83E-05	0.02879857	0.2876132	-5.394189845	-3.884680069	0.157111714	1.083429364	1.68677369	1.509509776	2.004750525	0.752966395	0.460242141	NA	NA	NA	NA	NA	msp1
chr1	112274500	112275000	chr1_112274500_112275000	1.33E-09	0.028669134	4.35E-05	0.032050668	0.365566566	-5.258864273	-3.827307862	0.158593342	1.090423978	1.697632147	1.431556411	2.017666811	0.709510809	0.486197688	NA	NA	NA	NA	NA	msp1
chr1	112279500	112280000	chr1_112279500_112280000	0.308325842	0.256150161	0.096276134	0.135770559	0.337901714	-3.363643994	-4.673086091	0.291577601	1.955439642	3.043794525	-1.309442097	3.61779343	-0.36194496	0.721189225	NA	NA	NA	NA	NA	msp1
chr1	112294000	112294500	chr1_112294000_112294500	9.58E-38	0.256256072	0.00116665	0.998855617	-0.080822836	-2.347853302	-0.000982765	0.069681484	0.646678723	0.678882863	2.346870537	0.937590162	2.503087843	0.021093978	NA	NA	NA	NA	NA	sheared
chr1	112294500	112295000	chr1_112294500_112295000	9.38E-38	0.252574291	0.001160153	0.997971743	-0.081449427	-2.350715046	-0.001742847	0.069666173	0.647083254	0.679285683	2.348972199	0.938160848	2.503805401	0.021061668	NA	NA	NA	NA	NA	sheared
chr1	112295000	112295500	chr1_112295000_112295500	9.43E-38	0.261253373	0.0011636	0.996734534	-0.079947727	-2.350276825	-0.002806326	0.0696718	0.647166329	0.679372882	2.347470499	0.938281286	2.501883534	0.021148309	NA	NA	NA	NA	NA	sheared
chr1	112299000	112299500	chr1_112299000_112299500	8.48E-09	0.393957985	0.003410798	0.078552958	0.193148057	-2.959049161	-2.056600411	0.223138598	0.926168941	1.127009819	0.90244875	1.45874605	0.618646919	0.543131461	NA	NA	NA	NA	NA	msp1
chr1	112299500	112300000	chr1_112299500_112300000	6.34E-17	0.599715745	4.34E-05	0.004618803	-0.108055893	-3.835205245	-3.098416211	0.203591708	0.795080423	1.007694104	0.736789034	1.283588831	0.574007047	0.57236268	NA	NA	NA	NA	NA	msp1
chr1	112333500	112334000	chr1_112333500_112334000	9.26E-13	0.706872801	0.002438925	0.013700943	0.080297288	-3.808886591	-3.644187015	0.211386708	1.145144704	1.386738669	0.164699576	1.798443919	0.091578934	0.927943648	NA	NA	NA	NA	NA	msp1
chr1	112334000	112334500	chr1_112334000_112334500	6.89E-05	0.855903172	0.035162386	0.071947113	0.040865393	-2.671254446	-2.743016433	0.22300436	1.207585419	1.467577556	-0.071761987	1.900538457	-0.037758766	0.970254376	NA	NA	NA	NA	NA	msp1
chr1	112336500	112337000	chr1_112336500_112337000	1.78E-16	0.947577116	6.26E-06	0.095398808	0.011853662	-5.526658596	-2.09248588	0.178699599	0.999885852	1.213086345	3.434172716	1.572052861	2.184514784	0.041000376	NA	NA	NA	NA	NA	msp1
chr1	112337000	112337500	chr1_112337000_112337500	7.16E-14	0.40620529	8.84E-05	0.046622114	-0.136027198	-4.864059902	-2.738124705	0.161339778	1.065619007	1.316200014	2.125935197	1.693495304	1.255353464	0.223820344	NA	NA	NA	NA	NA	msp1
chr1	112339000	112339500	chr1_112339000_112339500	4.44E-22	0.726441524	1.73E-07	0.001425114	0.049567006	-7.111410754	-5.704724672	0.140281883	1.036685808	1.614690959	1.406686082	1.918839325	0.733092169	0.472008106	NA	NA	NA	NA	NA	msp1
chr1	112339500	112340000	chr1_112339500_112340000	2.77E-20	0.40525182	9.75E-07	0.019842156	-0.129531426	-6.933729848	-4.25991246	0.153319712	1.116453281	1.725800532	2.673817388	2.055445306	1.300845797	0.208100286	NA	NA	NA	NA	NA	msp1
chr1	112358000	112358500	chr1_112358000_112358500	0.082411864	0.503963841	0.178937717	0.063451706	0.174165342	-2.380138963	-5.113583068	0.257312484	1.727173089	2.647526795	-2.733444105	3.161095539	-0.86471417	0.397449016	NA	NA	NA	NA	NA	msp1
chr1	112378500	112379000	chr1_112378500_112379000	2.59E-10	0.154012555	0.002664858	0.091201721	0.415499924	-3.4896814	-2.378855252	0.283702231	1.060167641	1.360649994	1.110826149	1.724912703	0.643989778	0.526899084	NA	NA	NA	NA	NA	msp1
chr1	112379000	112379500	chr1_112379000_112379500	6.12E-14	0.100640313	0.000115918	0.067555973	0.374977122	-4.945960092	-2.529909383	0.220977793	1.107554382	1.331200722	2.416050708	1.731696299	1.395193089	0.178258875	NA	NA	NA	NA	NA	msp1
chr1	112395000	112395500	chr1_112395000_112395500	2.92E-28	0.45271828	0.011859415	0.071752019	-0.094172508	-2.607236953	-2.0327688	0.12359913	0.966074997	1.084529757	0.574468153	1.452413747	0.395526519	0.696641668	NA	NA	NA	NA	NA	sheared
chr1	112414000	112414500	chr1_112414000_112414500	1.69E-12	0.293054617	0.001350941	0.016077572	-0.199619368	-4.59710728	-4.96755565	0.186337157	1.293719839	1.940809228	-0.37044837	2.332477542	-0.158821838	0.875402059	NA	NA	NA	NA	NA	msp1
chr1	112414500	112415000	chr1_112414500_112415000	2.17E-12	0.358279698	0.001535486	0.016991398	-0.176565495	-4.603890108	-4.997392351	0.189086023	1.313706495	1.970800293	-0.393502244	2.368518218	-0.166138576	0.869715955	NA	NA	NA	NA	NA	msp1
chr1	112418500	112419000	chr1_112418500_112419000	6.16E-11	0.271702171	0.104590086	0.013817139	0.176895409	-2.785065767	-4.495253968	0.157644838	1.658216771	1.706905547	-1.7101882	2.379749862	-0.718642	0.480673899	NA	NA	NA	NA	NA	sheared
chr1	112419000	112419500	chr1_112419000_112419500	1.83E-10	0.205010052	0.11827156	0.016518482	0.211695558	-2.765692975	-4.510681324	0.162995261	1.714085947	1.764415029	-1.744988349	2.45992907	-0.709365311	0.486286003	NA	NA	NA	NA	NA	sheared
chr1	112431500	112432000	chr1_112431500_112432000	3.73E-17	0.711766558	0.000206298	0.004311086	-0.062200227	-5.06063727	-5.268996583	0.166666302	1.189446034	1.698454485	-0.208359314	2.073530686	-0.100485281	0.920959562	NA	NA	NA	NA	NA	msp1
chr1	11243500	11244000	chr1_11243500_11244000	2.22E-14	0.180188579	3.67E-05	0.014214022	0.221085282	-5.513915783	-4.591659319	0.160909795	1.128898796	1.757746369	0.922256465	2.089039203	0.441473986	0.663605936	NA	NA	NA	NA	NA	msp1
chr1	11244000	11244500	chr1_11244000_11244500	7.23E-20	0.252317578	2.76E-06	0.003345307	0.162615133	-5.660912242	-3.874006997	0.139167579	0.971511763	1.209657252	1.786905245	1.551485022	1.151738637	0.263011042	NA	NA	NA	NA	NA	msp1
chr1	11244500	11245000	chr1_11244500_11245000	1.48E-10	0.041598054	0.000240161	0.084756073	0.364536099	-4.785215152	-2.529036501	0.170818541	1.139675667	1.415959845	2.256178652	1.817636627	1.24127046	0.228867858	NA	NA	NA	NA	NA	msp1
chr1	112458000	112458500	chr1_112458000_112458500	1.45E-09	0.02279517	0.00019765	0.327318051	-0.44930483	-5.435943548	-1.81838832	0.186634265	1.272953716	1.824405107	3.617555228	2.224604495	1.626156576	0.119570366	NA	NA	NA	NA	NA	msp1
chr1	112458500	112459000	chr1_112458500_112459000	2.18E-09	0.028831231	0.000216748	0.329576331	-0.431870544	-5.418512048	-1.818391106	0.187564918	1.279016843	1.833092438	3.600120942	2.235198419	1.610649377	0.122926598	NA	NA	NA	NA	NA	msp1
chr1	112459000	112459500	chr1_112459000_112459500	1.51E-08	0.089734322	0.000225899	0.325248425	-0.323474744	-5.289465333	-1.797740191	0.184135903	1.253051291	1.795855967	3.491725142	2.189802774	1.594538642	0.126496955	NA	NA	NA	NA	NA	msp1
chr1	112500	113000	chr1_112500_113000	1.27E-19	0.919329905	1.43E-05	0.000858549	-0.014236405	-5.22179197	-5.489988095	0.139324531	0.999103996	1.473777231	-0.268196125	1.780513443	-0.150628531	0.881777592	NA	NA	NA	NA	NA	msp1
chr1	112510500	112511000	chr1_112510500_112511000	5.98E-21	0.559285961	2.28E-07	0.023400006	0.082530877	-6.839860676	-3.260789301	0.139680243	1.012675527	1.361031759	3.579071375	1.696443094	2.109750328	0.047677728	NA	NA	NA	NA	NA	msp1
chr1	112511500	112512000	chr1_112511500_112512000	1.66E-18	0.222838947	1.94E-07	0.010811743	0.159117868	-6.158958874	-3.830787787	0.127675523	0.903621671	1.404400777	2.328171087	1.669992115	1.394121006	0.178577675	NA	NA	NA	NA	NA	msp1
chr1	112534000	112534500	chr1_112534000_112534500	2.46E-07	0.654693678	0.001241851	0.405224655	-0.098385343	-5.312313626	-1.701851114	0.217663008	1.481628507	2.014276014	3.610462512	2.500506128	1.443892687	0.164252304	NA	NA	NA	NA	NA	msp1
chr1	112534500	112535000	chr1_112534500_112535000	5.51E-18	0.969976864	1.75E-06	0.056429095	-0.00571673	-6.40851593	-2.89072203	0.150558458	1.068934771	1.453519973	3.517793899	1.804256594	1.949719298	0.065370022	NA	NA	NA	NA	NA	msp1
chr1	112539000	112539500	chr1_112539000_112539500	8.28E-20	0.410160061	7.25E-05	0.000420517	-0.121585088	-4.85510075	-6.31704681	0.145447066	1.047054235	1.582498119	-1.46194606	1.897530729	-0.77044658	0.450040909	NA	NA	NA	NA	NA	msp1
chr1	112552500	112553000	chr1_112552500_112553000	3.54E-11	0.995624551	0.068553011	0.02282283	-0.000836089	-2.669388397	-3.47840765	0.151058131	1.407010165	1.44076618	-0.809019253	2.013823426	-0.401732964	0.692141094	NA	NA	NA	NA	NA	sheared
chr1	112553000	112553500	chr1_112553000_112553500	1.50E-11	0.858177114	0.014423625	0.106535781	-0.026955691	-3.703661025	-2.423277504	0.149411414	1.416254098	1.45129255	1.280383521	2.027813043	0.631411029	0.534922491	NA	NA	NA	NA	NA	sheared
chr1	112553500	112554000	chr1_112553500_112554000	6.62E-31	0.341908608	2.43E-05	0.000372325	0.083380497	-6.083479279	-4.971190607	0.08618513	1.19641716	1.222713994	1.112288672	1.710685106	0.650200711	0.522961926	NA	NA	NA	NA	NA	sheared
chr1	112554000	112554500	chr1_112554000_112554500	4.31E-31	0.416109756	1.92E-05	0.000511923	0.070280282	-6.367124348	-4.97078915	0.08509626	1.230786151	1.25991989	1.396335198	1.76131561	0.792779665	0.437210156	NA	NA	NA	NA	NA	sheared
chr1	112566000	112566500	chr1_112566000_112566500	9.62E-22	0.978495563	5.53E-08	0.000433445	0.003295787	-6.373389739	-5.414714983	0.121198477	0.873480872	1.360282663	0.958674756	1.616582122	0.593025707	0.559810787	NA	NA	NA	NA	NA	msp1
chr1	112581500	112582000	chr1_112581500_112582000	2.53E-16	0.774811373	0.008131117	0.000148188	0.054241599	-3.34492769	-6.303510239	0.187801177	1.175384929	1.440510465	-2.958582549	1.859193408	-1.59132586	0.127219248	NA	NA	NA	NA	NA	msp1
chr1	112582000	112582500	chr1_112582000_112582500	7.65E-12	0.983848697	0.015174574	0.003812803	0.003976566	-3.503235361	-6.231504694	0.194711173	1.355573103	1.977654276	-2.728269334	2.397643608	-1.137896109	0.268612348	NA	NA	NA	NA	NA	msp1
chr1	11260000	11260500	chr1_11260000_11260500	1.98E-16	0.038700594	0.001677802	0.000543976	0.421189319	-3.974129531	-5.430280263	0.194299533	1.145103064	1.393781149	-1.456150732	1.803853353	-0.807244519	0.429022012	NA	NA	NA	NA	NA	msp1
chr1	112601500	112602000	chr1_112601500_112602000	4.67E-18	0.468630905	0.023058873	0.007675332	-0.110246951	-3.393699653	-4.141180305	0.149978787	1.408355111	1.437306451	-0.747480652	2.012290723	-0.371457585	0.714202793	NA	NA	NA	NA	NA	sheared
chr1	112602000	112602500	chr1_112602000_112602500	3.56E-18	0.431257881	0.021760097	0.007232853	-0.118696559	-3.395964618	-4.134995662	0.148552818	1.394372624	1.423036257	-0.739031044	1.992312024	-0.370941416	0.714581232	NA	NA	NA	NA	NA	sheared
chr1	11260500	11261000	chr1_11260500_11261000	3.75E-15	0.206197267	0.003939944	0.001089021	0.256440898	-3.750581646	-5.307114175	0.198229576	1.195225355	1.459883732	-1.556532528	1.886749628	-0.824980965	0.419113866	NA	NA	NA	NA	NA	msp1
chr1	112649500	112650000	chr1_112649500_112650000	1.10E-11	0.908084397	0.000236009	0.252952687	-0.026102417	-4.623577208	-1.542160059	0.224077028	1.099498801	1.321604833	3.081417148	1.719167515	1.792389119	0.088212006	NA	NA	NA	NA	NA	msp1
chr1	112650000	112650500	chr1_112650000_112650500	8.32E-12	0.889967697	0.000199626	0.231435629	0.030739466	-4.614122591	-1.589547325	0.22021143	1.081429598	1.299893469	3.024575266	1.690920757	1.788714967	0.088819676	NA	NA	NA	NA	NA	msp1
chr1	112661000	112661500	chr1_112661000_112661500	6.37E-13	0.757869716	0.003625269	0.007483135	-0.056493019	-3.964937846	-4.656054308	0.181494418	1.250417694	1.616760553	-0.691116462	2.043883337	-0.338138899	0.738782226	NA	NA	NA	NA	NA	msp1
chr1	112661500	112662000	chr1_112661500_112662000	4.09E-14	0.400722146	0.002198763	0.006176205	-0.151601342	-4.128284343	-4.660954657	0.177701496	1.226346289	1.575724193	-0.532670314	1.996705275	-0.266774632	0.792373971	NA	NA	NA	NA	NA	msp1
chr1	112676000	112676500	chr1_112676000_112676500	7.30E-43	0.015006775	0.020185854	0.495008761	-0.133899314	-1.20154021	-0.343802309	0.05153876	0.486708847	0.497008088	0.857737901	0.695631038	1.233035696	0.231859449	NA	NA	NA	NA	NA	sheared
chr1	112688500	112689000	chr1_112688500_112689000	1.40E-13	0.713859905	0.73302688	0.56006957	0.08899081	-0.60908776	-1.168785522	0.24015308	1.767244146	1.980836153	-0.559697762	2.654592952	-0.210841275	0.835144507	NA	NA	NA	NA	NA	sheared
chr1	112697000	112697500	chr1_112697000_112697500	0.005787499	0.582210277	0.007789313	0.345580077	0.113608706	-3.377943291	-1.384519544	0.20414123	1.179678584	1.443515072	1.993423747	1.864236392	1.069297733	0.297671879	NA	NA	NA	NA	NA	msp1
chr1	112697500	112698000	chr1_112697500_112698000	0.011974108	0.534468148	0.008249046	0.354235047	0.127799514	-3.330887158	-1.351654218	0.203227328	1.172891336	1.435196136	1.97923294	1.853499942	1.067835447	0.298315104	NA	NA	NA	NA	NA	msp1
chr1	1127000	1127500	chr1_1127000_1127500	0.163585067	0.18627248	0.10768749	0.079667666	-0.293550778	-2.196368817	-2.959598801	0.216736195	1.322248438	1.62822876	-0.763229984	2.097491318	-0.363877542	0.71976781	NA	NA	NA	NA	NA	msp1
chr1	112707500	112708000	chr1_112707500_112708000	0.256560211	0.050344154	4.20E-07	0.020021557	0.503419809	4.299178552	-2.410245999	0.246322815	0.658922172	0.978011524	-6.709424551	1.179273068	-5.689457966	1.44E-05	0.008486296	0.000657427	0.001551565	sham	sham	msp1
chr1	112708000	112708500	chr1_112708000_112708500	0.25554398	0.054081668	4.04E-07	0.020215761	0.493930653	4.299149419	-2.400785976	0.245818523	0.657467805	0.975844707	-6.699935395	1.176663422	-5.69401179	1.43E-05	0.008534495	0.000647223	0.001548285	sham	sham	msp1
chr1	112708500	112709000	chr1_112708500_112709000	3.74E-11	0.781418913	0.000141363	0.000830494	0.063444041	2.767541441	-3.500468899	0.226494233	0.629969402	0.936550257	-6.26801034	1.128710694	-5.553247943	1.95E-05	0.001885885	0.011509988	0.00167181	sham	sham	msp1
chr1	112713000	112713500	chr1_112713000_112713500	0.012399094	0.633041446	0.003423247	0.491961644	-0.105072262	-4.655704539	-1.437959757	0.217699403	1.457869019	2.06546245	3.217744782	2.528145014	1.272769072	0.2176974	NA	NA	NA	NA	NA	msp1
chr1	112762500	112763000	chr1_112762500_112763000	0.000136638	0.546431438	0.000911665	0.03349288	0.118349079	-4.857657204	-4.563453682	0.193880518	1.311996782	2.042372233	0.294203522	2.427471915	0.121197498	0.904744007	NA	NA	NA	NA	NA	msp1
chr1	112763000	112763500	chr1_112763000_112763500	0.000114384	0.595971075	0.001553404	0.034633299	0.104663165	-4.623798347	-4.563407721	0.195183288	1.321060901	2.056484988	0.060390626	2.444244752	0.024707275	0.980533311	NA	NA	NA	NA	NA	msp1
chr1	112763500	112764000	chr1_112763500_112764000	0.000594797	0.530741413	0.001555627	0.043281276	0.128980902	-4.806463608	-4.522891909	0.203236373	1.373464821	2.138038491	0.283571699	2.541183622	0.111590401	0.912260517	NA	NA	NA	NA	NA	msp1
chr1	112773000	112773500	chr1_112773000_112773500	2.07E-17	0.693675248	2.12E-13	7.84E-10	0.053916235	4.740614281	-4.891404791	0.135501454	0.36769624	0.54249201	-9.632019072	0.655361049	-14.69727119	3.50E-12	0	6.61E-05	0	sham	sham	msp1
chr1	112773500	112774000	chr1_112773500_112774000	2.56E-18	0.771007279	9.90E-16	9.38E-09	0.039281026	5.55466614	-4.036259068	0.133677083	0.347789161	0.504856464	-9.590925209	0.613055748	-15.6444585	1.11E-12	3.82E-05	0	0	sham	sham	msp1
chr1	112773500	112774000	chr1_112773500_112774000	4.51E-12	0.273416825	0.584151661	0.350299676	-0.29927323	-1.077918191	-2.103402034	0.267682156	1.94575056	2.212958325	-1.025483843	2.946715084	-0.348009161	0.731469434	NA	NA	NA	NA	NA	sheared
chr1	112827500	112828000	chr1_112827500_112828000	1.38E-39	0.608555828	0.560225108	0.025209731	0.030362776	0.205873054	0.836635189	0.058594907	0.349049105	0.353043994	0.630762135	0.496462828	1.270512311	0.218483445	0.171382923	0.4474124	0.129319756	none	NA	sheared
chr1	112828000	112828500	chr1_112828000_112828500	1.30E-39	0.643757246	0.559534565	0.024486171	0.027345194	0.20571251	0.839102304	0.058467735	0.348159864	0.352143314	0.633389794	0.495197138	1.279065944	0.215515728	0.169658061	0.447165006	0.12844594	none	NA	sheared
chr1	112860000	112860500	chr1_112860000_112860500	3.36E-08	0.276988646	0.01930793	0.063124036	0.304187349	-2.779273251	-2.655105728	0.274443854	1.120548239	1.372853788	0.124167522	1.772104929	0.070067816	0.944835556	NA	NA	NA	NA	NA	msp1
chr1	112860500	112861000	chr1_112860500_112861000	4.78E-08	0.251079565	0.02072129	0.064516367	0.323445607	-2.760013252	-2.655103988	0.276068987	1.126814215	1.380525905	0.104909264	1.782010676	0.058871288	0.953638888	NA	NA	NA	NA	NA	msp1
chr1	112869500	112870000	chr1_112869500_112870000	7.27E-13	0.386263849	0.00122366	0.002318805	0.152816187	-3.234248103	-3.637665878	0.173664209	0.900637408	1.087256988	-0.403417775	1.41183409	-0.285740214	0.778015578	NA	NA	NA	NA	NA	msp1
chr1	112870000	112870500	chr1_112870000_112870500	8.26E-13	0.36966874	0.001288117	0.002394089	0.1591488	-3.234247534	-3.643997921	0.174590477	0.905560983	1.093201633	-0.409750387	1.419552924	-0.288647489	0.775821599	NA	NA	NA	NA	NA	msp1
chr1	112871000	112871500	chr1_112871000_112871500	1.71E-12	0.494426749	0.048223295	0.000142126	0.15151992	-2.128494806	-5.437594968	0.218895787	1.031106925	1.238302768	-3.309100162	1.611389226	-2.053569746	0.053326515	NA	NA	NA	NA	NA	msp1
chr1	112871000	112871500	chr1_112871000_112871500	5.33E-10	0.111420108	0.536202196	0.56432921	-0.512967411	1.245096129	-1.190534255	0.311694455	1.987136179	2.039941303	-2.435630384	2.847818589	-0.855261776	0.402536121	0.478367378	0.438315264	0.167935377	none	NA	sheared
chr1	112871500	112872000	chr1_112871500_112872000	0.231290116	0.019923438	0.586401542	0.010697115	0.672660027	-0.716856351	-4.279073738	0.272709304	1.302627433	1.566187927	-3.562217387	2.037101581	-1.748669492	0.095681415	NA	NA	NA	NA	NA	msp1
chr1	112888500	112889000	chr1_112888500_112889000	2.02E-11	0.773350533	0.385278021	0.004792926	0.077001973	-0.697728928	-3.601202543	0.26483585	0.791251148	1.176872241	-2.903473616	1.418134919	-2.047388846	0.053983385	NA	NA	NA	NA	NA	msp1
chr1	112889000	112889500	chr1_112889000_112889500	2.30E-11	0.686465768	0.388467337	0.004696764	0.108566583	-0.697083182	-3.632121407	0.266216235	0.795918442	1.183843333	-2.935038225	1.426524168	-2.057475289	0.052915168	NA	NA	NA	NA	NA	msp1
chr1	112901500	112902000	chr1_112901500_112902000	0.000472954	0.00426046	0.01691215	0.05977329	0.669539497	-3.732937122	-4.265979514	0.215498873	1.470972183	2.175692391	-0.533042392	2.626289501	-0.202964065	0.841213754	NA	NA	NA	NA	NA	msp1
chr1	112902000	112902500	chr1_112902000_112902500	2.73E-10	0.316574537	0.000378185	0.138487925	0.205467171	-5.641104461	-3.315224983	0.201541577	1.399377439	2.174945914	2.325879478	2.586241857	0.899327908	0.379178817	NA	NA	NA	NA	NA	msp1
chr1	112902500	112903000	chr1_112902500_112903000	4.18E-10	0.198417396	0.000387589	0.134160138	0.264471928	-5.60864676	-3.34177204	0.200841772	1.394473206	2.167323218	2.266874721	2.577177809	0.879595778	0.389524971	NA	NA	NA	NA	NA	msp1
chr1	112919500	112920000	chr1_112919500_112920000	3.48E-12	0.797894701	0.004908123	0.004377789	0.046168502	-3.776741574	-5.270024536	0.178611645	1.23808224	1.702138441	-1.493282962	2.104785715	-0.709470305	0.486222272	NA	NA	NA	NA	NA	msp1
chr1	112920000	112920500	chr1_112920000_112920500	1.35E-13	0.91047808	0.00240937	0.002537654	-0.019085992	-3.89626216	-5.324290629	0.168245553	1.169748251	1.608214159	-1.428028469	1.988633639	-0.7180953	0.48100358	NA	NA	NA	NA	NA	msp1
chr1	112933000	112933500	chr1_112933000_112933500	4.07E-12	0.566438567	0.003473823	0.032494854	0.133568769	-4.228424465	-3.632034186	0.230263993	1.326472107	1.615516257	0.596390279	2.090316012	0.285311061	0.778339601	NA	NA	NA	NA	NA	msp1
chr1	112933500	112934000	chr1_112933500_112934000	4.32E-11	0.648670121	0.023683151	0.009855944	0.133362319	-2.717560714	-3.945965589	0.289611586	1.136820951	1.426443578	-1.228404875	1.824034856	-0.673454715	0.508366575	NA	NA	NA	NA	NA	msp1
chr1	112934000	112934500	chr1_112934000_112934500	1.61E-08	0.338046964	0.02026437	0.021703918	0.22344076	-2.139699384	-2.651499001	0.229296547	0.870092821	1.091581715	-0.511799617	1.395926989	-0.366637812	0.71773944	NA	NA	NA	NA	NA	msp1
chr1	1129500	1130000	chr1_1129500_1130000	8.55E-07	0.325977806	0.001043296	0.006400198	0.1448805	-3.587433916	-4.280477914	0.144950798	0.982443758	1.454193966	-0.693043998	1.7549575	-0.394906428	0.697091959	NA	NA	NA	NA	NA	msp1
chr1	112953500	112954000	chr1_112953500_112954000	2.62E-12	0.205466379	1.21E-05	0.067833817	0.195901231	-5.527260712	-2.985119484	0.151181316	1.045360994	1.572411699	2.542141228	1.888189122	1.346338245	0.193255327	NA	NA	NA	NA	NA	msp1
chr1	112966500	112967000	chr1_112966500_112967000	7.74E-15	0.077176922	0.000144746	0.015813589	-0.277924583	-4.528811814	-3.373333372	0.151558686	1.032917233	1.314299563	1.155478442	1.671616389	0.691234215	0.49736412	NA	NA	NA	NA	NA	msp1
chr1	112967000	112967500	chr1_112967000_112967500	1.52E-15	0.150224504	8.52E-05	0.010647916	-0.216447271	-4.579377176	-3.477685971	0.146379613	1.00032264	1.271974452	1.101691205	1.618197884	0.680813649	0.503796053	NA	NA	NA	NA	NA	msp1
chr1	112976000	112976500	chr1_112976000_112976500	7.57E-06	0.613144412	0.000195068	0.220770033	0.086681157	-4.91046667	-2.139840274	0.169557169	1.148602917	1.709124229	2.770626397	2.059221768	1.345472566	0.193529798	NA	NA	NA	NA	NA	msp1
chr1	112976500	112977000	chr1_112976500_112977000	8.30E-06	0.648193356	0.000171712	0.219440103	0.07718219	-4.897451377	-2.117326013	0.167365536	1.133161908	1.686141725	2.780125364	2.03153386	1.368485861	0.186337417	NA	NA	NA	NA	NA	msp1
chr1	1130000	1130500	chr1_1130000_1130500	2.57E-06	0.445543528	0.001870245	0.010582324	0.119375773	-3.584285136	-4.211163909	0.154308671	1.045344279	1.538793626	-0.626878773	1.860276992	-0.336981415	0.739641481	NA	NA	NA	NA	NA	msp1
chr1	11304500	11305000	chr1_11304500_11305000	2.31E-13	0.667006762	0.0004922	0.052119955	0.096175865	-4.575709106	-2.845451272	0.221207106	1.163316029	1.403691431	1.730257835	1.823089086	0.949080244	0.353908099	NA	NA	NA	NA	NA	msp1
chr1	1130500	1131000	chr1_1130500_1131000	1.11E-12	0.546511648	0.00966383	0.007180755	0.16339118	-2.651326613	-3.674956049	0.267722762	0.955613672	1.268661128	-1.023629436	1.588300522	-0.644480954	0.526587132	NA	NA	NA	NA	NA	msp1
chr1	113062500	113063000	chr1_113062500_113063000	1.23E-15	0.674738722	0.003242439	0.000310381	0.08476858	-3.44335506	-5.30859925	0.19991382	1.071079119	1.293449112	-1.865244191	1.679351388	-1.110693214	0.279875715	NA	NA	NA	NA	NA	msp1
chr1	113063000	113063500	chr1_113063000_113063500	4.34E-17	0.607405093	0.004356958	3.05E-05	0.116807806	-3.06410604	-5.988931089	0.224828538	0.989053541	1.209569069	-2.924825049	1.562460957	-1.871934806	0.075913879	NA	NA	NA	NA	NA	msp1
chr1	113083500	113084000	chr1_113083500_113084000	2.77E-12	0.622244666	5.96E-05	0.036623157	-0.082294481	-5.372161785	-3.896623411	0.165216456	1.141118767	1.776606225	1.475538375	2.111511714	0.698806625	0.492719844	NA	NA	NA	NA	NA	msp1
chr1	113084000	113084500	chr1_113084000_113084500	4.49E-16	0.380862567	0.000174776	0.008996334	-0.172318936	-4.448274254	-3.490257233	0.193586404	1.030778363	1.244683864	0.958017021	1.616088474	0.59279986	0.559958994	NA	NA	NA	NA	NA	msp1
chr1	113084500	113085000	chr1_113084500_113085000	1.44E-11	0.094473761	0.001826752	0.01210394	-0.284340192	-3.834355007	-3.881055769	0.164357735	1.115330414	1.447984417	-0.046700762	1.827736525	-0.025551145	0.979868581	NA	NA	NA	NA	NA	msp1
chr1	113085000	113085500	chr1_113085000_113085500	7.89E-12	0.08700678	0.001435548	0.010180552	-0.283668089	-3.833591874	-3.880964738	0.160026184	1.085933123	1.409819187	-0.047372864	1.779561993	-0.026620519	0.97902624	NA	NA	NA	NA	NA	msp1
chr1	113097500	113098000	chr1_113097500_113098000	4.93E-33	0.730513106	0.89447189	0.019214324	0.033428388	-0.109136726	-2.152282522	0.096048243	0.815033161	0.864224284	-2.043145796	1.187923678	-1.719930188	0.100883105	NA	NA	NA	NA	NA	sheared
chr1	113098000	113098500	chr1_113098000_113098500	4.85E-33	0.733673184	0.895925535	0.019145994	0.032987445	-0.107450292	-2.150155144	0.095953776	0.813716029	0.862827757	-2.042704853	1.186004011	-1.72234228	0.100437389	NA	NA	NA	NA	NA	sheared
chr1	113103500	113104000	chr1_113103500_113104000	1.79E-19	0.033843715	0.00038089	3.01E-05	0.323902421	-4.248178323	-7.341227596	0.145272786	1.054527484	1.481100353	-3.093049273	1.818154688	-1.701202485	0.104401706	NA	NA	NA	NA	NA	msp1
chr1	113103500	113104000	chr1_113103500_113104000	4.28E-13	0.253975802	7.80E-05	0.104039522	0.354178177	5.359165847	-1.989033231	0.303857432	1.152372686	1.182287225	-7.348199078	1.650989367	-4.450785223	0.000245361	0.27249837	0.033153904	0.006202846	sham	sham	sheared
chr1	113104000	113104500	chr1_113104000_113104500	1.30E-19	0.230106049	6.71E-06	0.000531615	0.173468757	-5.616960105	-6.207689446	0.141444251	1.020865636	1.589821305	-0.590729341	1.889364557	-0.312660327	0.75777548	NA	NA	NA	NA	NA	msp1
chr1	113104000	113104500	chr1_113104000_113104500	4.08E-11	0.028026378	0.001239773	0.129863816	0.863798629	5.361305826	-2.387454691	0.372011106	1.486287352	1.528129442	-7.748760517	2.131719889	-3.634980636	0.001648714	0.296522044	0.0675226	0.014164336	sham	sham	sheared
chr1	11315500	11316000	chr1_11315500_11316000	2.34E-09	0.640698812	0.028762197	0.778072318	-0.172728779	3.447611599	-0.435863157	0.365925025	1.492340759	1.531128397	-3.883474755	2.138091464	-1.816327702	0.084340436	0.591399356	0.155889569	0.08438601	none	NA	sheared
chr1	113332000	113332500	chr1_113332000_113332500	1.38E-14	0.183265799	0.884321534	0.54549344	0.381901623	-0.241772859	1.037061118	0.279607534	1.646095391	1.693830791	1.278833977	2.361925652	0.541437016	0.59418712	0.466356354	0.601841016	0.198269372	none	NA	sheared
chr1	113332500	113333000	chr1_113332500_113333000	2.65E-10	0.063311498	0.978382317	0.710123196	0.993886114	0.076798503	1.086380391	0.513166339	2.808044578	2.892090776	1.009581889	4.031042471	0.250451811	0.804792795	0.555088395	0.63578744	0.245313809	none	NA	sheared
chr1	11344500	11345000	chr1_11344500_11345000	4.35E-06	0.919444446	0.079699849	0.005960573	0.032603693	1.645349075	-4.039587419	0.31953126	0.905294006	1.359054949	-5.684936495	1.63296895	-3.481350024	0.002354596	0.004474182	0.044687197	0.008028425	sham	sham	msp1
chr1	11344500	11345000	chr1_11344500_11345000	5.98E-07	0.774696092	0.860332257	0.610000597	-0.13571177	0.615314302	-1.895953148	0.469388314	3.463814629	3.673735957	-2.51126745	5.049192774	-0.497360185	0.624358832	0.499258471	0.592197912	0.203513059	none	NA	sheared
chr1	1134500	1135000	chr1_1134500_1135000	5.65E-15	0.15345001	0.003515009	0.005014366	0.322604451	-4.52682558	-5.312089118	0.219961463	1.42215431	1.746305399	-0.785263538	2.252133528	-0.348675391	0.730976765	NA	NA	NA	NA	NA	msp1
chr1	11345000	11345500	chr1_11345000_11345500	1.49E-06	0.980606737	0.097095047	0.005463111	-0.007823708	1.554227349	-4.090281745	0.319034913	0.905875633	1.360031789	-5.644509094	1.634104381	-3.454191274	0.002507214	0.004309229	0.049245566	0.008227723	sham	sham	msp1
chr1	11345000	11345500	chr1_11345000_11345500	1.63E-07	0.844203778	0.831311866	0.603363086	-0.090445038	0.711650238	-1.844883944	0.455825172	3.308556358	3.509110285	-2.556534182	4.822903707	-0.530081946	0.601891203	0.496201147	0.579131122	0.19937599	none	NA	sheared
chr1	113465500	113466000	chr1_113465500_113466000	5.31E-15	0.870641737	4.94E-06	0.112368175	0.024838287	-5.905711335	-2.344786579	0.151157657	1.05195434	1.431173556	3.560924757	1.776194156	2.004806031	0.05870954	NA	NA	NA	NA	NA	msp1
chr1	113466000	113466500	chr1_113466000_113466500	5.89E-15	0.713529438	2.19E-06	0.101425833	0.05237748	-5.788777535	-2.255391972	0.141252245	0.979326182	1.332339722	3.533385563	1.653544347	2.13685564	0.045150701	NA	NA	NA	NA	NA	msp1
chr1	113477000	113477500	chr1_113477000_113477500	4.14E-22	0.87671378	1.64E-07	0.000509122	0.02068947	-6.656955741	-5.907935778	0.132167237	0.967494941	1.506838142	0.749019963	1.790700323	0.418283257	0.680197192	NA	NA	NA	NA	NA	msp1
chr1	113477500	113478000	chr1_113477500_113478000	1.65E-16	0.881947732	1.44E-05	0.006945431	-0.024258662	-5.99224877	-5.198280675	0.161895464	1.147077087	1.786162413	0.793968095	2.122772246	0.374024155	0.712322185	NA	NA	NA	NA	NA	msp1
chr1	1135000	1135500	chr1_1135000_1135500	3.38E-14	0.077009269	0.005578294	0.004658046	0.398038589	-4.32969585	-5.462269753	0.216929578	1.443669396	1.778440629	-1.132573903	2.290640172	-0.494435537	0.626385858	NA	NA	NA	NA	NA	msp1
chr1	113508000	113508500	chr1_113508000_113508500	7.10E-14	0.625254841	0.72471419	0.015634537	0.125262665	0.262386954	-2.83504076	0.2536808	0.737727768	1.102474043	-3.097427714	1.326533555	-2.334978788	0.030079109	0.007405016	0.302453705	0.022486361	none	NA	msp1
chr1	113508500	113509000	chr1_113508500_113509000	8.18E-07	0.704402991	0.35574512	0.113528909	0.126285899	0.872419612	-2.273045723	0.329533564	0.929298004	1.392069059	-3.145465335	1.67375358	-1.87928819	0.074856746	0.030936207	0.138570431	0.035149281	none	NA	msp1
chr1	113509000	113509500	chr1_113509000_113509500	6.92E-07	0.775897702	0.155944051	0.128832183	0.094880188	-1.434445013	-2.259939605	0.330143385	0.984197403	1.444774742	-0.825494592	1.748147186	-0.472211149	0.641887692	NA	NA	NA	NA	NA	msp1
chr1	113516000	113516500	chr1_113516000_113516500	8.90E-15	0.742121315	0.004450009	0.001222593	0.066661808	-3.620048889	-5.12780423	0.200623995	1.171687161	1.427801978	-1.507755342	1.847016322	-0.816319447	0.423934259	NA	NA	NA	NA	NA	msp1
chr1	113614500	113615000	chr1_113614500_113615000	3.39E-09	0.651860144	0.000111623	0.129067541	0.078763575	-5.301207476	-2.828189416	0.172730121	1.183452317	1.809214676	2.47301806	2.161901277	1.143908876	0.266168567	NA	NA	NA	NA	NA	msp1
chr1	113615000	113615500	chr1_113615000_113615500	9.06E-20	0.940659487	2.04E-07	0.029485365	-0.010068849	-6.492318718	-2.977015416	0.134068766	0.95518222	1.298658828	3.515303302	1.612106642	2.180564989	0.041330655	NA	NA	NA	NA	NA	msp1
chr1	113615500	113616000	chr1_113615500_113616000	3.85E-13	0.882761428	2.34E-05	0.009739515	-0.024465428	-5.75981915	-4.923566287	0.164417365	1.141125632	1.77666858	0.836252863	2.111567889	0.396034088	0.696273172	NA	NA	NA	NA	NA	msp1
chr1	113630000	113630500	chr1_113630000_113630500	1.30E-14	0.282407048	0.008842367	0.000160191	0.180509556	-3.228140893	-6.563209531	0.164743813	1.148287617	1.50969479	-3.335068638	1.896771681	-1.758286815	0.093993074	NA	NA	NA	NA	NA	msp1
chr1	11363500	11364000	chr1_11363500_11364000	3.17E-14	0.007202305	7.28E-06	0.031644805	0.414406181	-5.460171665	-3.098924417	0.14312092	0.997816986	1.371021107	2.361247248	1.695682049	1.392505894	0.179058816	NA	NA	NA	NA	NA	msp1
chr1	113666000	113666500	chr1_113666000_113666500	2.75E-10	0.532634401	6.50E-05	0.026981841	-0.094473188	-4.774222091	-3.707007954	0.149555349	1.020947268	1.589394437	1.067214137	1.889049497	0.564947684	0.578391892	NA	NA	NA	NA	NA	msp1
chr1	113666500	113667000	chr1_113666500_113667000	2.56E-09	0.91331596	0.015457854	0.060572668	0.029918244	-2.612750475	-2.521718341	0.272405263	1.014109426	1.290376787	0.091032135	1.641185602	0.0554673	0.956316553	NA	NA	NA	NA	NA	msp1
chr1	113667000	113667500	chr1_113667000_113667500	0.080554967	0.701349508	0.731295941	0.123256383	0.132596556	-0.400812479	-2.413819049	0.342277831	1.155746251	1.519648894	-2.01300657	1.909209826	-1.054366337	0.304286843	NA	NA	NA	NA	NA	msp1
chr1	113689500	113690000	chr1_113689500_113690000	1.17E-14	0.08894169	0.835544156	0.28449525	0.478527804	-0.377297896	-2.235317838	0.271173188	1.799968896	2.047020066	-1.858019942	2.725835501	-0.681633188	0.503288497	NA	NA	NA	NA	NA	sheared
chr1	11372000	11372500	chr1_11372000_11372500	2.41E-13	0.79817347	0.045257334	0.000226132	0.065580961	-2.353960709	-5.747682279	0.254071053	1.123935377	1.36172301	-3.39372157	1.765650104	-1.922080464	0.068958023	NA	NA	NA	NA	NA	msp1
chr1	11372500	11373000	chr1_11372500_11373000	7.88E-12	0.59163541	0.024020876	0.006696257	0.126851916	-3.532537907	-5.325349958	0.233786089	1.481639157	1.820522766	-1.792812052	2.347244711	-0.763794266	0.45390678	NA	NA	NA	NA	NA	msp1
chr1	11373500	11374000	chr1_11373500_11374000	6.47E-12	0.915280441	0.004292546	0.050401702	0.032459737	-3.485114825	-2.978668491	0.302426914	1.122801959	1.457849484	0.506446334	1.840111235	0.275225935	0.785965981	NA	NA	NA	NA	NA	msp1
chr1	11374000	11374500	chr1_11374000_11374500	1.50E-08	0.942612332	0.089158567	0.020224345	0.022740709	-2.03909495	-3.644260776	0.313120783	1.158548376	1.481390327	-1.605165826	1.880625332	-0.853527706	0.403473909	NA	NA	NA	NA	NA	msp1
chr1	11374000	11374500	chr1_11374000_11374500	1.53E-09	0.369939473	0.958355821	0.904581667	0.378168295	0.14448777	-0.341843027	0.414739919	2.74147854	2.824968164	-0.486330797	3.936514919	-0.123543491	0.902909889	0.65531672	0.628903477	0.27057389	none	NA	sheared
chr1	11374500	11375000	chr1_11374500_11375000	9.47E-07	0.903120808	0.923187774	0.996965659	-0.069578212	-0.36726249	0.015127102	0.566275015	3.773568766	3.941003529	0.382389592	5.456311029	0.070082074	0.94482435	0.682418566	0.616691723	0.28196796	none	NA	sheared
chr1	113765000	113765500	chr1_113765000_113765500	4.56E-13	0.384587596	0.000345323	0.017022339	0.147174121	-4.227107056	-3.238578391	0.166655505	1.039930469	1.277579999	0.988528666	1.647320865	0.600082647	0.555190155	NA	NA	NA	NA	NA	msp1
chr1	113765500	113766000	chr1_113765500_113766000	1.17E-12	0.30065586	0.000264767	0.039854237	0.190451038	-4.295884002	-2.708159692	0.180654126	1.031959459	1.257234011	1.58772431	1.626523189	0.976146126	0.340652184	NA	NA	NA	NA	NA	msp1
chr1	11379000	11379500	chr1_11379000_11379500	0.003062464	0.006932449	0.000934225	0.074821942	0.518628727	-4.453387327	-3.47148288	0.178157488	1.205811538	1.877077074	0.981904447	2.231008697	0.440116817	0.66457212	NA	NA	NA	NA	NA	msp1
chr1	11379500	11380000	chr1_11379500_11380000	0.001094055	0.004769119	0.000552603	0.060714311	0.520990049	-4.484123393	-3.504580268	0.170148757	1.152668626	1.794362212	0.979543125	2.132693299	0.459298637	0.650972752	NA	NA	NA	NA	NA	msp1
chr1	113796500	113797000	chr1_113796500_113797000	8.03E-13	0.930458222	0.003467196	0.003239157	-0.017481622	-3.315962465	-4.038737575	0.198553228	1.039983987	1.256121455	-0.72277511	1.630769083	-0.443211193	0.662370077	NA	NA	NA	NA	NA	msp1
chr1	113797000	113797500	chr1_113797000_113797500	7.22E-18	0.553796383	0.000324234	0.000343575	0.113104264	-4.227425889	-5.080786885	0.188764074	1.03408283	1.249371468	-0.853360996	1.621806513	-0.526179288	0.6045502	NA	NA	NA	NA	NA	msp1
chr1	1138000	1138500	chr1_1138000_1138500	4.83E-14	0.116628302	2.76E-05	0.011405976	0.245200342	-5.273677895	-4.432707509	0.151511512	1.057400488	1.638533871	0.840970386	1.950099751	0.431244805	0.670902932	NA	NA	NA	NA	NA	msp1
chr1	11382000	11382500	chr1_11382000_11382500	5.71E-11	0.26851945	0.005051285	0.003344187	0.187610229	-3.487174939	-5.211068592	0.166239085	1.147488814	1.62708725	-1.723893653	1.991015695	-0.865836295	0.39684789	NA	NA	NA	NA	NA	msp1
chr1	1138500	1139000	chr1_1138500_1139000	5.20E-18	0.053889349	2.46E-05	0.002876565	0.313902862	-5.126008214	-4.089184635	0.156089101	1.019281192	1.25366649	1.036823578	1.615739403	0.64170223	0.528353273	NA	NA	NA	NA	NA	msp1
chr1	11391500	11392000	chr1_11391500_11392000	9.00E-16	0.415993584	6.09E-06	0.052926699	0.128578384	-6.080311649	-3.291864301	0.15576888	1.098025109	1.629850317	2.788447348	1.965215305	1.418901706	0.171324622	NA	NA	NA	NA	NA	msp1
chr1	113956000	113956500	chr1_113956000_113956500	3.93E-33	0.42838445	0.090702013	0.159237468	-0.076902562	-1.48570744	-1.321160809	0.095641468	0.846808619	0.912625926	0.164546631	1.24497828	0.132168274	0.896171831	NA	NA	NA	NA	NA	sheared
chr1	113956500	113957000	chr1_113956500_113957000	3.74E-33	0.452973225	0.090355959	0.15751471	-0.072696288	-1.485528196	-1.32518784	0.095466531	0.845748272	0.911483177	0.160340356	1.243419367	0.128951149	0.898684276	NA	NA	NA	NA	NA	sheared
chr1	11397000	11397500	chr1_11397000_11397500	1.71E-19	0.009688215	1.79E-07	0.005421755	0.401424499	-5.118289272	-2.708228767	0.144739428	0.747621828	0.89958045	2.410060505	1.169693713	2.060420158	0.052606891	NA	NA	NA	NA	NA	msp1
chr1	11397500	11398000	chr1_11397500_11398000	1.10E-20	0.007442921	4.37E-08	0.000804552	0.348681456	-6.434660405	-5.085762447	0.120982984	0.870970392	1.356363505	1.348897958	1.611927846	0.83682279	0.412579946	NA	NA	NA	NA	NA	msp1
chr1	113977500	113978000	chr1_113977500_113978000	1.67E-36	0.82978136	0.599099261	0.06677138	0.017523352	0.342809985	-1.259181135	0.080724002	0.644413553	0.659136297	-1.601991121	0.921807727	-1.737879901	0.09760658	0.232989146	0.462365973	0.090816221	none	NA	sheared
chr1	113980500	113981000	chr1_113980500_113981000	9.30E-07	0.443766861	0.004046529	0.074600337	0.148183731	-4.068657545	-3.407158523	0.190793031	1.300976283	1.840810173	0.661499022	2.254134287	0.293460344	0.772193811	NA	NA	NA	NA	NA	msp1
chr1	113981000	113981500	chr1_113981000_113981500	7.69E-07	0.403927965	0.003704832	0.070678709	0.159835531	-4.068660067	-3.418812845	0.188650227	1.286607636	1.820481293	0.649847222	2.229240083	0.291510649	0.773662793	NA	NA	NA	NA	NA	msp1
chr1	113981500	113982000	chr1_113981500_113982000	2.61E-16	0.85151329	0.000687107	0.003047296	-0.03813274	-4.236703418	-4.360627997	0.201867225	1.112351622	1.346202497	-0.123924579	1.746306758	-0.070963809	0.944131375	NA	NA	NA	NA	NA	msp1
chr1	113982000	113982500	chr1_113982000_113982500	1.25E-16	0.677000964	0.003931049	0.000569832	-0.082323015	-3.830950132	-5.798087957	0.195593001	1.220488654	1.494831692	-1.967137825	1.929796451	-1.019349903	0.320209977	NA	NA	NA	NA	NA	msp1
chr1	113988500	113989000	chr1_113988500_113989000	5.16E-10	0.075658807	0.001010708	0.007701194	0.287802874	-3.917364881	-4.186692509	0.156091776	1.069282464	1.459740745	-0.269327628	1.809477281	-0.148842779	0.883168266	NA	NA	NA	NA	NA	msp1
chr1	113989000	113989500	chr1_113989000_113989500	2.19E-10	0.12487087	0.00092085	0.00774668	0.247047006	-3.961113833	-4.189685592	0.156229267	1.07094453	1.462014502	-0.22857176	1.812293738	-0.12612291	0.900893921	NA	NA	NA	NA	NA	msp1
chr1	113993000	113993500	chr1_113993000_113993500	0.000213113	0.394316746	0.003213522	0.819239801	0.21442344	-3.473262696	-0.299644084	0.247907905	1.079200644	1.299137507	3.173618612	1.68891453	1.879087754	0.074885388	NA	NA	NA	NA	NA	msp1
chr1	113993500	113994000	chr1_113993500_113994000	1.75E-14	0.350210704	1.37E-05	0.151423849	0.191943712	-4.837116905	-1.638298746	0.202084805	0.922769536	1.111333568	3.198818159	1.444495039	2.214488851	0.038571347	NA	NA	NA	NA	NA	msp1
chr1	114001500	114002000	chr1_114001500_114002000	3.97E-11	0.432096375	0.056623656	0.000635279	0.16369205	-2.567997353	-6.097380523	0.205402703	1.292331915	1.588629769	-3.52938317	2.047893142	-1.723421548	0.100238504	NA	NA	NA	NA	NA	msp1
chr1	114003500	114004000	chr1_114003500_114004000	8.37E-18	0.944366013	5.46E-06	0.006333313	-0.010394247	-5.846727842	-4.812162858	0.147639685	1.048353989	1.632459182	1.034564985	1.940095118	0.533254775	0.599733652	NA	NA	NA	NA	NA	msp1
chr1	114005500	114006000	chr1_114005500_114006000	1.77E-08	0.797616365	0.32841963	0.207291762	0.072042353	0.746041206	1.428756838	0.278317309	0.750245654	1.107175756	0.682715632	1.337425398	0.510470066	0.615310318	0.057667551	0.127544962	0.112447413	meth	NA	msp1
chr1	114005500	114006000	chr1_114005500_114006000	3.81E-09	0.694928279	0.075756352	0.89408787	-0.15794925	3.130096932	-0.231708682	0.398459631	1.694773833	1.724087382	-3.361805614	2.417588809	-1.390561373	0.179639463	0.651002307	0.208114861	0.119263884	none	NA	sheared
chr1	114006000	114006500	chr1_114006000_114006500	0.017207908	0.358792288	0.000586073	0.007923854	0.316228911	3.209604096	3.468115067	0.339020028	0.829726838	1.214147807	0.258510971	1.470578635	0.175788608	0.862227688	0.005205845	0.016261621	0.139988167	sham	NA	msp1
chr1	114006500	114007000	chr1_114006500_114007000	3.54E-05	0.007325757	0.000300823	0.109048916	1.243619469	4.102235337	2.401830978	0.430533263	0.99671239	1.451788501	-1.700404359	1.76100126	-0.965589519	0.345781213	0.02993328	0.014059336	0.07942328	sham	sham	msp1
chr1	114017500	114018000	chr1_114017500_114018000	1.40E-12	0.171793922	0.001947763	0.010141803	0.310507646	-3.689816465	-3.576977478	0.221503191	1.081055614	1.298641849	0.112838987	1.689719472	0.066779717	0.947420143	NA	NA	NA	NA	NA	msp1
chr1	114033000	114033500	chr1_114033000_114033500	2.26E-09	0.076159943	0.081764614	0.001365937	0.371090269	-2.504131422	-6.537209431	0.201627384	1.387745574	1.841885672	-4.03307801	2.306161444	-1.748827264	0.095653508	NA	NA	NA	NA	NA	msp1
chr1	114040500	114041000	chr1_114040500_114041000	8.58E-16	0.827271856	8.37E-06	0.2256872	-0.050309219	-5.630437582	-1.55413622	0.228447328	1.038544469	1.254926806	4.076301362	1.628930908	2.502439693	0.021123202	NA	NA	NA	NA	NA	msp1
chr1	114041000	114041500	chr1_114041000_114041500	7.04E-12	0.891382749	5.04E-06	0.553093857	-0.03386728	-5.098808095	0.700885586	0.245800467	0.909462348	1.16765229	5.799693681	1.480045146	3.918592415	0.000850986	0.202203309	0.00236189	0.005562777	none	NA	msp1
chr1	114041000	114041500	chr1_114041000_114041500	1.25E-08	0.325958253	0.486335189	0.550298856	0.372328628	-2.108229476	-2.054928244	0.372142442	2.986814692	3.397128107	0.053301231	4.523443532	0.011783331	0.99071523	NA	NA	NA	NA	NA	sheared
chr1	114041500	114042000	chr1_114041500_114042000	0.000221603	0.653985666	0.022166247	0.237310252	-0.108351011	-3.828334111	-2.400181399	0.239184111	1.582114407	1.988247708	1.428152712	2.540908291	0.562063856	0.580317869	NA	NA	NA	NA	NA	msp1
chr1	114042000	114042500	chr1_114042000_114042500	8.61E-13	0.775812853	0.00210052	0.045747043	-0.063081668	-4.513756921	-3.41191817	0.219412351	1.333847748	1.633042378	1.101838751	2.108548606	0.522557909	0.607022617	NA	NA	NA	NA	NA	msp1
chr1	114049000	114049500	chr1_114049000_114049500	4.90E-12	0.311212865	0.015136233	0.000441831	0.16729146	-2.905432368	-6.411985239	0.162254386	1.123783079	1.613701142	-3.506552871	1.966448521	-1.783190779	0.089740154	NA	NA	NA	NA	NA	msp1
chr1	114049500	114050000	chr1_114049500_114050000	1.31E-11	0.621568497	0.02255301	0.001147859	0.088787395	-2.975085117	-6.403133923	0.177904703	1.233387149	1.77109689	-3.428048806	2.158246523	-1.588349046	0.12789157	NA	NA	NA	NA	NA	msp1
chr1	11405500	11406000	chr1_11405500_11406000	0.000117387	0.209032518	0.001213968	0.137761755	0.257459723	-4.886900415	-3.232611388	0.200298254	1.359705271	2.116688051	1.654289027	2.515783522	0.65756414	0.518315334	NA	NA	NA	NA	NA	msp1
chr1	11406000	11406500	chr1_11406000_11406500	9.59E-14	0.227838739	0.00016373	0.04342083	0.223704915	-4.691971271	-2.793598149	0.181496923	1.081255574	1.321521474	1.898373122	1.707493082	1.111789642	0.27941515	NA	NA	NA	NA	NA	msp1
chr1	11406500	11407000	chr1_11406500_11407000	2.45E-13	0.506926929	0.000992512	0.004409522	0.106926588	-3.991958438	-4.287069157	0.159085983	1.087604557	1.385945946	-0.295110719	1.761740571	-0.167510883	0.868650282	NA	NA	NA	NA	NA	msp1
chr1	114093500	114094000	chr1_114093500_114094000	2.86E-12	0.388232377	0.614999859	0.336580703	0.24271572	1.021502692	-2.028341812	0.276758474	2.007507184	2.073171704	-3.049844504	2.885849269	-1.056827374	0.303189368	0.390630915	0.470196861	0.149037792	none	NA	sheared
chr1	11412000	11412500	chr1_11412000_11412500	4.82E-17	0.024861989	5.41E-05	0.001417557	0.349373213	-4.980669999	-5.738404744	0.147482852	1.050067717	1.623291367	-0.757734745	1.933317634	-0.391934948	0.699251353	NA	NA	NA	NA	NA	msp1
chr1	114178000	114178500	chr1_114178000_114178500	4.31E-33	0.551269428	0.003305093	0.030975732	-0.058363732	-3.08649348	-2.440466505	0.096721589	0.95763444	1.072078268	0.646026975	1.437503229	0.44940906	0.657968957	NA	NA	NA	NA	NA	sheared
chr1	114178500	114179000	chr1_114178500_114179000	4.54E-33	0.559054861	0.003357618	0.031215548	-0.057327037	-3.08619153	-2.44120125	0.096904466	0.959410894	1.074067006	0.64499028	1.44016985	0.447857091	0.659069825	NA	NA	NA	NA	NA	sheared
chr1	114229000	114229500	chr1_114229000_114229500	2.21E-07	0.647847888	0.000268234	0.238577564	0.076688723	-4.637127544	-1.727747027	0.166119874	1.115216975	1.435187904	2.909380517	1.817545934	1.600719114	0.125117131	NA	NA	NA	NA	NA	msp1
chr1	114229500	114230000	chr1_114229500_114230000	4.02E-09	0.343566657	0.000339025	0.228674614	0.173115515	-4.854164559	-1.824189947	0.179728422	1.192199548	1.482738353	3.029974612	1.902591071	1.592551683	0.126943254	NA	NA	NA	NA	NA	msp1
chr1	114230500	114231000	chr1_114230500_114231000	1.95E-34	0.262517353	2.99E-05	0.663788038	-0.097285855	-3.939674664	0.380214241	0.08501171	0.786809656	0.865074143	4.319888906	1.169368508	3.694206639	0.001436468	0.528861973	0.02739502	0.013319099	none	NA	sheared
chr1	114231000	114231500	chr1_114231000_114231500	2.06E-34	0.270942539	3.06E-05	0.663420471	-0.095703647	-3.937227165	0.381079533	0.085150567	0.787679515	0.866030422	4.318306698	1.170661228	3.688775707	0.001454747	0.528840986	0.027496482	0.013437944	none	NA	sheared
chr1	114237000	114237500	chr1_114237000_114237500	0.000336776	0.679340214	0.002513174	0.05252349	0.073827758	-3.682951335	-3.496579735	0.176769089	1.111177824	1.728060164	0.1863716	2.054484872	0.090714516	0.928621826	NA	NA	NA	NA	NA	msp1
chr1	114237500	114238000	chr1_114237500_114238000	9.23E-14	0.601782932	1.38E-05	0.022352017	-0.084163683	-5.803518402	-4.166095439	0.159482871	1.107500682	1.724322224	1.637422963	2.04935231	0.798995348	0.433679823	NA	NA	NA	NA	NA	msp1
chr1	114238000	114238500	chr1_114238000_114238500	2.22E-10	0.860427418	0.000123342	0.042069704	-0.031921757	-5.500005284	-4.102679047	0.179909946	1.237907493	1.927251537	1.397326237	2.290570551	0.61003414	0.548708527	NA	NA	NA	NA	NA	msp1
chr1	11424500	11425000	chr1_11424500_11425000	3.84E-12	0.319121847	0.333457621	0.713914958	-0.283015718	-1.914568274	0.800541601	0.27883273	1.944058143	2.160799858	2.715109875	2.906616261	0.934113633	0.36138703	0.557150173	0.356224743	0.160704473	none	NA	sheared
chr1	1142500	1143000	chr1_1142500_1143000	2.99E-13	0.874365576	0.002049595	0.015201706	-0.036454535	-3.77941273	-3.456425209	0.228486705	1.113722766	1.337855785	0.322987522	1.740757451	0.185544242	0.854671003	NA	NA	NA	NA	NA	msp1
chr1	114275000	114275500	chr1_114275000_114275500	6.89E-15	0.417509616	9.82E-06	0.05399615	-0.123215942	-5.566922396	-2.843514399	0.149764674	1.038002772	1.414617569	2.723407998	1.754591867	1.55216039	0.136305043	NA	NA	NA	NA	NA	msp1
chr1	114275500	114276000	chr1_114275500_114276000	6.58E-15	0.546584364	6.59E-06	0.055738316	-0.090002426	-5.648801148	-2.853902475	0.147499364	1.025475807	1.430711386	2.794898673	1.760265804	1.587770817	0.128022509	NA	NA	NA	NA	NA	msp1
chr1	114297500	114298000	chr1_114297500_114298000	8.71E-19	0.24259029	1.47E-06	4.51E-07	-0.22701811	3.261542013	-5.17073776	0.190233236	0.538404316	0.795805201	-8.432279774	0.960825232	-8.776080701	2.71E-08	0.000209072	0.001064025	0.00034772	sham	sham	msp1
chr1	114297500	114298000	chr1_114297500_114298000	1.04E-13	0.192455511	0.846099545	0.172645046	0.294790656	0.34293512	-2.760120121	0.220521261	1.749905236	1.970261768	-3.103055241	2.635165985	-1.177555895	0.252796968	0.323362537	0.585157346	0.138077869	none	NA	sheared
chr1	114298000	114298500	chr1_114298000_114298500	7.16E-17	0.111136754	1.11E-05	0.011605081	-0.372093344	3.225501201	-2.374462807	0.226297512	0.606491902	0.880075208	-5.599964007	1.06881467	-5.239415367	3.97E-05	0.00632658	0.003908242	0.00204401	sham	sham	msp1
chr1	114298000	114298500	chr1_114298000_114298500	9.07E-14	0.288450103	0.796318086	0.306201318	0.260946835	-0.469192428	-2.135113483	0.240977154	1.799872506	2.047073452	-1.665921055	2.725811945	-0.611165073	0.547974477	NA	NA	NA	NA	NA	sheared
chr1	1143000	1143500	chr1_1143000_1143500	5.19E-13	0.560649934	0.084733086	0.00013684	0.152558879	-1.754721784	-5.546288698	0.259104357	0.982359181	1.259081064	-3.791566914	1.596970472	-2.374224809	0.027709616	NA	NA	NA	NA	NA	msp1
chr1	11431500	11432000	chr1_11431500_11432000	1.35E-22	0.727934511	3.81E-07	0.00240466	-0.048784733	-6.279668588	-3.931669954	0.138858908	0.957060264	1.180109233	2.347998634	1.519415069	1.545330622	0.13794342	NA	NA	NA	NA	NA	msp1
chr1	11432000	11432500	chr1_11432000_11432500	4.36E-19	0.916023747	1.89E-06	0.004993149	-0.020178386	-4.834869968	-3.039442262	0.189672416	0.810479787	0.998633886	1.795427706	1.28613651	1.395985334	0.178023581	NA	NA	NA	NA	NA	msp1
chr1	1143500	1144000	chr1_1143500_1144000	3.84E-13	0.555290901	0.060140379	0.00020844	0.157124922	-1.839657038	-5.313157272	0.263229668	0.939677697	1.249912115	-3.473500234	1.56373734	-2.221281122	0.038039517	NA	NA	NA	NA	NA	msp1
chr1	11435000	11435500	chr1_11435000_11435500	0.000160293	0.156403513	0.015991186	0.065375383	0.322236575	-3.84923973	-3.948608199	0.2213465	1.502527407	2.060082058	-0.099368469	2.549809148	-0.038970944	0.969299945	NA	NA	NA	NA	NA	msp1
chr1	11435500	11436000	chr1_11435500_11436000	0.000163976	0.16844724	0.016162247	0.066400103	0.313414768	-3.849240716	-3.939787378	0.221773155	1.505214929	2.063765248	-0.090546663	2.554368607	-0.035447767	0.97207411	NA	NA	NA	NA	NA	msp1
chr1	11436000	11436500	chr1_11436000_11436500	6.29E-05	0.255850125	0.012790655	0.060933989	0.24978343	-3.884521317	-3.911436641	0.215400627	1.461981959	2.00448967	-0.026915324	2.481001831	-0.010848571	0.99145175	NA	NA	NA	NA	NA	msp1
chr1	1144000	1144500	chr1_1144000_1144500	2.81E-11	0.912124494	0.016874732	0.006066375	0.024353641	-3.143868953	-4.469823934	0.218720524	1.238382238	1.507408682	-1.325954981	1.950864296	-0.679675662	0.50450131	NA	NA	NA	NA	NA	msp1
chr1	114420500	114421000	chr1_114420500_114421000	1.14E-13	0.439601919	6.80E-06	0.076061927	0.116829711	-5.687692113	-2.788070461	0.149043069	1.034720253	1.514329512	2.899621651	1.83407739	1.580970174	0.129570935	NA	NA	NA	NA	NA	msp1
chr1	114421000	114421500	chr1_114421000_114421500	1.59E-13	0.414317897	7.03E-06	0.077097922	0.123350839	-5.666310083	-2.773209561	0.148893667	1.03304199	1.511868269	2.893100523	1.831098418	1.579980898	0.12979748	NA	NA	NA	NA	NA	msp1
chr1	114421500	114422000	chr1_114421500_114422000	1.28E-13	0.397153688	5.69E-06	0.07345868	0.126044349	-5.656682583	-2.76627557	0.146616546	1.016955062	1.488322599	2.890407013	1.80258197	1.603481596	0.124504487	NA	NA	NA	NA	NA	msp1
chr1	11444500	11445000	chr1_11444500_11445000	1.52E-12	0.137696993	0.003854325	0.019344396	0.340797271	-4.208411284	-4.051684341	0.223113148	1.337416923	1.634101303	0.156726944	2.111627593	0.07422092	0.941571936	NA	NA	NA	NA	NA	msp1
chr1	114447500	114448000	chr1_114447500_114448000	0.013529585	0.070086325	0.326735038	0.570678568	-0.440779812	-0.718786983	-0.57380787	0.234186638	0.720281756	1.000178241	0.144979113	1.232543031	0.117626005	0.907537279	NA	NA	NA	NA	NA	msp1
chr1	114447500	114448000	chr1_114447500_114448000	8.84E-35	0.183807083	0.796073392	0.366145782	0.123504762	0.148879176	0.530113234	0.090538971	0.570414894	0.576722351	0.381234058	0.811160787	0.469985808	0.643449353	0.399558731	0.560363043	0.206996427	none	NA	sheared
chr1	114448000	114448500	chr1_114448000_114448500	0.022781074	0.031085957	0.338848945	0.631759591	-0.497446283	-0.653394312	-0.451748727	0.219292959	0.671650533	0.932446677	0.201645585	1.149161104	0.175471989	0.862473172	NA	NA	NA	NA	NA	msp1
chr1	114448000	114448500	chr1_114448000_114448500	7.64E-35	0.188657134	0.795118456	0.390466509	0.121434003	0.149300083	0.502528154	0.090040021	0.569297641	0.575755783	0.353228071	0.809687919	0.43625212	0.667326726	0.406870169	0.559508918	0.212111407	none	NA	sheared
chr1	11446500	11447000	chr1_11446500_11447000	3.20E-18	0.997674803	0.052597476	1.11E-08	0.000476118	-1.545330367	-7.279934077	0.16194805	0.763980159	0.918312813	-5.734603709	1.194556029	-4.800615099	0.000108852	NA	NA	NA	NA	NA	msp1
chr1	11447000	11447500	chr1_11447000_11447500	4.73E-15	0.805948023	0.134503413	1.08E-07	0.040221935	-1.226129808	-6.733915547	0.162211616	0.795942394	0.956694184	-5.50778574	1.244503136	-4.425690526	0.000260149	NA	NA	NA	NA	NA	msp1
chr1	114477500	114478000	chr1_114477500_114478000	2.73E-22	0.202900257	9.29E-06	1.22E-05	0.168398746	-5.108422491	-7.219959965	0.129200759	0.948936127	1.366354931	-2.111537473	1.663552094	-1.26929447	0.218908538	NA	NA	NA	NA	NA	msp1
chr1	114488500	114489000	chr1_114488500_114489000	1.62E-07	0.988923217	0.000425675	0.083076058	-0.002245959	-4.341624939	-2.760714508	0.160359632	1.088864631	1.536856291	1.580910432	1.883495007	0.839349415	0.411194293	NA	NA	NA	NA	NA	msp1
chr1	114489000	114489500	chr1_114489000_114489500	4.31E-16	0.595753982	2.03E-05	0.054798996	-0.091248079	-5.28651342	-2.542573933	0.170064929	1.036863357	1.269403871	2.743939487	1.639046006	1.674107668	0.109677596	NA	NA	NA	NA	NA	msp1
chr1	114489500	114490000	chr1_114489500_114490000	4.58E-11	0.238508511	0.000174844	0.183571457	-0.213826367	-5.2252893	-2.174345713	0.17759241	1.210872576	1.595224384	3.050943587	2.002736436	1.523387468	0.14331815	NA	NA	NA	NA	NA	msp1
chr1	114500	115000	chr1_114500_115000	0.000752979	0.471754549	0.077335976	0.014356046	-0.155390946	-2.627442969	-5.323689309	0.213053926	1.43361912	2.041287637	-2.69624634	2.494417567	-1.080912184	0.292598378	NA	NA	NA	NA	NA	msp1
chr1	11452500	11453000	chr1_11452500_11453000	9.25E-10	0.726402649	0.025820621	0.03206153	-0.083566451	-3.785903066	-4.591692165	0.236470203	1.60963026	2.036820303	-0.805789099	2.596063659	-0.310388806	0.759476685	NA	NA	NA	NA	NA	msp1
chr1	11453000	11453500	chr1_11453000_11453500	7.33E-16	0.722994309	0.000778367	0.008845903	-0.07338803	-4.676574903	-4.269713436	0.204999384	1.24311101	1.518876433	0.406861468	1.962730395	0.207293609	0.837876635	NA	NA	NA	NA	NA	msp1
chr1	11453500	11454000	chr1_11453500_11454000	6.51E-20	0.632436591	4.95E-07	0.050193931	0.070876896	-6.744302324	-2.711400652	0.146588002	1.043513429	1.325758315	4.032901672	1.687173787	2.390329735	0.026788319	NA	NA	NA	NA	NA	msp1
chr1	11454000	11454500	chr1_11454000_11454500	4.28E-23	0.067309713	4.33E-08	0.001607439	0.233018596	-6.676031074	-4.601909164	0.122494105	0.903260416	1.319744508	2.074121911	1.59925137	1.296933021	0.209417619	NA	NA	NA	NA	NA	msp1
chr1	114551000	114551500	chr1_114551000_114551500	7.38E-08	0.273142812	3.31E-05	0.571332516	0.180236125	-4.83175535	-0.690537977	0.161287318	0.981796845	1.205702975	4.141217373	1.554877715	2.663371745	0.014925354	NA	NA	NA	NA	NA	msp1
chr1	114551500	114552000	chr1_114551500_114552000	5.34E-13	0.735234088	8.51E-06	0.353125019	-0.056295826	-5.2287537	-1.113886674	0.164845661	0.96555578	1.179966471	4.114867026	1.524670075	2.698857342	0.01381248	NA	NA	NA	NA	NA	msp1
chr1	114558500	114559000	chr1_114558500_114559000	6.34E-10	0.696105378	2.71E-05	0.584328227	-0.067689819	-4.667731425	-0.628384286	0.171553586	0.934636855	1.135534042	4.039347139	1.47070854	2.746531368	0.012440903	NA	NA	NA	NA	NA	msp1
chr1	114559000	114559500	chr1_114559000_114559500	0.761552798	0.799469686	0.047778655	0.634717403	-0.069458024	-3.570388071	-1.031415015	0.270871151	1.725918306	2.147616367	2.538973056	2.755186029	0.921525091	0.367759652	NA	NA	NA	NA	NA	msp1
chr1	114559500	114560000	chr1_114559500_114560000	1.44E-17	0.433523365	3.36E-06	0.021378586	-0.110654029	-5.452390401	-2.873107935	0.139286025	0.947557159	1.179588795	2.579282467	1.513041405	1.704700517	0.103736629	NA	NA	NA	NA	NA	msp1
chr1	114564500	114565000	chr1_114564500_114565000	3.60E-09	0.979323022	0.003254921	0.041964046	-0.005204393	-4.397947514	-4.452716126	0.199045931	1.368654437	2.090525362	-0.054768612	2.498701915	-0.021918826	0.982729918	NA	NA	NA	NA	NA	msp1
chr1	11457500	11458000	chr1_11457500_11458000	3.76E-12	0.653580991	0.001038713	0.040850526	0.085502895	-4.59278228	-3.331633089	0.188510329	1.25719191	1.554993914	1.261149191	1.99963436	0.630689898	0.53538447	NA	NA	NA	NA	NA	msp1
chr1	11458000	11458500	chr1_11458000_11458500	2.10E-14	0.205202664	0.000398262	0.018271715	0.23326665	-4.885519363	-3.772133926	0.179909278	1.217731009	1.506278306	1.113385437	1.936941699	0.574816184	0.571825747	NA	NA	NA	NA	NA	msp1
chr1	114638000	114638500	chr1_114638000_114638500	4.16E-21	0.676225192	1.72E-06	0.003632141	0.061106845	-6.321979402	-4.404624735	0.144815177	1.053550407	1.389408851	1.917354667	1.74368157	1.099601384	0.284566179	NA	NA	NA	NA	NA	msp1
chr1	11467500	11468000	chr1_11467500_11468000	2.26E-08	0.011839685	0.000686162	0.172691123	0.528667299	-4.305384811	-1.929178473	0.196559179	1.130231007	1.379173427	2.376206338	1.78312688	1.332606426	0.197645511	NA	NA	NA	NA	NA	msp1
chr1	114678500	114679000	chr1_114678500_114679000	1.22E-20	0.640167633	4.86E-07	0.008307072	-0.064981078	-6.427384457	-4.312987987	0.137522056	0.993375663	1.520258239	2.11439647	1.816034229	1.164293291	0.258006327	NA	NA	NA	NA	NA	msp1
chr1	11468000	11468500	chr1_11468000_11468500	4.05E-07	0.024759813	0.0018497	0.129131834	0.485529409	-3.358780623	-1.837155742	0.204800716	0.97836334	1.175448395	1.52162488	1.529337685	0.994956768	0.331643448	NA	NA	NA	NA	NA	msp1
chr1	114683000	114683500	chr1_114683000_114683500	1.28E-18	0.138218205	0.001104273	3.57E-05	0.240408257	-3.964928292	-6.612474699	0.15760718	1.092257978	1.351035941	-2.647546407	1.7373329	-1.523914275	0.143187116	NA	NA	NA	NA	NA	msp1
chr1	114709500	114710000	chr1_114709500_114710000	0.03636213	0.884050045	0.053653108	0.097289816	0.031668291	-2.833923148	-3.0287674	0.215206724	1.407693441	1.76638553	-0.194844252	2.258698445	-0.086263951	0.932114382	NA	NA	NA	NA	NA	msp1
chr1	114716000	114716500	chr1_114716000_114716500	3.57E-07	0.218356472	0.024861422	0.021379163	0.257316289	-3.286444896	-4.403138247	0.204420432	1.387319253	1.807769817	-1.116693351	2.278746677	-0.490047166	0.629433071	NA	NA	NA	NA	NA	msp1
chr1	114726500	114727000	chr1_114726500_114727000	2.47E-12	0.086629844	3.36E-05	0.032133265	0.293293142	-5.652994097	-4.0338007	0.165247814	1.149771081	1.79015543	1.619193397	2.127587837	0.761046556	0.455509429	NA	NA	NA	NA	NA	msp1
chr1	114727000	114727500	chr1_114727000_114727500	1.95E-12	0.110595255	3.52E-05	0.086019894	0.274186507	-5.678009147	-2.985131705	0.166488683	1.159018961	1.678455134	2.692877442	2.039739343	1.320206648	0.201676965	NA	NA	NA	NA	NA	msp1
chr1	11475000	11475500	chr1_11475000_11475500	3.99E-13	0.585855949	0.027367547	0.000294854	-0.097459895	-2.78589181	-6.173827889	0.176839012	1.197733829	1.497352975	-3.387936079	1.917454629	-1.766892435	0.092504191	NA	NA	NA	NA	NA	msp1
chr1	11475500	11476000	chr1_11475500_11476000	5.52E-15	0.852845313	0.015412375	0.00014191	-0.032378557	-3.055580522	-6.508597939	0.172976395	1.185407934	1.482014067	-3.453017417	1.897777033	-1.819506379	0.083837637	NA	NA	NA	NA	NA	msp1
chr1	114793000	114793500	chr1_114793000_114793500	3.29E-18	0.389940838	6.05E-07	0.012352458	0.12053327	-6.263781794	-4.077839323	0.138056956	0.980558736	1.52628156	2.185942471	1.814119852	1.204960339	0.242283533	NA	NA	NA	NA	NA	msp1
chr1	114793500	114794000	chr1_114793500_114794000	5.57E-12	0.814313776	0.028181003	0.041846227	0.075787354	-2.257592573	-3.106383449	0.319702991	0.976131251	1.457528044	-0.848790875	1.754200734	-0.483861886	0.633739576	NA	NA	NA	NA	NA	msp1
chr1	114794000	114794500	chr1_114794000_114794500	6.49E-12	0.329782806	0.001347896	0.239895631	0.305655389	-3.364954129	-1.691588371	0.308260373	0.946737668	1.409198358	1.673365758	1.697690261	0.985672002	0.336069179	NA	NA	NA	NA	NA	msp1
chr1	114799000	114799500	chr1_114799000_114799500	0.001452671	0.684584181	0.011227454	0.333914092	0.093084967	-3.310005881	-1.457736525	0.226811241	1.220546159	1.482989766	1.852269356	1.92067477	0.964384697	0.346369939	NA	NA	NA	NA	NA	msp1
chr1	114799500	114800000	chr1_114799500_114800000	6.37E-10	0.702599119	0.001453509	0.207928175	0.101586478	-3.317695105	-1.581001578	0.263390408	0.941062069	1.226919487	1.736693527	1.546262994	1.123155332	0.274673541	NA	NA	NA	NA	NA	msp1
chr1	114800500	114801000	chr1_114800500_114801000	2.51E-15	0.753206152	0.000183156	0.005831954	0.052425588	-5.002792805	-5.146825219	0.165134872	1.163905567	1.726450022	-0.144032414	2.082139728	-0.069175191	0.945537137	NA	NA	NA	NA	NA	msp1
chr1	114801500	114802000	chr1_114801500_114802000	3.72E-17	0.943179245	0.007056092	2.11E-05	0.012701652	-3.017314418	-6.43881304	0.176639353	1.039068672	1.266176011	-3.421498623	1.63794548	-2.088896526	0.049708234	NA	NA	NA	NA	NA	msp1
chr1	114803000	114803500	chr1_114803000_114803500	8.42E-11	0.185667842	0.000163175	0.131574069	0.252335317	-5.603641675	-2.979450449	0.186041882	1.290978086	1.918965346	2.624191226	2.312801855	1.134637289	0.269943749	NA	NA	NA	NA	NA	msp1
chr1	114803500	114804000	chr1_114803500_114804000	8.55E-09	0.516599326	0.000258616	0.040415253	0.114025137	-4.957613198	-3.973360924	0.17361019	1.188448432	1.85019072	0.984252274	2.199003269	0.447590182	0.659259233	NA	NA	NA	NA	NA	msp1
chr1	114807500	114808000	chr1_114807500_114808000	5.06E-23	0.296769924	4.42E-07	0.00034334	0.137509141	-6.235395206	-5.85020491	0.129370652	0.95849495	1.438482637	0.385190296	1.728567287	0.222837895	0.825921726	NA	NA	NA	NA	NA	msp1
chr1	114821500	114822000	chr1_114821500_114822000	4.32E-10	0.51503555	0.004932277	0.054096996	0.165708415	-3.467672025	-2.749539016	0.251355936	1.137496585	1.368478793	0.718133009	1.779503495	0.403558078	0.690819836	NA	NA	NA	NA	NA	msp1
chr1	114822000	114822500	chr1_114822000_114822500	4.81E-10	0.524532559	0.005121888	0.055468382	0.162768368	-3.467667793	-2.746594737	0.252619901	1.143163175	1.375295492	0.721073056	1.788367897	0.403201745	0.691077717	NA	NA	NA	NA	NA	msp1
chr1	114827000	114827500	chr1_114827000_114827500	1.29E-26	0.388974491	0.399934229	0.237360798	0.121381136	0.756523555	-1.122705582	0.13862552	0.884544474	0.929047258	-1.879229138	1.282789045	-1.464955711	0.158477018	0.358578865	0.383478403	0.112158803	none	NA	sheared
chr1	11484000	11484500	chr1_11484000_11484500	1.75E-16	0.008232153	0.003128134	4.20E-05	0.449964586	-3.639536989	-7.34548443	0.158397115	1.127161964	1.519050346	-3.70594744	1.89156233	-1.95919922	0.064178051	NA	NA	NA	NA	NA	msp1
chr1	11484500	11485000	chr1_11484500_11485000	4.36E-14	0.129081993	0.01913475	0.000237593	0.293472528	-3.264075487	-7.095789837	0.187744033	1.313930997	1.68838573	-3.83171435	2.139406702	-1.791017269	0.088438474	NA	NA	NA	NA	NA	msp1
chr1	11488000	11488500	chr1_11488000_11488500	1.59E-08	0.054688882	0.002265742	0.045220784	0.391130136	-3.690602019	-2.807344405	0.195180662	1.100127458	1.340166189	0.883257614	1.733875958	0.509412228	0.61603814	NA	NA	NA	NA	NA	msp1
chr1	114881000	114881500	chr1_114881000_114881500	1.13E-05	0.044498573	0.102871772	0.880501382	-0.576587584	-1.378301025	-0.178540423	0.274255325	0.8178186	1.176993862	1.199760602	1.433227761	0.837103937	0.412425612	NA	NA	NA	NA	NA	msp1
chr1	114881500	114882000	chr1_114881500_114882000	1.60E-11	0.291105411	0.00561346	0.393593143	-0.283127401	-2.381947317	-1.010881303	0.263202209	0.794894036	1.166930972	1.371066014	1.411943491	0.971048787	0.343122194	NA	NA	NA	NA	NA	msp1
chr1	11488500	11489000	chr1_11488500_11489000	9.39E-14	0.098695951	0.000346561	0.014025503	0.321621479	-4.430178909	-3.477412639	0.188396717	1.090244177	1.328307636	0.952766271	1.718439274	0.554436974	0.585427056	NA	NA	NA	NA	NA	msp1
chr1	114892500	114893000	chr1_114892500_114893000	2.07E-16	0.514147202	6.16E-06	0.113235404	0.105583932	-5.98344437	-2.18428742	0.159815152	1.081339282	1.336574008	3.79915695	1.719222127	2.209811572	0.038941516	NA	NA	NA	NA	NA	msp1
chr1	114893000	114893500	chr1_114893000_114893500	1.81E-15	0.768770572	2.55E-06	0.05367739	0.042773964	-5.893926012	-2.990466543	0.144112974	1.00643566	1.485614151	2.903459468	1.794425297	1.618044214	0.121316374	NA	NA	NA	NA	NA	msp1
chr1	114906500	114907000	chr1_114906500_114907000	4.45E-19	0.919697857	0.011586477	0.02257381	-0.016765863	-3.25248419	-2.984652204	0.164755002	1.200765142	1.233754653	0.267831986	1.721623498	0.15556943	0.877931869	NA	NA	NA	NA	NA	sheared
chr1	114907000	114907500	chr1_114907000_114907500	3.53E-19	0.998247948	0.011375602	0.02011374	-0.000361837	-3.250759796	-3.03503125	0.163260837	1.196688644	1.228616924	0.215728547	1.715098614	0.125782007	0.901160317	NA	NA	NA	NA	NA	sheared
chr1	114918500	114919000	chr1_114918500_114919000	1.09E-11	0.513530844	0.000538211	0.096015558	0.131605714	-4.490596011	-2.418239661	0.198908842	1.151420221	1.404676737	2.07235635	1.816283365	1.140987354	0.267353904	NA	NA	NA	NA	NA	msp1
chr1	114919000	114919500	chr1_114919000_114919500	7.62E-11	0.567860974	0.000856809	0.119824053	0.118522743	-4.401829667	-2.311106642	0.205081163	1.181420827	1.441066449	2.090723025	1.863445111	1.12196652	0.275166711	NA	NA	NA	NA	NA	msp1
chr1	114934500	114935000	chr1_114934500_114935000	3.53E-14	0.866662617	8.31E-06	0.032078343	-0.024409691	-5.414449012	-3.443022074	0.144074117	0.998209436	1.527445787	1.971426938	1.824695238	1.08041436	0.292814551	NA	NA	NA	NA	NA	msp1
chr1	114935500	114936000	chr1_114935500_114936000	2.16E-37	0.92476357	0.000507372	1.66E-07	0.005847644	1.051192903	1.871501333	0.061346206	0.266212016	0.267882334	0.82030843	0.377663583	2.172061236	0.042049973	0.010554531	0.053222828	0.06039628	sham	sham	sheared
chr1	114936000	114936500	chr1_114936000_114936500	2.27E-37	0.902615253	0.000502889	1.68E-07	0.007587942	1.05310798	1.871676112	0.061433581	0.266470054	0.268142401	0.818568132	0.378029942	2.165352637	0.042625463	0.010566245	0.053179891	0.060856184	sham	sham	sheared
chr1	11494000	11494500	chr1_11494000_11494500	8.37E-12	0.698926201	0.000632071	0.09104004	0.081070986	-4.696917747	-2.614022496	0.207497892	1.223145643	1.494374421	2.082895251	1.93112407	1.078592144	0.293606809	NA	NA	NA	NA	NA	msp1
chr1	11494500	11495000	chr1_11494500_11495000	1.17E-12	0.888627275	0.010379746	0.004446185	0.034773676	-3.287737648	-4.445913008	0.24609318	1.197835201	1.438831893	-1.15817536	1.872176911	-0.618624956	0.543145644	NA	NA	NA	NA	NA	msp1
chr1	114954000	114954500	chr1_114954000_114954500	7.62E-12	0.768298184	0.003484377	0.014297596	-0.064419193	-3.48758327	-3.439745115	0.216583356	1.094478014	1.318039097	0.047838155	1.713216036	0.027923014	0.978000305	NA	NA	NA	NA	NA	msp1
chr1	114954500	114955000	chr1_114954500_114955000	2.23E-14	0.901808085	7.78E-05	0.085683139	0.031262259	2.831181794	1.551869827	0.251134544	0.614024467	0.871585467	-1.279311968	1.06615537	-1.199930145	0.244188134	0.024072453	0.009687162	0.065445521	sham	sham	msp1
chr1	114954500	114955000	chr1_114954500_114955000	1.76E-10	0.25002741	0.299524589	0.930876413	-0.401157874	1.777842713	0.150030063	0.341238118	1.680690947	1.713536917	-1.62781265	2.400193914	-0.678200474	0.505416378	0.664603926	0.341485575	0.183032928	none	NA	sheared
chr1	114955000	114955500	chr1_114955000_114955500	3.82E-09	0.642622577	2.59E-07	0.002258155	0.11575116	3.870097925	2.742235605	0.246786221	0.577059023	0.817113325	-1.127862319	1.000335594	-1.127483942	0.272883337	0.002884769	0.000596304	0.069712577	sham	sham	msp1
chr1	114993000	114993500	chr1_114993000_114993500	4.35E-06	0.749419299	0.154401382	0.016211072	-0.051589722	-2.566553938	-5.109367383	0.159875041	1.751573452	1.992243129	-2.542813445	2.6527424	-0.95856026	0.349225685	NA	NA	NA	NA	NA	sheared
chr1	11500	12000	chr1_11500_12000	1.58E-22	0.251555285	6.06E-07	0.001278505	0.157289906	-6.320115121	-4.729315166	0.134388893	0.98944972	1.323110782	1.590799955	1.652160068	0.962860673	0.347115624	NA	NA	NA	NA	NA	msp1
chr1	115000	115500	chr1_115000_115500	3.31E-06	0.292197877	0.163503811	0.00247471	-0.220744162	-1.921862384	-5.540311005	0.205683641	1.343586834	1.668539189	-3.618448621	2.142253161	-1.689085439	0.106733739	NA	NA	NA	NA	NA	msp1
chr1	115004500	115005000	chr1_115004500_115005000	1.86E-11	0.28762893	3.63E-05	0.010767358	0.169171728	-5.262025571	-4.574589107	0.156113898	1.076527471	1.676028046	0.687436464	1.991979269	0.345102218	0.733620473	NA	NA	NA	NA	NA	msp1
chr1	115020500	115021000	chr1_115020500_115021000	2.96E-16	0.005098373	1.92E-06	0.011545663	0.403913467	-5.578761165	-3.747399404	0.133074536	0.936094612	1.387833813	1.831361761	1.67402384	1.093987862	0.286961707	NA	NA	NA	NA	NA	msp1
chr1	115043000	115043500	chr1_115043000_115043500	6.24E-09	0.567738939	0.00229826	0.228058528	0.1435926	-3.411931707	-1.534167498	0.248381049	1.018736594	1.245309022	1.877764209	1.608918521	1.167097143	0.256898385	NA	NA	NA	NA	NA	msp1
chr1	115043500	115044000	chr1_115043500_115044000	3.34E-11	0.613993201	0.125686479	0.278069633	0.15437477	-1.410570412	-1.48649246	0.302699578	0.894036426	1.344227747	-0.075922049	1.614388233	-0.047028371	0.962957055	NA	NA	NA	NA	NA	msp1
chr1	115044000	115044500	chr1_115044000_115044500	0.000106864	0.75255033	0.06028721	0.516830651	0.112770945	-2.370083349	-1.051072995	0.354241303	1.211351795	1.601212244	1.319010354	2.007798252	0.656943671	0.518705985	NA	NA	NA	NA	NA	msp1
chr1	11505000	11505500	chr1_11505000_11505500	1.04E-06	0.929256675	0.362017746	0.00685951	0.027107966	-1.114290383	-4.319023936	0.302644101	1.202769284	1.481463629	-3.204733553	1.908242237	-1.679416528	0.108626338	NA	NA	NA	NA	NA	msp1
chr1	11505500	11506000	chr1_11505500_11506000	2.18E-10	0.890193884	0.07235191	0.173622867	0.045858778	-1.861170503	-2.065947733	0.329204464	0.997268816	1.480262762	-0.20477723	1.784859361	-0.114730177	0.909803018	NA	NA	NA	NA	NA	msp1
chr1	11505500	11506000	chr1_11505500_11506000	1.16E-13	0.072755886	0.413714945	0.431261191	0.50534633	-1.627696769	-1.781692149	0.270624221	1.960619464	2.229865098	-0.15399538	2.969230041	-0.051863742	0.959151784	NA	NA	NA	NA	NA	sheared
chr1	11506000	11506500	chr1_11506000_11506500	9.92E-10	0.830940478	0.023098023	0.05060553	-0.063433351	-2.38087121	-2.744771872	0.294397188	0.991380391	1.344644765	-0.363900663	1.670600079	-0.217826317	0.829771474	NA	NA	NA	NA	NA	msp1
chr1	11506500	11507000	chr1_11506500_11507000	0.866806794	0.177856618	0.735250077	0.006499478	-0.309966581	-0.412809473	-4.327623504	0.224352891	1.208866349	1.473336947	-3.914814031	1.905801566	-2.054156163	0.053264568	NA	NA	NA	NA	NA	msp1
chr1	115069000	115069500	chr1_115069000_115069500	5.68E-16	0.358467149	1.01E-17	3.66E-11	0.1509607	5.913592118	4.475723212	0.16172957	0.310489914	0.431874168	-1.437868906	0.531901573	-2.703261238	0.013679993	0	0	0.015934318	sham	sham	msp1
chr1	115069000	115069500	chr1_115069000_115069500	4.10E-08	0.447772936	3.29E-05	0.048767284	0.275643675	5.752659601	2.649033831	0.357805662	1.156875785	1.283511148	-3.10362577	1.727935893	-1.796146364	0.087594326	0.208402839	0.027832126	0.08572396	sham	sham	sheared
chr1	115069500	115070000	chr1_115069500_115070000	1.72E-15	0.467463092	3.56E-18	1.18E-11	0.117163068	6.024606475	4.604766996	0.159081522	0.304164847	0.42295004	-1.419839479	0.520963521	-2.725410552	0.013031753	0	0	0.015609923	sham	sham	msp1
chr1	115069500	115070000	chr1_115069500_115070000	2.51E-09	0.475794325	2.26E-06	0.004815307	-0.253751555	5.989862473	3.415631933	0.350884081	1.00223067	1.111867564	-2.57423054	1.496902066	-1.719705383	0.100924732	0.10322884	0.015122947	0.092037982	sham	sham	sheared
chr1	11507000	11507500	chr1_11507000_11507500	9.23E-10	0.870576551	0.343038097	0.000913685	0.048528593	-0.935081551	-4.963359872	0.295178942	0.9697213	1.340848221	-4.028278321	1.654760814	-2.434356849	0.024412936	NA	NA	NA	NA	NA	msp1
chr1	115081500	115082000	chr1_115081500_115082000	0.53888407	0.415939228	0.193066085	0.202255632	0.15708118	-0.723008116	1.03053488	0.190276718	0.542327534	0.789497287	1.753542997	0.957823115	1.830758695	0.082078686	0.056185321	0.078516542	0.036797646	meth	meth	msp1
chr1	115082000	115082500	chr1_115082000_115082500	0.078406932	0.125249435	0.320739859	0.040337913	-0.308411423	-0.543114531	1.675921068	0.195239373	0.537425694	0.780065866	2.2190356	0.947274581	2.342547393	0.029608048	0.013322877	0.124454747	0.022386376	meth	meth	msp1
chr1	115083000	115083500	chr1_115083000_115083500	2.37E-06	0.762379771	0.403829279	1.32E-06	-0.05926692	0.638458783	-5.66938389	0.194141816	0.753398169	0.929769794	-6.307842673	1.19669573	-5.271049703	3.70E-05	0.000301334	0.158746654	0.002012042	none	NA	msp1
chr1	115083000	115083500	chr1_115083000_115083500	4.13E-12	0.45668182	0.642125714	0.348427777	0.229665227	-1.01111613	-2.334734497	0.304118573	2.151269102	2.446659517	-1.323618367	3.257929027	-0.406275998	0.688854126	NA	NA	NA	NA	NA	sheared
chr1	115083500	115084000	chr1_115083500_115084000	2.14E-06	0.649900697	0.400575336	1.28E-06	-0.088482353	0.638463584	-5.640163656	0.192876295	0.748147286	0.923284352	-6.27862724	1.188351108	-5.283478256	3.59E-05	0.000289065	0.157243724	0.001994465	none	NA	msp1
chr1	115083500	115084000	chr1_115083500_115084000	1.21E-11	0.291252759	0.495595132	0.247229302	0.280195001	-1.450503782	-2.824651923	0.260292341	2.099758167	2.388218171	-1.374148141	3.180026792	-0.432118416	0.67027842	NA	NA	NA	NA	NA	sheared
chr1	115084000	115084500	chr1_115084000_115084500	1.26E-06	0.581002662	0.357950857	5.36E-07	-0.101753111	0.659872013	-5.606747751	0.182251385	0.706173957	0.871569129	-6.266619764	1.121746141	-5.586486581	1.81E-05	0.000209072	0.139357521	0.001662938	none	NA	msp1
chr1	115084000	115084500	chr1_115084000_115084500	2.80E-11	0.562047892	0.512346859	0.338601281	-0.163797638	-1.390783527	-2.320939029	0.279015815	2.094660002	2.382351673	-0.930155502	3.172254721	-0.293215893	0.772377942	NA	NA	NA	NA	NA	sheared
chr1	115103000	115103500	chr1_115103000_115103500	0.136260051	0.010925765	0.034471167	0.124881884	0.575630624	-2.286042817	-1.959473532	0.211371373	1.029198269	1.239182933	0.326569285	1.61084556	0.202731592	0.841393026	NA	NA	NA	NA	NA	msp1
chr1	115103500	115104000	chr1_115103500_115104000	0.757690042	0.001089681	0.000822254	0.070210272	0.542952604	-3.726491861	-2.749282256	0.149365114	0.996022931	1.461380159	0.977209605	1.768528667	0.55255514	0.586691133	NA	NA	NA	NA	NA	msp1
chr1	115138000	115138500	chr1_115138000_115138500	1.25E-16	0.384847665	0.008123297	0.018748678	0.12428421	-3.952549025	-3.542245199	0.140695345	1.383129314	1.416223081	0.410303826	1.979579378	0.207268186	0.837896222	NA	NA	NA	NA	NA	sheared
chr1	115138500	115139000	chr1_115138500_115139000	3.04E-16	0.387994906	0.010034711	0.022268577	0.127213302	-3.942645088	-3.535270354	0.144982349	1.423650063	1.457712302	0.407374734	2.037573227	0.199931334	0.843553151	NA	NA	NA	NA	NA	sheared
chr1	115161500	115162000	chr1_115161500_115162000	2.35E-15	0.914925444	3.25E-05	0.120109696	-0.019297152	-5.770712147	-2.311739863	0.179038074	1.171014211	1.442622108	3.458972284	1.858072342	1.861591826	0.077422969	NA	NA	NA	NA	NA	msp1
chr1	115174500	115175000	chr1_115174500_115175000	2.12E-15	0.634680797	0.000725274	0.003288072	0.078868486	-4.237482307	-4.465796626	0.164202446	1.118507462	1.391494201	-0.228314319	1.785305311	-0.127885307	0.899516898	NA	NA	NA	NA	NA	msp1
chr1	115175000	115175500	chr1_115175000_115175500	2.15E-15	0.595468658	0.00073166	0.003255347	0.088228552	-4.237481837	-4.475156222	0.164309096	1.119479136	1.392704318	-0.237674385	1.786857256	-0.133012519	0.895512695	NA	NA	NA	NA	NA	msp1
chr1	11518000	11518500	chr1_11518000_11518500	2.04E-08	0.056415637	0.014859845	0.008265954	0.399273407	-2.91733915	-3.888225351	0.200751959	1.124959409	1.369550708	-0.970886201	1.772343876	-0.54779787	0.589892773	NA	NA	NA	NA	NA	msp1
chr1	115180500	115181000	chr1_115180500_115181000	9.99E-25	0.797317629	0.004200452	0.000656876	-0.030804046	-4.398010964	-5.541988439	0.118764206	1.406423587	1.439245879	-1.143977475	2.012326019	-0.568485158	0.576033799	NA	NA	NA	NA	NA	sheared
chr1	115181000	115181500	chr1_115181000_115181500	3.00E-25	0.769012227	0.000966829	0.001739831	-0.033605122	-5.240020296	-5.045456467	0.113285408	1.415115006	1.451617337	0.19456383	2.0272502	0.095974256	0.924496187	NA	NA	NA	NA	NA	sheared
chr1	11518500	11519000	chr1_11518500_11519000	3.61E-11	0.133773026	0.006858037	0.00515644	0.309553865	-3.317407117	-4.198573776	0.200554932	1.137866008	1.385347802	-0.881166659	1.792743034	-0.491518663	0.628410527	NA	NA	NA	NA	NA	msp1
chr1	11520000	11520500	chr1_11520000_11520500	3.91E-12	0.345142531	2.23E-05	0.11309649	-0.153654004	-5.579866524	-2.730648054	0.160053762	1.101636004	1.670221083	2.849218471	2.000809924	1.424032556	0.169852924	NA	NA	NA	NA	NA	msp1
chr1	11520500	11521000	chr1_11520500_11521000	8.14E-12	0.52218968	3.10E-05	0.116223413	-0.105904535	-5.565779071	-2.76431007	0.163434852	1.125308598	1.706115509	2.801469002	2.043807616	1.370710717	0.185653491	NA	NA	NA	NA	NA	msp1
chr1	115209000	115209500	chr1_115209000_115209500	1.22E-12	0.999336282	9.50E-05	0.050000573	-0.000143397	-5.382802114	-3.695781648	0.170874843	1.18610783	1.805449007	1.687020466	2.160207838	0.780952849	0.443976449	NA	NA	NA	NA	NA	msp1
chr1	115210000	115210500	chr1_115210000_115210500	4.64E-11	0.629996714	0.085369562	0.000214564	0.097357997	-2.101391431	-6.111237564	0.199916241	1.17897054	1.441265819	-4.009846133	1.86204691	-2.153461393	0.043663168	NA	NA	NA	NA	NA	msp1
chr1	115210500	115211000	chr1_115210500_115211000	3.32E-13	0.831044142	0.03440576	0.000249782	0.049190328	-2.45699066	-5.557156723	0.228436976	1.105726524	1.328097851	-3.100166063	1.72814208	-1.793930082	0.08795822	NA	NA	NA	NA	NA	msp1
chr1	115215500	115216000	chr1_115215500_115216000	5.80E-11	0.502503293	0.002326739	0.028015418	0.13914743	-3.710927447	-3.114823802	0.204869144	1.109593503	1.34523513	0.596103645	1.743804833	0.341840804	0.736036491	NA	NA	NA	NA	NA	msp1
chr1	115216000	115216500	chr1_115216000_115216500	2.39E-10	0.855797637	0.201195528	0.457730619	0.054665071	-1.12884169	-0.975125396	0.298088984	0.862720224	1.295247931	0.153716294	1.556262635	0.098772721	0.922302009	NA	NA	NA	NA	NA	msp1
chr1	115216500	115217000	chr1_115216500_115217000	0.278707848	0.970213705	0.113693037	0.180151944	0.009011337	-2.123790514	-2.17779733	0.239214729	1.30127964	1.584901961	-0.054006816	2.050668898	-0.026336195	0.979250198	NA	NA	NA	NA	NA	msp1
chr1	115224000	115224500	chr1_115224000_115224500	2.38E-24	0.679577791	8.24E-09	0.004404849	0.050583021	-7.242872022	-3.817741858	0.12120856	0.900114872	1.234050942	3.425130165	1.527445092	2.242391679	0.036429123	NA	NA	NA	NA	NA	msp1
chr1	115224500	115225000	chr1_115224500_115225000	8.37E-17	0.994870811	1.84E-06	0.043067268	-0.000944266	-6.125524355	-3.217353914	0.145600837	1.025168555	1.519217488	2.908170441	1.832755396	1.586774998	0.128248273	NA	NA	NA	NA	NA	msp1
chr1	1152500	1153000	chr1_1152500_1153000	1.49E-13	0.599706502	0.000451666	0.009156797	0.087140239	-4.472902022	-4.04594508	0.164179649	1.128014455	1.446624329	0.426956942	1.834431399	0.232746203	0.818323789	NA	NA	NA	NA	NA	msp1
chr1	115252000	115252500	chr1_115252000_115252500	4.60E-14	0.598926946	0.000241023	0.014089956	0.090259202	-4.435875812	-3.39411342	0.169691595	1.05680667	1.297456079	1.041762392	1.673389559	0.622546249	0.540616539	NA	NA	NA	NA	NA	msp1
chr1	115252500	115253000	chr1_115252500_115253000	3.11E-05	0.435789264	0.007241417	0.038707628	0.140009123	-3.395352277	-3.20290922	0.177117767	1.173528117	1.477596852	0.192443057	1.886918308	0.101988017	0.919781793	NA	NA	NA	NA	NA	msp1
chr1	115277500	115278000	chr1_115277500_115278000	8.14E-15	0.769995449	0.000276632	0.033016507	-0.053263304	-5.195041379	-3.588411275	0.180438515	1.252817203	1.601295129	1.606630104	2.033149536	0.790217382	0.438670631	NA	NA	NA	NA	NA	msp1
chr1	115278000	115278500	chr1_115278000_115278500	3.61E-17	0.916481649	0.000588336	0.001517523	-0.017430379	-4.463929735	-5.146407681	0.164743542	1.154416656	1.466628303	-0.682477946	1.866460928	-0.365653487	0.718462521	NA	NA	NA	NA	NA	msp1
chr1	1153000	1153500	chr1_1153000_1153500	9.06E-14	0.677819291	0.000426153	0.009045893	0.069016847	-4.508183302	-4.063102967	0.164421372	1.130755135	1.450145027	0.445080335	1.838893084	0.242037092	0.811215938	NA	NA	NA	NA	NA	msp1
chr1	115330000	115330500	chr1_115330000_115330500	1.77E-09	0.36424166	4.03E-05	0.056767411	-0.146338894	-5.244834551	-3.343179427	0.15870343	1.081397101	1.683481048	1.901655124	2.000881838	0.950408509	0.353249474	NA	NA	NA	NA	NA	msp1
chr1	115332000	115332500	chr1_115332000_115332500	3.17E-13	0.212924397	3.57E-06	0.028448999	-0.179440401	-5.549055448	-3.478819337	0.140830118	0.967940774	1.50694019	2.070236111	1.791027101	1.155893236	0.261346948	NA	NA	NA	NA	NA	msp1
chr1	115332500	115333000	chr1_115332500_115333000	4.12E-14	0.167298205	1.84E-06	0.022405003	-0.193517876	-5.620219785	-3.535906198	0.136551535	0.940426958	1.464123744	2.084313586	1.740132524	1.197790144	0.245001834	NA	NA	NA	NA	NA	msp1
chr1	115348000	115348500	chr1_115348000_115348500	1.01E-06	0.033580304	5.07E-05	0.059012761	0.338931529	-4.921647913	-3.161516208	0.15176978	1.03246082	1.607280703	1.760131705	1.910321073	0.921380039	0.367833517	NA	NA	NA	NA	NA	msp1
chr1	115348500	115349000	chr1_115348500_115349000	1.67E-06	0.049599995	0.000291652	0.166590392	0.337454932	-4.549192821	-1.996803289	0.164543219	1.102249517	1.40656998	2.552389532	1.787006745	1.428304363	0.168635422	NA	NA	NA	NA	NA	msp1
chr1	1153500	1154000	chr1_1153500_1154000	1.20E-12	0.215478438	0.003389947	0.003159603	-0.221010485	-3.859811501	-5.957320723	0.174452062	1.20719121	1.847225202	-2.097509222	2.206706044	-0.950515918	0.353196251	NA	NA	NA	NA	NA	msp1
chr1	1153500	1154000	chr1_1153500_1154000	4.95E-16	0.446504218	0.034819712	0.027249996	0.134544163	-3.096150714	-3.299460056	0.174155842	1.393060987	1.413230517	-0.203309343	1.984399004	-0.102453862	0.919416726	NA	NA	NA	NA	NA	sheared
chr1	11538000	11538500	chr1_11538000_11538500	1.54E-10	0.79037751	0.043872992	0.002555403	-0.054226032	-2.724668919	-5.264624188	0.202081717	1.291894555	1.591495904	-2.539955269	2.049841641	-1.239098288	0.229654097	NA	NA	NA	NA	NA	msp1
chr1	11538500	11539000	chr1_11538500_11539000	1.35E-14	0.542563809	0.000583988	0.015222993	0.108169401	-4.710560408	-4.010513996	0.175498053	1.217325761	1.552683295	0.700046412	1.972994531	0.354814167	0.726442864	NA	NA	NA	NA	NA	msp1
chr1	115395000	115395500	chr1_115395000_115395500	5.59E-18	0.961680653	3.27E-06	0.036879607	0.007643258	-6.508646656	-3.726992929	0.157690639	1.129138488	1.701768091	2.781653727	2.042294876	1.362023555	0.188335311	NA	NA	NA	NA	NA	msp1
chr1	1154000	1154500	chr1_1154000_1154500	2.06E-17	0.26583911	0.000506994	0.000278971	-0.170967379	-4.174313878	-6.527928406	0.150626913	1.064248894	1.575430752	-2.353614528	1.901212182	-1.237954685	0.230068865	NA	NA	NA	NA	NA	msp1
chr1	1154000	1154500	chr1_1154000_1154500	3.48E-16	0.393175743	0.043266744	0.020683006	0.151115472	-2.843676579	-3.341301349	0.174143016	1.34078082	1.359379182	-0.49762477	1.909346739	-0.260625668	0.797045805	NA	NA	NA	NA	NA	sheared
chr1	115400500	115401000	chr1_115400500_115401000	4.66E-13	0.178532434	0.004001887	0.004795593	0.318397166	-3.553149432	-4.170337024	0.230825815	1.134543617	1.36296433	-0.617187592	1.77337559	-0.348029822	0.731454153	NA	NA	NA	NA	NA	msp1
chr1	115407500	115408000	chr1_115407500_115408000	2.36E-18	0.20551686	7.02E-05	0.001080567	-0.196582466	-4.670160946	-4.506050039	0.151724426	1.004646023	1.23852075	0.164110908	1.594756182	0.102906582	0.919061962	NA	NA	NA	NA	NA	msp1
chr1	115408000	115408500	chr1_115408000_115408500	5.79E-18	0.356273575	8.70E-05	0.001142361	-0.142898662	-4.605786566	-4.493808276	0.152384985	1.007732778	1.242354452	0.11197829	1.599678073	0.070000516	0.944888451	NA	NA	NA	NA	NA	msp1
chr1	115414500	115415000	chr1_115414500_115415000	1.43E-16	0.708752132	0.000175734	0.00413477	0.074897314	-4.499200567	-3.91940166	0.198508128	1.043063606	1.256691162	0.579798908	1.633173097	0.355013751	0.72629563	NA	NA	NA	NA	NA	msp1
chr1	115415000	115415500	chr1_115415000_115415500	2.97E-10	0.278548544	0.01267185	0.007373754	0.234175937	-3.179019663	-4.196243309	0.211979716	1.194684967	1.45405651	-1.017223646	1.8819013	-0.540529754	0.594800884	NA	NA	NA	NA	NA	msp1
chr1	115419000	115419500	chr1_115419000_115419500	0.00452076	0.39322717	0.037324678	0.013285785	-0.154534408	-2.602804777	-4.663163745	0.17825013	1.19147603	1.765719406	-2.060358968	2.130112708	-0.967253498	0.344969253	NA	NA	NA	NA	NA	msp1
chr1	115419500	115420000	chr1_115419500_115420000	0.009145568	0.150223812	0.053513858	0.024851646	-0.286033531	-2.596626685	-4.52548653	0.193439279	1.289019203	1.91021931	-1.928859845	2.304454017	-0.837013814	0.412475081	NA	NA	NA	NA	NA	msp1
chr1	1154500	1155000	chr1_1154500_1155000	1.02E-11	0.605665578	0.967373576	0.433543588	0.164009567	-0.092361805	-2.022870669	0.313962854	2.237234725	2.544442793	-1.930508865	3.388127557	-0.569786359	0.575167644	NA	NA	NA	NA	NA	sheared
chr1	115455500	115456000	chr1_115455500_115456000	2.37E-17	0.00432224	3.93E-06	0.017926629	0.480368514	-6.349362169	-4.336391884	0.154897523	1.114469857	1.725896979	2.012970285	2.054449669	0.979809978	0.338884387	NA	NA	NA	NA	NA	msp1
chr1	115457500	115458000	chr1_115457500_115458000	2.24E-07	0.923856069	0.068520885	0.477976825	-0.02553286	-2.507599281	-1.474191163	0.264782617	1.324372115	2.050179156	1.033408119	2.440736788	0.423400067	0.676521755	NA	NA	NA	NA	NA	msp1
chr1	115458000	115458500	chr1_115458000_115458500	2.25E-07	0.98140481	0.069318542	0.470000152	0.006229751	-2.507574688	-1.505929181	0.264941601	1.328400777	2.056529132	1.001645507	2.448256664	0.409126021	0.6867953	NA	NA	NA	NA	NA	msp1
chr1	115475000	115475500	chr1_115475000_115475500	2.01E-09	0.247174886	0.080011371	0.001400081	0.287539174	-1.97719858	-4.640909112	0.243357675	1.089069858	1.311073844	-2.663710532	1.70440247	-1.562841277	0.133775258	NA	NA	NA	NA	NA	msp1
chr1	115482500	115483000	chr1_115482500_115483000	5.83E-07	0.172879586	0.010394592	0.096132382	0.311626884	-3.928455312	-3.038022302	0.222883725	1.431581503	1.765339664	0.89043301	2.272850573	0.39176927	0.699371829	NA	NA	NA	NA	NA	msp1
chr1	115483000	115483500	chr1_115483000_115483500	2.62E-06	0.15932266	0.013690957	0.109730797	0.331368969	-3.86408897	-2.993398045	0.229281752	1.470245621	1.813005984	0.870690925	2.3342264	0.373010487	0.713064708	NA	NA	NA	NA	NA	msp1
chr1	1155000	1155500	chr1_1155000_1155500	1.66E-11	0.896609915	0.392794537	0.033274269	-0.039393801	-0.767651999	-2.975612666	0.300458298	0.884640461	1.329950441	-2.207960667	1.597296754	-1.382310871	0.182119885	NA	NA	NA	NA	NA	msp1
chr1	115528500	115529000	chr1_115528500_115529000	1.94E-06	0.037642008	8.37E-05	0.044710296	0.32082373	-4.581481765	-3.25808463	0.147126316	0.999341568	1.551368892	1.323397135	1.845380451	0.717140541	0.481579651	NA	NA	NA	NA	NA	msp1
chr1	1155500	1156000	chr1_1155500_1156000	1.23E-14	0.905835742	0.60276184	0.004383911	0.033304439	-0.441893931	-3.905032681	0.279043173	0.839622701	1.261493324	-3.46313875	1.515365199	-2.285349268	0.033343535	NA	NA	NA	NA	NA	msp1
chr1	115563500	115564000	chr1_115563500_115564000	7.68E-13	0.199646382	0.06119199	9.77E-05	0.325868275	-2.034073833	-5.794134509	0.248164744	1.043506515	1.279573417	-3.760060676	1.651125063	-2.277271879	0.033904719	NA	NA	NA	NA	NA	msp1
chr1	115564000	115564500	chr1_115564000_115564500	4.92E-12	0.182319621	0.095626627	0.000109059	0.34348181	-1.75928836	-5.670455262	0.251255336	1.020656826	1.263491945	-3.911166902	1.624238976	-2.407999659	0.02581027	NA	NA	NA	NA	NA	msp1
chr1	115564000	115564500	chr1_115564000_115564500	6.94E-13	0.752766126	0.968670896	0.388007441	0.088529803	-0.077692306	-1.955743936	0.278200507	1.959876189	2.228980327	-1.87805163	2.968074793	-0.632750777	0.53406478	NA	NA	NA	NA	NA	sheared
chr1	115568500	115569000	chr1_115568500_115569000	4.47E-09	0.255165384	0.025221037	0.014563668	-0.242199286	-3.378714097	-5.656730022	0.208552783	1.430132178	2.174092257	-2.278015926	2.602298059	-0.875386245	0.391755878	NA	NA	NA	NA	NA	msp1
chr1	115569000	115569500	chr1_115569000_115569500	5.04E-09	0.372040948	0.022962121	0.011814957	-0.183409925	-3.332413121	-5.669218408	0.202220114	1.386090179	2.107133676	-2.336805287	2.522153507	-0.926511919	0.365226238	NA	NA	NA	NA	NA	msp1
chr1	1156000	1156500	chr1_1156000_1156500	5.32E-19	0.389561237	0.002802516	1.69E-05	0.144883301	-3.692449857	-7.189843076	0.165812522	1.128508315	1.391564907	-3.49739322	1.791642796	-1.952059433	0.06507397	NA	NA	NA	NA	NA	msp1
chr1	11560000	11560500	chr1_11560000_11560500	1.56E-12	0.192614554	2.28E-05	0.012118075	0.181492969	-4.738590905	-3.788066589	0.135995388	0.936902012	1.413550362	0.950524315	1.695850821	0.560499959	0.581363677	NA	NA	NA	NA	NA	msp1
chr1	11560500	11561000	chr1_11560500_11561000	1.58E-12	0.1902509	2.82E-05	0.013163352	0.186095491	-4.761589178	-3.815667385	0.13868112	0.956197252	1.442669117	0.945921793	1.730782299	0.546528465	0.590748545	NA	NA	NA	NA	NA	msp1
chr1	115655000	115655500	chr1_115655000_115655500	1.56E-13	0.893231629	0.032477471	0.00039509	0.025746557	-2.878843921	-6.361851673	0.190119167	1.280360723	1.584540805	-3.483007752	2.03717774	-1.709722075	0.102788222	NA	NA	NA	NA	NA	msp1
chr1	115655500	115656000	chr1_115655500_115656000	4.56E-14	0.923588224	0.026049354	0.000263649	0.017779376	-2.908277783	-6.383318355	0.18372853	1.238571247	1.5328298	-3.475040572	1.970691739	-1.763360806	0.093112726	NA	NA	NA	NA	NA	msp1
chr1	11569500	11570000	chr1_11569500_11570000	1.97E-06	0.782587873	0.042778015	0.053297562	-0.066086348	-2.993185559	-3.486892733	0.23723049	1.411256307	1.729290472	-0.493707174	2.232059565	-0.221189067	0.827187815	NA	NA	NA	NA	NA	msp1
chr1	1157000	1157500	chr1_1157000_1157500	1.28E-09	0.424841375	0.052042137	0.052850407	0.266648668	-2.107157996	-3.018883991	0.329319772	1.039115557	1.494180177	-0.911725995	1.819982291	-0.500953223	0.62187274	NA	NA	NA	NA	NA	msp1
chr1	11570000	11570500	chr1_11570000_11570500	2.84E-06	0.869355312	0.045826698	0.054946578	-0.039821196	-2.981124926	-3.501097252	0.239930016	1.427414815	1.749090979	-0.519972326	2.25761651	-0.230319155	0.820183243	NA	NA	NA	NA	NA	msp1
chr1	11574000	11574500	chr1_11574000_11574500	1.08E-17	0.0935082	0.002262548	0.000118402	0.314701161	-3.817303024	-6.207933621	0.181346741	1.137710183	1.392564383	-2.390630597	1.79822691	-1.329437672	0.198669663	NA	NA	NA	NA	NA	msp1
chr1	1157500	1158000	chr1_1157500_1158000	4.42E-09	0.975704952	0.300199136	0.00085804	0.008810479	-1.081793772	-4.96998672	0.286769239	1.025157832	1.334103923	-3.888192948	1.682492751	-2.31097159	0.031619495	NA	NA	NA	NA	NA	msp1
chr1	1158000	1158500	chr1_1158000_1158500	0.949135429	0.623659749	0.513223199	0.012984971	0.119998144	-0.964407359	-4.748399588	0.241898184	1.456532641	1.791412934	-3.783992228	2.308819533	-1.638929407	0.116864254	NA	NA	NA	NA	NA	msp1
chr1	115873500	115874000	chr1_115873500_115874000	2.19E-12	0.704956132	0.006844102	0.009919328	0.104400168	-3.272825046	-3.831606423	0.272961703	1.1222557	1.386439439	-0.558781377	1.783724243	-0.313266683	0.757321577	NA	NA	NA	NA	NA	msp1
chr1	115873500	115874000	chr1_115873500_115874000	1.30E-11	0.954360166	0.443868129	0.754816473	0.018364555	-1.736249567	-0.801689643	0.317908737	2.234304502	2.54108541	0.934559923	3.38367133	0.276197016	0.785230672	NA	NA	NA	NA	NA	sheared
chr1	115874000	115874500	chr1_115874000_115874500	1.68E-10	0.317568253	0.001120799	0.195323825	0.262306943	-4.301723857	-1.892568484	0.257833768	1.186879608	1.427038003	2.409155373	1.856103624	1.297963832	0.209069942	NA	NA	NA	NA	NA	msp1
chr1	115874500	115875000	chr1_115874500_115875000	1.23E-05	0.474442674	0.007387583	0.163036888	0.15898637	-3.56191911	-2.155769855	0.219323944	1.234582033	1.505383575	1.406149255	1.946887902	0.722254863	0.478498546	NA	NA	NA	NA	NA	msp1
chr1	115875000	115875500	chr1_115875000_115875500	5.72E-13	0.296398721	0.006117567	0.002222324	0.254585751	-3.016628861	-4.180635663	0.239330479	1.018499173	1.243422347	-1.164006802	1.607308215	-0.724196387	0.477331924	NA	NA	NA	NA	NA	msp1
chr1	115882000	115882500	chr1_115882000_115882500	1.17E-09	0.887568936	0.032787888	0.020016133	0.039990175	-2.618048611	-3.511190852	0.280327774	1.166626493	1.424676188	-0.893142242	1.841390674	-0.485036801	0.632920506	NA	NA	NA	NA	NA	msp1
chr1	115882500	115883000	chr1_115882500_115883000	3.64E-11	0.260314521	0.014594288	0.007511734	0.288379966	-2.975815381	-3.96370538	0.251081688	1.14411093	1.377096698	-0.987889999	1.79035894	-0.551783208	0.587210053	NA	NA	NA	NA	NA	msp1
chr1	115888000	115888500	chr1_115888000_115888500	2.10E-18	0.312864261	3.47E-05	0.006544305	0.175306184	-5.393947206	-3.960851399	0.170619737	1.099710653	1.349751991	1.433095807	1.74103244	0.823129871	0.42014113	NA	NA	NA	NA	NA	msp1
chr1	115888500	115889000	chr1_115888500_115889000	4.60E-11	0.27476678	0.002744614	0.015794639	0.204384004	-4.176623081	-4.559106241	0.183529898	1.273311481	1.775937706	-0.38248316	2.185240687	-0.175030221	0.862815711	NA	NA	NA	NA	NA	msp1
chr1	115899000	115899500	chr1_115899000_115899500	5.58E-12	0.094455643	5.99E-05	0.054739841	0.281331131	-5.309152729	-3.340992708	0.162609009	1.128121911	1.667587328	1.968160021	2.013332199	0.977563475	0.339967565	NA	NA	NA	NA	NA	msp1
chr1	115899500	115900000	chr1_115899500_115900000	5.64E-12	0.119164287	6.24E-05	0.056639703	0.262412497	-5.314428279	-3.327349624	0.163320043	1.132858974	1.674588056	1.987078655	2.021785006	0.982833807	0.337430179	NA	NA	NA	NA	NA	msp1
chr1	115906000	115906500	chr1_115906000_115906500	7.68E-20	0.191581844	1.92E-06	0.001921247	0.17834442	-5.611253879	-4.096587053	0.133316525	0.941466918	1.198377609	1.514666826	1.523964846	0.993898796	0.332145691	NA	NA	NA	NA	NA	msp1
chr1	115906500	115907000	chr1_115906500_115907000	4.09E-13	0.691878871	0.004168311	0.005410452	0.104921281	-3.034273285	-3.802878751	0.26206244	0.97389134	1.262833487	-0.768605467	1.594745358	-0.48196125	0.635065591	NA	NA	NA	NA	NA	msp1
chr1	115907000	115907500	chr1_115907000_115907500	3.93E-12	0.271098255	0.022044888	0.000761043	0.23365533	-2.858597145	-5.413721836	0.208181379	1.180176317	1.435830086	-2.55512469	1.858608129	-1.374751703	0.184416392	NA	NA	NA	NA	NA	msp1
chr1	11591000	11591500	chr1_11591000_11591500	6.91E-16	0.01233749	0.000306403	0.000195	0.404678613	-4.408358889	-7.109600327	0.151436883	1.072859192	1.66295036	-2.701241438	1.978997409	-1.36495451	0.187427076	NA	NA	NA	NA	NA	msp1
chr1	115913000	115913500	chr1_115913000_115913500	1.80E-12	0.493109	0.001207707	0.059209822	-0.136802907	-4.593610662	-3.094616872	0.197027676	1.277403663	1.574571797	1.49899379	2.027569101	0.739305895	0.468310384	NA	NA	NA	NA	NA	msp1
chr1	115923000	115923500	chr1_115923000_115923500	8.68E-13	0.207303273	0.000239755	0.059574143	0.253737944	-4.575162882	-2.59506183	0.196632355	1.089486604	1.322408149	1.980101052	1.713401405	1.155655088	0.261442124	NA	NA	NA	NA	NA	msp1
chr1	115923500	115924000	chr1_115923500_115924000	8.34E-13	0.218392183	0.000240939	0.059984194	0.247889646	-4.581013725	-2.595064375	0.196947291	1.09135083	1.324671745	1.98594935	1.716333844	1.157088032	0.260869835	NA	NA	NA	NA	NA	msp1
chr1	115924000	115924500	chr1_115924000_115924500	1.97E-14	0.28202031	0.000128319	0.041507857	0.215027888	-4.867312596	-2.848501488	0.196086394	1.099080438	1.334148388	2.018811108	1.728562909	1.167913009	0.256576664	NA	NA	NA	NA	NA	msp1
chr1	115934000	115934500	chr1_115934000_115934500	9.22E-21	0.451911922	6.41E-07	0.009504375	-0.108481343	-6.568612823	-4.170403325	0.142229094	1.031753441	1.499400375	2.398209498	1.820086989	1.317634548	0.202521243	NA	NA	NA	NA	NA	msp1
chr1	115938000	115938500	chr1_115938000_115938500	4.83E-17	0.450387873	0.000134657	0.021539328	-0.154875741	-5.387009954	-3.625104293	0.202366947	1.221292277	1.490345224	1.76190566	1.926832559	0.914405173	0.371397089	NA	NA	NA	NA	NA	msp1
chr1	115949500	115950000	chr1_115949500_115950000	4.56E-13	0.060525082	0.062425243	7.12E-05	-0.404850162	-1.653726544	-4.840388727	0.207123235	0.852665952	1.042474276	-3.186662183	1.346770895	-2.366150172	0.028182515	NA	NA	NA	NA	NA	msp1
chr1	115956000	115956500	chr1_115956000_115956500	6.81E-11	0.527277503	0.00118201	0.200797419	-0.143662418	-5.632294192	-2.863759949	0.224461532	1.562693715	2.186645679	2.768534243	2.68764413	1.030097032	0.315261612	NA	NA	NA	NA	NA	msp1
chr1	115956500	115957000	chr1_115956500_115957000	0.000372749	0.075797972	0.00686158	0.457047767	-0.441525409	-4.693696942	-1.724590019	0.239584606	1.610047629	2.287244478	2.969106924	2.797095041	1.061496617	0.301114954	NA	NA	NA	NA	NA	msp1
chr1	115986000	115986500	chr1_115986000_115986500	3.90E-12	0.783598923	0.001035163	0.020720899	0.049386689	-4.448722774	-3.807487679	0.178134378	1.217326503	1.554455137	0.641235095	1.974389674	0.324776361	0.748722965	NA	NA	NA	NA	NA	msp1
chr1	115986500	115987000	chr1_115986500_115987000	2.34E-12	0.85841145	0.000479122	0.025570801	0.031399686	-4.74592402	-3.791791369	0.174420134	1.203525616	1.609163254	0.95413265	2.009447757	0.474823318	0.640056742	NA	NA	NA	NA	NA	msp1
chr1	116048500	116049000	chr1_116048500_116049000	8.67E-10	0.244517136	0.000111838	0.009084936	0.207661083	-5.387650351	-5.2440298	0.174742922	1.202938537	1.872815426	0.143620551	2.225870334	0.064523323	0.94919411	NA	NA	NA	NA	NA	msp1
chr1	116049000	116049500	chr1_116049000_116049500	1.14E-13	0.840498381	7.11E-06	0.00277299	0.030445055	-5.695818075	-5.30074574	0.149896785	1.039221779	1.617999493	0.395072335	1.922993569	0.205446519	0.839299952	NA	NA	NA	NA	NA	msp1
chr1	116107500	116108000	chr1_116107500_116108000	1.34E-13	0.557390155	0.001055276	0.010195625	0.117526835	-3.875994419	-3.538125025	0.19794765	1.062725788	1.285565312	0.337869394	1.667952119	0.202565403	0.841521189	NA	NA	NA	NA	NA	msp1
chr1	116107500	116108000	chr1_116107500_116108000	0.230683574	0.164657245	1.89E-07	0.004274658	0.279367462	5.722112797	-2.884459699	0.19558297	0.825115076	0.924493884	-8.606572496	1.239154482	-6.945520209	9.62E-07	0.100334618	0.009422672	0.000781623	sham	sham	sheared
chr1	116108000	116108500	chr1_116108000_116108500	1.82E-13	0.6677383	0.001442403	0.00959849	0.089471895	-3.759325106	-3.566717941	0.206271452	1.065444753	1.284243052	0.192607165	1.668667953	0.115425699	0.909258758	NA	NA	NA	NA	NA	msp1
chr1	116108000	116108500	chr1_116108000_116108500	0.631467654	0.239794937	9.98E-08	0.002424876	0.221717911	5.618686352	-2.930577768	0.184452048	0.781785098	0.875926078	-8.54926412	1.174067474	-7.281748545	4.83E-07	0.086834541	0.00850724	0.000696732	sham	sham	sheared
chr1	116108500	116109000	chr1_116108500_116109000	0.243884417	0.16592248	6.67E-09	0.001380932	0.235266348	5.767443964	-2.778076274	0.165219888	0.695178512	0.779157292	-8.545520238	1.044202686	-8.183775385	8.19E-08	0.072849284	0.005246031	0.000581226	sham	sham	sheared
chr1	11611000	11611500	chr1_11611000_11611500	4.20E-17	0.412031893	0.000288168	0.00085302	0.154881941	-4.227786891	-4.613901381	0.186030496	1.023275151	1.237785065	-0.38611449	1.605990007	-0.240421477	0.812450755	NA	NA	NA	NA	NA	msp1
chr1	11611500	11612000	chr1_11611500_11612000	5.78E-14	0.050942484	0.000105857	0.008694782	0.303923433	-4.631764541	-3.764243246	0.149122184	1.029556087	1.335684195	0.867521295	1.686427586	0.514413606	0.61260065	NA	NA	NA	NA	NA	msp1
chr1	1161500	1162000	chr1_1161500_1162000	4.03E-10	0.398289816	8.11E-05	0.079480396	0.146570021	-5.403364455	-3.32937752	0.170908533	1.175737893	1.830459755	2.073986935	2.175532695	0.953323726	0.351806881	NA	NA	NA	NA	NA	msp1
chr1	11623000	11623500	chr1_11623000_11623500	5.64E-09	0.380767846	0.000453011	0.324950862	0.193993118	-3.958754954	-1.201418451	0.217891662	0.998630773	1.199408505	2.757336504	1.560719124	1.766708988	0.092535716	NA	NA	NA	NA	NA	msp1
chr1	11623500	11624000	chr1_11623500_11624000	8.97E-15	0.787634767	5.85E-05	0.082424028	0.062170447	-4.851236177	-2.238487678	0.228619642	1.028873276	1.243353703	2.612748499	1.613849017	1.61895473	0.121119343	NA	NA	NA	NA	NA	msp1
chr1	11624000	11624500	chr1_11624000_11624500	6.06E-15	0.931884565	0.000687795	0.011233149	-0.016649646	-4.507352631	-3.929792966	0.193074142	1.183527461	1.449202793	0.577559665	1.871076158	0.308677796	0.760758935	NA	NA	NA	NA	NA	msp1
chr1	11624500	11625000	chr1_11624500_11625000	2.45E-13	0.422507184	9.40E-07	0.343842355	0.196322732	-4.700039857	1.055142316	0.241233087	0.755147273	1.09608423	5.755182173	1.331032698	4.323847328	0.000329962	0.107107465	0.000874769	0.004009009	none	NA	msp1
chr1	11625000	11625500	chr1_11625000_11625500	5.77E-20	0.550139694	3.25E-08	0.256720149	0.106979854	-6.901121248	-1.280055064	0.176898171	0.919829061	1.105923243	5.621066184	1.438454629	3.907711838	0.0008729	NA	NA	NA	NA	NA	msp1
chr1	1163000	1163500	chr1_1163000_1163500	1.26E-20	0.717153988	2.92E-06	0.002181373	0.051584177	-5.947823277	-5.180773764	0.140981699	1.024457298	1.537594254	0.767049514	1.847622484	0.415154892	0.682448358	NA	NA	NA	NA	NA	msp1
chr1	11631000	11631500	chr1_11631000_11631500	4.75E-20	0.17360274	4.58E-06	0.001190413	0.195303832	-5.71944633	-5.337385072	0.139929489	1.013772845	1.481976516	0.382061258	1.795547208	0.21278263	0.833650334	NA	NA	NA	NA	NA	msp1
chr1	116316000	116316500	chr1_116316000_116316500	2.73E-26	0.016036286	0.000584838	0.000505685	-0.262489671	-4.89354749	-5.0942017	0.102162606	1.256432885	1.289681979	-0.20065421	1.80052859	-0.111441835	0.912376822	NA	NA	NA	NA	NA	sheared
chr1	116316500	116317000	chr1_116316500_116317000	1.72E-26	0.012774828	0.000510821	0.000447321	-0.269108167	-4.907885647	-5.101921361	0.100897886	1.243718585	1.276631235	-0.194035714	1.782308399	-0.108867643	0.914392349	NA	NA	NA	NA	NA	sheared
chr1	11633500	11634000	chr1_11633500_11634000	2.88E-09	0.383259739	0.00040699	0.054082591	0.163479608	-5.083996472	-3.97205924	0.184596145	1.269745796	1.976815437	1.111937232	2.349479444	0.473269615	0.641145497	NA	NA	NA	NA	NA	msp1
chr1	11634000	11634500	chr1_11634000_11634500	3.31E-09	0.342364375	0.000462047	0.055717496	0.180524912	-5.090753392	-3.995861463	0.186947033	1.286569392	2.003013768	1.094891929	2.380614407	0.459919895	0.650534348	NA	NA	NA	NA	NA	msp1
chr1	1164000	1164500	chr1_1164000_1164500	5.41E-12	0.003172281	8.64E-06	0.012607374	0.467616131	-5.43689979	-4.167188439	0.145067491	1.005040121	1.564774254	1.26971135	1.859737646	0.682736811	0.502605463	NA	NA	NA	NA	NA	msp1
chr1	1164500	1165000	chr1_1164500_1165000	7.48E-12	0.007767038	1.96E-05	0.017958508	0.444322155	-5.503125161	-4.210119835	0.155106957	1.076566415	1.676154051	1.293005326	1.992106335	0.649064411	0.523681018	NA	NA	NA	NA	NA	msp1
chr1	116464000	116464500	chr1_116464000_116464500	0.290242472	0.480824639	0.231002288	0.049473854	0.177709672	-2.032979052	-5.258919946	0.248764695	1.660937871	2.562732844	-3.225940894	3.053901478	-1.056334304	0.30340902	NA	NA	NA	NA	NA	msp1
chr1	116464500	116465000	chr1_116464500_116465000	0.133825973	0.67227844	0.198067289	0.041893055	0.102257403	-2.107822744	-5.258311369	0.23923146	1.599409083	2.467828432	-3.150488625	2.94079693	-1.071304378	0.296790828	NA	NA	NA	NA	NA	msp1
chr1	11649500	11650000	chr1_11649500_11650000	4.41E-33	0.527674212	0.036591952	0.000455076	0.059721113	0.935450787	1.702703086	0.093337767	0.425297949	0.426754133	0.767252299	0.602492685	1.273463261	0.21745605	0.053265937	0.166661463	0.129087763	meth	NA	sheared
chr1	11650000	11650500	chr1_11650000_11650500	4.44E-33	0.518455902	0.03618907	0.000451669	0.061054741	0.937129838	1.703013282	0.093312621	0.425066732	0.426527953	0.765883444	0.602169263	1.271874024	0.218008889	0.053136498	0.166215517	0.129213028	meth	NA	sheared
chr1	116547500	116548000	chr1_116547500_116548000	2.81E-08	0.186079107	0.000139099	0.609074004	0.752585602	6.712073824	0.874833934	0.554662793	1.513427245	1.690734254	-5.83723989	2.269150578	-2.572433908	0.018177333	0.499054931	0.038391869	0.040674216	sham	sham	sheared
chr1	11655000	11655500	chr1_11655000_11655500	3.45E-21	0.421993401	9.67E-06	0.000267822	0.135862358	-5.17774734	-4.857993987	0.166755062	0.964403802	1.168175706	0.319753353	1.514829751	0.211082039	0.834959167	NA	NA	NA	NA	NA	msp1
chr1	11655000	11655500	chr1_11655000_11655500	9.55E-14	0.03264894	0.315463461	0.060601408	0.401137787	1.337257993	-2.623384401	0.178105218	1.307383885	1.339580521	-3.960642394	1.871824937	-2.115925648	0.047091001	0.224959071	0.349690412	0.063739819	none	NA	sheared
chr1	11655500	11656000	chr1_11655500_11656000	5.13E-10	0.883405874	0.487786453	0.219042576	0.037130047	1.269601268	-2.327033387	0.250797361	1.804754084	1.849256267	-3.596634654	2.583967114	-1.391904191	0.179238328	0.348814653	0.419252066	0.119138163	none	NA	sheared
chr1	11657500	11658000	chr1_11657500_11658000	2.78E-37	0.220978269	0.05722583	0.000213872	-0.093502921	-1.727185395	-4.130115021	0.074626702	0.869474742	0.966313623	-2.402929627	1.299903206	-1.848545042	0.079364012	NA	NA	NA	NA	NA	sheared
chr1	116664500	116665000	chr1_116664500_116665000	0.000378115	0.52732205	0.014404507	0.078598291	0.120629094	-3.199919942	-2.783136193	0.188494201	1.22763691	1.525393327	0.416783749	1.958039117	0.212857723	0.833592552	NA	NA	NA	NA	NA	msp1
chr1	11668000	11668500	chr1_11668000_11668500	5.48E-11	0.953853122	0.65163014	0.898240304	-0.017720098	-0.988016408	0.288825412	0.303378158	2.163966198	2.237313347	1.27684182	3.11260674	0.410216236	0.686008401	0.652549094	0.487178647	0.216103595	none	NA	sheared
chr1	1167000	1167500	chr1_1167000_1167500	7.30E-10	0.463299078	0.004052106	0.024830116	0.137477105	-3.975267832	-4.13235414	0.184913222	1.271336514	1.743993064	-0.157086308	2.158195621	-0.072785945	0.942699462	NA	NA	NA	NA	NA	msp1
chr1	11670500	11671000	chr1_11670500_11671000	2.39E-14	0.415569555	0.001684999	0.189470237	0.198370626	-2.435350244	1.413350644	0.240099063	0.702052429	1.051337706	3.848700888	1.264194837	3.044389026	0.006401967	0.052332397	0.019943531	0.011715515	meth	meth	msp1
chr1	11671000	11671500	chr1_11671000_11671500	2.02E-14	0.41705113	0.001579866	0.181905648	0.195879232	-2.428749165	1.424576738	0.237847357	0.695200041	1.041053136	3.853325903	1.251836543	3.078138217	0.005931546	0.050126656	0.019715798	0.011389064	meth	meth	msp1
chr1	11671000	11671500	chr1_11671000_11671500	2.19E-09	0.732817161	0.232676148	0.64384668	-0.073936931	-2.386110649	-1.030023806	0.214349636	1.954339187	2.202927229	1.356086843	2.944882007	0.460489364	0.650132605	NA	NA	NA	NA	NA	sheared
chr1	11674500	11675000	chr1_11674500_11675000	1.09E-19	0.061081697	0.000485597	0.000186409	0.317547849	-4.65053257	-6.43233129	0.162832366	1.180830472	1.498740919	-1.78179872	1.908031694	-0.933841259	0.361524119	NA	NA	NA	NA	NA	msp1
chr1	1167500	1168000	chr1_1167500_1168000	3.68E-12	0.548546971	0.010516574	0.00188856	0.120073705	-3.002476396	-4.559810443	0.197754322	1.096087082	1.331309959	-1.557334047	1.724468932	-0.903080373	0.377232053	NA	NA	NA	NA	NA	msp1
chr1	11677000	11677500	chr1_11677000_11677500	5.00E-14	0.867833961	0.001806444	0.013463879	0.04555924	-3.379353619	-3.438259495	0.271312641	0.981752399	1.304696476	-0.058905876	1.632810665	-0.036076367	0.97157912	NA	NA	NA	NA	NA	msp1
chr1	11677000	11677500	chr1_11677000_11677500	1.17E-09	0.11885312	0.404135145	0.233423406	0.378784748	-1.831410405	-2.995808119	0.235146579	2.160781416	2.457743655	-1.164397714	3.272534217	-0.355809179	0.725708946	NA	NA	NA	NA	NA	sheared
chr1	11677500	11678000	chr1_11677500_11678000	4.21E-14	0.839591755	0.001703751	0.012706845	0.055074463	-3.381271807	-3.449692907	0.269605483	0.975933723	1.296972879	-0.0684211	1.62314056	-0.042153527	0.966794309	NA	NA	NA	NA	NA	msp1
chr1	11677500	11678000	chr1_11677500_11678000	6.32E-12	0.003691506	0.598038814	0.276201174	0.847630625	-1.19270724	-2.82595083	0.266642768	2.235522822	2.542684539	-1.633243591	3.385676735	-0.482397972	0.634760792	NA	NA	NA	NA	NA	sheared
chr1	116829500	116830000	chr1_116829500_116830000	5.15E-11	0.641116525	0.02555107	0.007964841	0.110635332	-3.176133151	-4.686509112	0.234810707	1.3476927	1.641911003	-1.510375961	2.124181573	-0.711039009	0.485270656	NA	NA	NA	NA	NA	msp1
chr1	11683000	11683500	chr1_11683000_11683500	8.15E-17	0.328181224	7.37E-05	0.005061445	0.151834332	-4.905478611	-4.054013288	0.152613491	1.05928243	1.334366112	0.851465324	1.703705428	0.499772619	0.622689112	NA	NA	NA	NA	NA	msp1
chr1	116830000	116830500	chr1_116830000_116830500	8.85E-12	0.770879742	0.019447927	0.006406416	0.067588767	-3.278684254	-4.746013651	0.229879118	1.323582084	1.612564797	-1.467329397	2.086201035	-0.703349952	0.489945403	NA	NA	NA	NA	NA	msp1
chr1	11683500	11684000	chr1_11683500_11684000	2.36E-21	0.113587485	6.31E-06	0.000578423	0.228228042	-5.629541553	-5.177749803	0.139796171	1.019041152	1.336824189	0.451791751	1.680935389	0.268774013	0.790856606	NA	NA	NA	NA	NA	msp1
chr1	116865000	116865500	chr1_116865000_116865500	6.88E-11	0.29822893	3.43E-05	0.135484359	0.16996403	-5.42353509	-2.443078701	0.16039779	1.104914314	1.590077735	2.980456389	1.936280673	1.53926878	0.139411232	NA	NA	NA	NA	NA	msp1
chr1	116865500	116866000	chr1_116865500_116866000	2.05E-11	0.414161198	2.18E-05	0.12677982	0.12930474	-5.454842467	-2.433726788	0.156027457	1.075097151	1.547170273	3.021115679	1.884030185	1.603538894	0.124491807	NA	NA	NA	NA	NA	msp1
chr1	1169000	1169500	chr1_1169000_1169500	5.46E-10	0.637160291	0.005534788	0.105687891	0.159066713	-3.502559202	-2.612953605	0.333623837	1.166647172	1.563665328	0.889605597	1.950926673	0.455991303	0.653308827	NA	NA	NA	NA	NA	msp1
chr1	11694000	11694500	chr1_11694000_11694500	1.45E-17	0.272400352	1.10E-06	0.006562986	0.149682356	-5.818818097	-4.297064228	0.133734079	0.943603506	1.464902197	1.521753869	1.742505673	0.873313581	0.392857378	NA	NA	NA	NA	NA	msp1
chr1	11694500	11695000	chr1_11694500_11695000	1.43E-17	0.251876623	1.09E-06	0.006466864	0.156312812	-5.818819265	-4.303695852	0.133646743	0.943132885	1.464172991	1.515123412	1.741637788	0.869941743	0.394653626	NA	NA	NA	NA	NA	msp1
chr1	11697500	11698000	chr1_11697500_11698000	1.12E-15	0.343066331	0.006794119	4.26E-05	-0.167130437	-2.808069163	-5.639545933	0.173332025	0.961906379	1.167551915	-2.83147677	1.512759517	-1.871729603	0.075943566	NA	NA	NA	NA	NA	msp1
chr1	11698000	11698500	chr1_11698000_11698500	1.37E-15	0.905523317	0.018079517	1.25E-05	-0.022565377	-2.333723418	-5.898020702	0.188437012	0.930191978	1.117704326	-3.564297284	1.454138947	-2.451139413	0.023560283	NA	NA	NA	NA	NA	msp1
chr1	117000	117500	chr1_117000_117500	0.000245996	0.033630106	0.002241695	0.030224262	0.384424484	-3.91932412	-4.14368083	0.172193357	1.166868762	1.816471691	-0.22435671	2.158970151	-0.103918394	0.91826914	NA	NA	NA	NA	NA	msp1
chr1	117056500	117057000	chr1_117056500_117057000	5.08E-37	0.026094783	0.326560029	0.720909351	-0.151238292	-0.430231561	0.161133796	0.064240526	0.430561426	0.446351216	0.591365357	0.620171387	0.953551501	0.351694336	0.560990949	0.354037326	0.158725013	none	NA	sheared
chr1	117057000	117057500	chr1_117057000_117057500	3.67E-37	0.024924023	0.32456169	0.719305314	-0.150759764	-0.426858226	0.160145848	0.063480621	0.425392505	0.440962111	0.587004074	0.612704143	0.958054684	0.349474328	0.560097474	0.353581649	0.158232717	none	NA	sheared
[truncated: 250,796 more rows]
